# Supplementary material for: A Distinguished Roadmap of Fibroblast Senescence in Predicting Immunotherapy Response and Prognosis Across Human Cancers
Source: Adv Sci (Weinh). 2024 Dec 30;12(7):2406624. doi: 10.1002/advs.202406624 (PMC11831569; doi:10.1002/advs.202406624)
Supplement: Supplementary file 2 — Supplemental Tables [file ADVS-12-2406624-s002.xlsx]

## Sheet: Table S1
Table S1. The enrolled pan-cancer scRNA-seq cohorts in this study.
No	﻿Dataset	Cancer	Abbreviation	Patients	Cells	Platform	PMID
1	GSE123813	Basel Cell Carcinoma	BCC	11	52884	10x Genomics	31359002
2	GSE141526	Basel Cell Carcinoma	BCC	6	56116	10x Genomics	33033234
3	EMTAB8107	Breast Cancer	BRCA	14	33043	10x Genomics	32561858
4	GSE143423	Breast Cancer	BRCA	2	4375	10x Genomics	bioRxiv
5	GSE148673	Breast Cancer	BRCA	6	10359	10x Genomics	33462507
6	GSE176078	Breast Cancer	BRCA	26	89471	10x Genomics	34493872
7	SRP114962	Breast Cancer	BRCA	8	2472	SNRS	29681456
8	GSE125449	Cholangiocarcinoma	CHOL	10	5761	10x Genomics	31588021
9	EMTAB8107	Colorectal Cancer	CRC	7	23176	10x Genomics	32561858
10	GSE146771	Colorectal Cancer	CRC	10	10468	Smart-seq2	32302573
11	GSE102130	Glioblastoma Multiforme	GBM	6	3321	Smart-seq2	29674595
12	GSE103224	Glioblastoma Multiforme	GBM	8	17185	Microwell	30041684
13	GSE131928a	Glioblastoma Multiforme	GBM	9	13553	10x Genomics	31327527
14	GSE131928b	Glioblastoma Multiforme	GBM	28	7930	Smart-seq2	31327527
15	GSE138794	Glioblastoma Multiforme	GBM	9	18458	10x Genomics	31554641
16	GSE139448	Glioblastoma Multiforme	GBM	3	12152	10x Genomics	32004492
17	GSE141982	Glioblastoma Multiforme	GBM	2	5263	10x Genomics	32105316
18	GSE148842	Glioblastoma Multiforme	GBM	7	111397	Microwell	bioRxiv
19	GSE70630	Glioblastoma Multiforme	GBM	6	4347	Smart-seq2	27806376
20	GSE84465	Glioblastoma Multiforme	GBM	4	3533	Smart-seq2	29091775
21	GSE89567	Glioblastoma Multiforme	GBM	10	6341	Smart-seq2	28360267
22	GSE103322	Head and Neck Squamous Cell Carcinoma	HNSC	18	5902	Smart-seq2	29198524
23	GSE125449	Liver Hepatocellular Carcinoma	LIHC	9	3834	10x Genomics	31588021
24	GSE119926	Medulloblastoma	MB	25	7745	Smart-seq2	31341285
25	GSE117988	Merkel Cell Carcinoma	MCC	1	10134	10x Genomics	30250229
26	GSE118056	Merkel Cell Carcinoma	MCC	1	11024	10x Genomics	30250229
27	GSE117156	Multiple Myeloma	MM	14	24918	MARS-seq	30523328
28	GSE140312	Neuroendocrine Tumor	NET	1	3158	10x Genomics	32054662
29	EMTAB6149	Non-small Cell Lung Cancer	NSCLC	8	40218	10x Genomics	29988129
30	GSE117570	Non-small Cell Lung Cancer	NSCLC	4	11453	10x Genomics	31033233
31	GSE127465	Non-small Cell Lung Cancer	NSCLC	7	31179	Smart-seq2	30979687
32	GSE143423	Non-small Cell Lung Cancer	NSCLC	3	12193	10x Genomics	bioRxiv
33	GSE150660	Non-small Cell Lung Cancer	NSCLC	2	5407	10x Genomics	32675368
34	GSE118828	Ovarian Cancer	OV	9	1909	Smart-seq2	30383866
35	CRA001160	Pancreatic Adenocarcinoma	PAAD	35	57443	10x Genomics	31273297
36	GSE111672	Pancreatic Adenocarcinoma	PAAD	3	6122	inDrop	31932730
37	GSE115978	Skin Cutaneous Melanoma	SKCM	31	7186	Smart-seq2	30388455
38	GSE72056	Skin Cutaneous Melanoma	SKCM	19	4645	Smart-seq2	27124452
39	GSE134520	Stomach Adenocarcinoma	STAD	13	41554	10x Genomics	31067475
40	GSE139829	Uveal melanoma	UVM	11	103703	10x Genomics	31980621
	Overall	17		406	881332

## Sheet: Table S2
Table S2. The genelist of FSn.
FS1	FS2	FS3	FS4	FS5	FS6	FS7	FS8	FS9	FS10	FS11	FS12	FS13	FS14	FS15	FS16	FS17	FS18	FS19	FS20	FS21	FS22	FS23	FS24	FS25	FS26	FS27	FS28	FS29	FS30	FS31	FS32	FS33	FS34	FS35	FS36	FS37	FS38	FS39	FS40
KLHL21	FO538757.2	HES4	NOC2L	SLC25A33	NOC2L	CHMP1B	FBXO2	NOC2L	LINC00675	ABHD2	AL590762.11	NOC2L	AASS	FO538757.2	DPM1	COL16A1	TSPAN6	ABCC8	AAGAB	ABAT	DECR1	SDF4	ABCF1	CCNL2	C1orf159	AC093768.1	SAMD11	NOC2L	ERRFI1	A4GALT	AGRN	SPAG9	DHRS3	PLEKHN1	ABI3BP	PNMA1	LMAN1	ANKRD65	HES4
PHF13	CPSF3L	AGRN	HES4	CLSTN1	HES4	NCBP2-AS2	AGTRAP	PLEKHN1	TOM1L1	ABI2	HDHD2	HES4	ABCD3	ISG15	KRIT1	PTPRF	LAS1L	ACHE	AAMP	ABCC8	MMP7	PRKAA2	ABL2	LRRC47	PUSL1	AHNAK	ACAP3	PLEKHN1	PUM1	AAGAB	ERRFI1	PTBP1	APH1A	AGRN	AHNAK2	APBB2	TOB2	VAMP3	AGRN
ERRFI1	CCNL2	PUSL1	AGRN	CTNNBIP1	AGRN	DDIT3	PLOD1	ISG15	SH2D3A	ABLIM1	SKA2	AGRN	ABHD4	SDF4	TFPI	PLPP3	ANKIB1	ACSL6	AARS	ABHD6	WDR34	ATP1A1	ACBD5	ACOT7	DVL1	AIG1	PER3	HES4	MACF1	AAMP	SFN	MVP	SELENBP1	AL390719.2	AMIGO2	LMAN1	EMC1	NECAP2	AURKAIP1
SPSB1	PRKCZ	DVL1	VWA1	CASZ1	UBE2J2	SRD5A1	UBR4	AGRN	LINC01133	ACSS3	CKS2	SDF4	ABL1	ERRFI1	AK2	DNAJC6	KRIT1	ADAMTS5	ABCA2	ACADSB	STK25	APH1A	ACHE	SLC25A33	ATAD3A	AKT1	CLSTN1	AGRN	PDZK1IP1	AARS	AHDC1	PTGS2	S100A14	C1QTNF12	ANKIB1	DDB1	TF	LUZP1	MRPL20
SLC25A33	ARHGEF16	MRPL20	ATAD3A	DDI2	PUSL1	CHMP4C	TCEA3	RP11-465B22.8	LINC01207	ACTN1	TNRC6C	B3GALT6	ABLIM1	SLC25A33	WDR54	AK5	BAD	ADCYAP1R1	ABCA3	ACD	MAOA	EFNA1	ACLY	KIF1B	PANK4	ALDH1L2	KIF1B	C1orf159	TACSTD2	ABCA3	SERINC2	B4GALT1	EFNA1	DVL1	ANKLE2	CHD9	KLF4	RSRP1	ATAD3A
CASZ1	LRRC47	ATAD3C	FAM213B	ALDH4A1	CPSF3L	MTCH2	COL9A2	SDF4	OCLN	ADAMTS6	CAPRIN1	UBE2J2	ACAD10	TMEM51	KMT2E	TTLL7	ARF5	AKR1C3	ABCB7	ACHE	GPN2	HDGF	ACOX1	CASZ1	FAM213B	ALDOA	CASZ1	SDF4	JUN	ABCC1	ZC3H12A	PABPN1	DPM3	PRKCZ	ANXA8	TOB2	TCP1	TINAGL1	SSU72
DHRS3	CEP104	RP11-345P4.9	MMEL1	AKR7A3	CPTP	PCNA	TTC39A	CPSF3L	AP1M2	ADAMTS9	SUN1	ACAP3	ACOT2	SPEN	GAS7	NTNG1	POLDIP2	ALDH7A1	ABCB8	ACOT2	PLXNA1	ELF3	ACSL3	TARDBP	WRAP73	ALG2	TARDBP	UBE2J2	GADD45A	ABCC3	TACSTD2	ARHGAP5	KRTCAP2	TNFRSF14	ANXA8L1	EVC	TMED7	IFI44L	AL645728.1
SPEN	PHF13	SLC35E2B	ARHGEF16	SFN	VWA1	SAMD4B	INADL	DVL1	ABCB6	ADCYAP1R1	TECRP1	PUSL1	ACP6	RP4-798A10.7	NFIX	GPSM2	FKBP4	ALDOC	ABCC3	ACSL6	ASS1	ZC3H11A	ADD3	SPEN	CEP104	ALOX5AP	FBXO2	ACAP3	CYR61	ABCC5	FNBP1L	NFKBIA	DEPP1	PRXL2B	ARPC1B	CEMIP	DNAJB4	IFI44	FNDC10
IFFO2	ERRFI1	PRKCZ	SMIM1	SERINC2	ATAD3B	CITED4	PTGFR	CCNL2	ATP9A	AEBP1	REC8	CPSF3L	ACSBG1	SDHB	PKD1	PHGDH	KDM1A	ANKFN1	ABCD4	ACYP2	POLR2J	PROX1	AHDC1	RCC2	LINC01346	AMD1	MFN2	PUSL1	AHCYL1	ABCC6	CSDE1	NDRG1	UNC5B-AS1	MMEL1	B3GNT5	NAT10	PROS1	GBP4	PRKCZ
ID3	CLSTN1	FAAP20	GPR157	KIAA1522	ATAD3A	CRABP1	BCL10	MRPL20	USH1C	AK4	WDR6	AURKAIP1	ACSL3	IGSF21	ZNF207	OTUD7B	RBM6	APP	ABCF2	ADAMTS13	UQCRC1	IARS2	AHI1	MRTO4	AJAP1	AP1S2	EFHD2	INTS11	ATP1A1	ABCD3	NOTCH2	NAMPT	CHCHD1	TPRG1L	BAIAP2	WDR34	PIGT	SHC1	FAAP20
AHDC1	CTNNBIP1	PEX10	SLC25A33	ZMPSTE24	SLC35E2B	ACTN1	CYR61	ATAD3B	TMEM265	AKT2	SWI5	CCNL2	ACSS3	MRTO4	CD9	SYT11	HSPB6	ARHGAP31	ABHD11	ADAMTS6	PDP1	DUSP10	AKIRIN2	LUZP1	NPHP4	APEX1	SPEN	DVL1	CERS2	ABHD11	LINC00869	SPIN1	PKP3	RNF207	C6orf132	USP6NL	MFGE8	PEA15	PEX10
PUM1	CASZ1	FAM213B	CTNNBIP1	TSPAN1	PRKCZ	AZIN1	HS2ST1	ATAD3A	TSPAN3	ALDH1L1	FGD5-AS1	ATAD3A	ACTN1	SRSF10	AKAP8L	KCNJ10	NDUFAB1	ARHGEF17	ABHD4	ADD3	KRT15	IRF2BP2	ALAD	ID3	HES2	ARHGAP5	FAM131C	MXRA8	POGZ	ABHD17C	SELENBP1	FBXL20	PHLDA2	ESPN	CD82	ALDOC	TSKU	ADAMTS4	TNFRSF14
RNF19B	TARDBP	MMEL1	CASZ1	RAB3B	FAAP20	TPD52L1	PKN2	MIB2	TSPAN1	ANGPTL1	DDAH1	SSU72	ACTN2	SYF2	TTC19	COLGALT2	POLR2J	ARHGEF26	ABHD5	ADHFE1	GTSF1	OPN3	ALDOA	NIPAL3	ESPN	ARHGEF2	ARHGEF10L	CCNL2	S100A14	ABHD4	TUFT1	RASD1	SLC3A2	ERRFI1	CDKN1C	CIAO1	CLIC4	ABL2	SMIM1
ZC3H12A	EXOSC10	ARHGEF16	PLOD1	ECHDC2	RER1	SLC25A36	ZNF326	NADK	SGK2	ANKFN1	FAM219B	RP11-345P4.9	ACTN4	TMEM57	CALCOCO1	SOX13	DHX33	ATP13A4	ACAD8	AGO3	DCTN1	SPTBN1	ANKRD26	CLIC4	PLEKHG5	ARPC5L	EIF4G3	ANKRD65	S100A13	ABLIM1	IFI16	VAT1	RARRES3	CLSTN1	CMTM3	ABR	NDRG1	ZNF281	LRRC47
RRAGC	MFN2	SMIM1	KAZN	SCP2	PEX10	PSMD13	EVI5	GNB1	ARL4A	ANKRD35	NDUFS4	MIB2	ADAM12	IFI6	SAMD4A	LRRN2	CIAPIN1	ATP1B2	ACD	AGT	LDLR	MOGS	ANKRD44	ARID1A	ZBTB48	ASNS	RAP1GAP	VWA1	IL6R	ABO	PTGS2	C12ORF49	OVOL1	CTNNBIP1	COL6A1	CTDSP2	ACSL1	EPHX1	KCNAB2
MFSD2A	MIIP	CAMTA1	FBLIM1	DHCR24	FAM213B	PFN2	TMED5	PRKCZ	FAM13A	ANTXR1	ATG14	SLC35E2B	ADAMTS1	SNHG12	RNF10	NFASC	WDR54	BBOX1	ACHE	AIF1L	ANXA8	TMEM150A	ANKRD54	AHDC1	PHF13	ATP11B	RCAN3	ATAD3B	MUC1	AC005726.2	MFSD4	VEGFA	CRYAB	CASZ1	CRABP2	PLEKHG4	TXNRD1	ARID4B	ACOT7
RLF	DHRS3	ERRFI1	FAM131C	TMEM61	MMEL1	TRIM2	FNBP1L	RER1	CDH17	APLP2	CHD6	GNB1	ADAMTS9	YTHDF2	RB1CC1	CNTN2	CROT	BBS2	ACOT13	AKAP10	HSPA2	SOWAHC	AP5M1	PHACTR4	DNAJC11	ATP5D	TRNP1	ATAD3A	LMNA	AC011591.1	PPP2R5A	ERRFI1	TRIM29	FBXO2	DMKN	FPGT	SLC6A8	LGALS8	CAMTA1
SLC2A1	FBLIM1	RERE	ARHGEF19	FGGY	SMIM1	RAB10	BCAR3	RP3-395M20.8	PDZK1IP1	AQP4	MRPL42	PRKCZ	ADAMTS9-AS2	SRSF4	SNAPC1	TMCC2	ITGA3	BCR	ACOT2	ALDOC	THOC7	SLC20A1	ARC	SNHG12	TMEM201	BBX	AHDC1	MIB2	PEA15	AC021078.1	ATF3	CD46	RHOF	AGTRAP	ECE1	COQ9	FNDC3B	LBH	VAMP3
PLK3	EPHA2	SLC25A33	MFAP2	HOOK1	LRRC47	RGS2	GCLM	FAM213B	SORBS3	AR	NT5C	PEX10	ADAR	KHDRBS1	EHD2	PROX1	TMEM132A	BCRP2	ACOT8	ALPL	C6orf141	INSIG2	ARHGAP9	SRSF4	UBE4B	BCAP31	KPNA6	CDK11B	COPA	AC073896.4	TP53BP2	BMP4	RHOV	KIAA2013	EVPL	PLXNA1	RPN2	CDC42EP3	SPSB1
LRRC42	IFFO2	CTNNBIP1	RCC2	CYP2J2	ICMT	SMARCC1	ARHGAP29	MMEL1	MPZL2	ARF3	USMG5P1	FAM213B	COQ8B	THRAP3	SEC63	ESRRG	TNFRSF12A	C1orf61	ACP6	AMER3	BTBD10	CCL20	ARHGEF12	PUM1	DFFA	BCL2	PHC2	NADK	HSPA6	AC074117.1	EGLN1	SOX9	KRT23	DHRS3	FAM83A	HS2ST1	CTSO	SRSF7	SLC25A33
JUN	SH2D5	LZIC	ALDH4A1	NFIA	ACOT7	TSPYL5	SLC44A3	ARHGEF16	CTDSPL	ARHGEF12	SLC30A9	WRAP73	ADD1	MEAF6	TBPL1	MARK1	ETV1	VXN	ACSS3	ANKFN1	CDK16	TMEM45A	ARL4D	BSDC1	PEX14	BHLHE41	KIAA0319L	GNB1	ATF6	AC091167.3	ROCK2	CAPNS1	KRT17	TMEM51	FERMT1	CRELD2	NINJ1	SOCS5	PIK3CD-AS2
GADD45A	KDM1A	PGD	EMC1	AK4	ESPN	TSPYL1	ALG14	TPRG1L	TRIB1	ARHGEF17	UQCC3	LRRC47	AEBP1	UTP11L	BCLAF1	ENAH	AGK	CA12	ACTN1	ANKRD12	HRAS	PLOD2	ARL6IP1	YARS	DRAXIN	BMI1	AGO3	PRKCZ	SFT2D2	AC105233.5	ATL2	PTPN12	PHB	EFHD2	FLNB	MMP16	GALNS	ARID5A	CLSTN1
BCL10	LUZP1	CASZ1	ECE1	GNG12	PHF13	STRAP	TMEM56	ICMT	GPA33	ARHGEF26	NOP16	PHF13	AEBP2	PABPC4	SARS	CDC42BPA	GGCT	CACHD1	ACTN2	ANKRD35	JAGN1	AGTR1	ASF1B	AK2	LRRC38	BMP6	MEAF6	RER1	ATP1B1	AC124319.1	SPTBN1	FOXA1	SOX9	FBLIM1	FNDC3B	SEC14L1	SERPINA3	HAT1	LZIC
GBP1	PITHD1	FBXO2	HSPG2	WLS	ERRFI1	YWHAQ	AGL	ACOT7	GPHN	ARL4C	LARP7	CAMTA1	AGFG2	RLF	GABARAPL2	RHOU	DBF4	CBS	ACTR10	APC2	PSMB8	PFN2	ASRGL1	PHC2	PDPN	BRK1	EPHA10	PEX10	TOR1AIP2	AC138207.7	REL	MAU2	CDC42EP4	EPHA2	FSCN1	TP53TG3C	XPO7	BMPR2	RBP7
WDR47	RCAN3	PLOD1	WNT4	SLC44A5	RERE	YWHAH	EXTL2	ESPN	RIDA	ASAP1	MKKS	ERRFI1	AGMO	PLK3	TBC1D23	ACTN2	ELAC2	CDC42EP4	ACYP2	ARC	AP2S1	ALG3	ATAD2	SFPQ	ARHGEF19	BST2	C1orf210	PRXL2B	QSOX1	ACACA	PELI1	BHLHE40	GDF15	RCC2	IGFBP2	COL18A1	RCN2	KLF7	UBE4B
GNAI3	STMN1	MFN2	KDM1A	ACADM	GPR157	YWHAG	STXBP3	DNAJC11	POP7	ASAP2	ZBED5	RERE	AGPAT5	BEND5	TUBG2	RNF144A	CCDC124	CDH11	ADAM12	ARHGAP31	SGSM3	CLDN1	ATAD5	AGO3	FBXO42	BUD23	HYI	MMEL1	DHX9	ACAD8	KCMF1	PUM1	ITPKC	ARHGEF10L	INPP4B	TF	HIST2H2BE	ITPR1	DFFA
GSTM3	ARID1A	KAZN	TCEA3	USP33	SLC25A33	ROCK2	CLCC1	CAMTA1	SPRY2	ATP13A4	BOLA2B	SLC25A33	AGT	BTF3L4	TRIO	MBOAT2	DNAJC11	CDIP1	ADAM15	ARHGEF26	POP4	IL1RAP	ATP1B1	GNL2	RCC2	C19orf53	DMAP1	ARHGEF16	PTGS2	ACADM	ST3GAL5	TES	CXCL17	UBR4	ITGB6	IGSF11	ERGIC1	BHLHE40	SRM
TRIM33	KDF1	DDI2	EXTL1	LPAR3	CLSTN1	DCTN5	PSMA5	VAMP3	CNKSR1	ATP1A2	DHX40	CLSTN1	AHCYL1	PRPF38A	PHF23	DPYSL5	MGST1	CDS2	ADAMTS9	ARHGEF26-AS1	MALL	HES1	ATP1B2	C1orf109	OTUD3	C1QBP	ACOT11	TPRG1L	DENND1B	ACADVL	SNRNP200	VEZF1	KLK7	NBL1	JAG1	LAGE3	EPDR1	LMCD1	AGTRAP
DENND2C	SLC9A1	FBLIM1	CNKSR1	CLCA2	LZIC	KCMF1	LAMTOR5	CLSTN1	NET1	ATP1B2	TECR	CTNNBIP1	AHCYL2	JUN	TNC	IFT172	NFIX	CHCHD2	COQ8A	ASH1L	TMEM132A	SPON2	ATP6V1H	CDCA8	RAP1GAP	CADPS2	HOOK1	SMIM1	ZNF281	ACAT1	MALL	UBAP2	KLK8	CAMK2N1	KCNN4	UNC13B	PLEKHB1	VGLL4	MTHFR
PTGFRN	FAM76A	FLJ37453	SFN	KIAA1324	DFFA	CCDC106	LRIF1	CTNNBIP1	PAK4	B4GALT5	CUEDC2	KIF1B	AK4	LEPROT	THAP3	AC012593.1	IL32	CHRDL1	COQ8B	ASPH	STYXL1	CXCL2	ATXN7	MTF1	LINC00339	CALM2	PATJ	LRRC47	ELF3	ACAT2	EPB41L5	TFAP2A	PPM1G	CDA	KRT16	TTLL4	P3H1	MYLK	PLOD1
OTUD7B	STX12	C1orf64	KDF1	GSTM2	CASZ1	FAHD1	ATP5F1	LZIC	CDKN2B	BBOX1	KLHDC10	DFFA	AKAP8	PDE4B	MED17	MEIS1	MED24	CHST9	ADCY2	ATG14	FAM83A	SPP1	BAG4	RRAGC	LUZP1	CAPN2	ANGPTL3	CEP104	ZC3H11A	ACBD3	TFCP2L1	YAP1	RND3	RAP1GAP	LIF	PDP1	SMYD5	GATA2	KAZN
CIART	PPP1R8	NBPF1	FAM46B	GSTM5	SRM	HDGF	CTTNBP2NL	PGD	CCNO	BBS1	PGRMC2	TARDBP	AKT2	SERBP1	HSPA5	RTKN	REV3L	CLU	ADCYAP1R1	ATOH8	LPAR3	FAM13A	BAIAP2	AKIRIN1	E2F2	CCND2	DIRAS3	C1orf174	MDM4	ACBD6	RND3	SEC31A	SDC4	LYPLA2	LPCAT4	AHCYL2	EGR1	SLCO2A1	DDI2
PIP5K1A	SESN2	RP11-108M9.4	SYTL1	KCND3	FBXO2	CRISPLD1	PHTF1	APITD1	B3GNT3	BCR	CHPF	SRM	ALDH1L1	GADD45A	OFD1	POU3F3	BAZ1B	CNN3	ADM	ATP1A2	CKMT1B	FST	BARHL1	TRIT1	TCEB3	CCND3	MIGA1	RNF207	MAPKAPK2	ACO1	ITGB6	TP53	RBM38	GALE	LRRC8A	ASNSD1	CD58	RBP1	FBLIM1
TUFT1	RCC1	ATP13A2	AHDC1	MAGI3	MAD2L2	GLO1	VTCN1	CASZ1	CDS1	BICD1	COPS6	FBXO44	ALDH3A2	FUBP1	ATP6V1H	NCKAP5	UQCRC1	CNR1	ADORA1	ATP1B2	PDLIM1	HEXB	BCLAF1	COL9A2	AUNIP	CCT3	MCOLN3	ICMT	CD46	ACOX1	CERS6	CARM1	RIPK4	FUCA1	LY6D	AGPS	TCTN1	PLSCR1	UQCRHL
ZBTB7B	GMEB1	SDHB	SMPDL3B	SYCP1	AGTRAP	SFRP1	MAN1A2	KIAA2013	PEMT	BLM	OSGEP	DRAXIN	ALDH5A1	CYR61	GOPC	KIF5C	FYN	CPE	AES	B3GALNT1	RNF126	RHOBTB3	BPHL	C1orf50	DHDDS	CCT5	ZNF326	ESPN	ATF3	ACP1	NCKAP1	ABL2	H1F0	CNKSR1	MALL	UNG	CAPG	WWTR1	HSPB7
ADAM15	YTHDF2	RCC2	RCC1	HMGCS2	KAZN	IFRD1	WDR3	MFN2	PRMT5	BMPR1A	NLRP1	KAZN	ALDOC	LMO4	RCN1	PKP4	LYPLA2	CRTAC1	AGFG2	BAP1	CAPNS1	FEM1C	BRCA1	EBNA1BP2	KDF1	CCT6A	BCAR3	DNAJC11	CAPN2	ACSL5	RAPH1	SLC20A1	CMC1	CRYBG2	MICAL2	CYSTM1	MTCH1	RNF13	BX284668.5
ETV3	SRSF4	MRTO4	SERINC2	RNF115	FBLIM1	IMPAD1	HIST2H2BE	DHRS3	CFDP1	BMPR1B	NDUFA12	ZBTB17	ALK	GTF2B	DKK3	FIGN	MRC2	CXXC5	AGK	BAZ2B	KLHDC3	C5orf15	BRD2	CDC20	AHDC1	CD180	ABCD3	CAMTA1	IRF2BP2	ACSS2	CCL20	UGCG	AMOTL2	SFN	MMP28	KLF4	TNFRSF12A	FAM43A	MFAP2
UAP1	SERINC2	AKR7A3	TINAGL1	PIAS3	C1orf64	KRT6B	BOLA1	TMEM51	CDC42EP2	BMPR2	MYNN	NBPF1	ANGPTL1	ZNF326	BCAR1	STK39	RNF216	DARS	AGPAT1	BBS1	IPPK	TGFBI	BRD8	BEND5	PPP1R8	CD47	TRIM33	VAMP3	LGALS8	ACTL6A	B3GNT7	ANKRD50	RBP1	KDF1	MMP7	POLRMT	EGR3	FYTTD1	SDHB
DCAF6	PEF1	AKR7A2	COL16A1	ITGA10	NBPF1	DSC3	ANXA9	EFHD2	CDX1	BOC	CFL2	ATP13A2	ANK2	KIAA1107	USE1	LRP2	PTBP1	DCLK2	AGPAT5	BBS2	EGFR	SMAD5	BRPF3	ELAVL4	RCC1	CD53	HIST2H2BE	ERRFI1	HNRNPU-AS1	ACTN4	BHLHE40	EPS8	TM4SF1	TRNP1	MXRA5	NENF	IFRD1	LAP3	MRTO4
SLC19A2	SPOCD1	MINOS1	KHDRBS1	NBPF9	SDHB	MAPK1	PIP5K1A	AGMAT	CDX2	BRAT1	HSPA13	MRTO4	ANKFN1	RPAP2	ARID4B	CHN1	WIZ	DDAH1	AGTRAP	BCR	NDRG1	HSPA9	BTN2A1	CDKN2C	TRNAU1AP	CDR1	SV2A	RERE	RHOB	ACTR10	CMTM8	SAV1	ST6GAL1	SLC9A1	NNMT	ITSN1	PGRMC1	FAM241A	AKR7A2
ABL2	KHDRBS1	TMCO4	FAM167B	AC239799.1	MRTO4	EMP1	PSMD4	UQCRHL	BAIAP2	BSG	CIPC	AKR7A2	ANKRD35	DNTTIP2	CAMK2B	SESTD1	PPP5C	DGCR6	AHCTF1	BCRP2	TACSTD2	CXXC5	BTN3A1	RAB3B	MECR	CERS2	MTMR11	H6PD	CYP1B1	ACVR1	RYBP	ENAH	HES1	SYTL1	NUTF2	DCTN1	LGMN	TIFA	PQLC2
TOR1AIP1	MARCKSL1	CAMK2N1	HDAC1	PRKAB2	AKR7A3	WDR3	SELENBP1	EPHA2	SEMA4B	C1R	TMED4	PQLC2	APP	PLPPR5	ATP2B4	NCKAP1	EXTL3	DGKG	AHCY	BMPR2	ARF5	DUSP1	TIGAR	KTI12	SERINC2	CLIC1	POGZ	SPSB1	EPAS1	ACVR1B	DCBLD2	AUTS2	HIST1H2BK	SMPDL3B	PCDH7	CADPS2	HSPA9	PELO	NBL1
XPR1	KIAA1522	KDM1A	KIAA1522	FMO5	AKR7A2	CKS2	SNAPIN	RP11-108M9.4	ARPC1A	C7orf50	MED25	CAMK2N1	AQP4	COL11A1	YBX3	FAM171B	BID	DISP2	AHCYL2	BOC	COL4A6	DSP	C19orf57	PRPF38A	COL16A1	CNPPD1	CELF3	SLC25A33	RTN4	ADAM15	TIPARP	UBE2Z	EZR	PTPRU	PHLDA1	TMED7	SLC1A1	PLK2	CAMK2N1
STX6	YARS	TCEA3	TMEM54	CHD1L	MINOS1	MRPS10	INTS3	ATP13A2	AGPAT2	CACHD1	ICT1	MUL1	ARC	PRPF38B	MRPS35	HECW2	NUDCD3	DKK3	AHDC1	BPTF	RGS12	SOX4	C2CD3	ZCCHC11	IQCC	COMMD3	INTS3	CLSTN1	PELI1	ADAM9	IGF2BP2	SPON2	SEM1	PUM1	PHLDA3	PGM1	OS9	IRF1	EIF4G3
IER5	ADPRHL2	GALE	SFPQ	ACP6	TMCO4	KLHDC10	SLC39A1	SDHB	ARFGEF2	CALD1	CNPY2	PINK1	ARHGAP5	GNAI3	CA11	PGAP1	GLT8D1	DOK5	AK2	BRF1	PTGFRN	NEU1	C4orf33	JUN	ZBTB8A	COMMD3-BMI1	SYT11	CTNNBIP1	SERTAD2	ADGRF1	HES1	UBE2Q1	SNHG6	TINAGL1	PLXNA1	DNAJB4	SIL1	SPRY4	RAP1GAP
RGS16	MAP7D1	FUCA1	TRIT1	RPRD2	CAMK2N1	HNRNPM	CREB3L4	PADI1	TACC2	CAMK2D	SCD5	HP1BP3	ARHGEF17	GSTM3	GPC1	ADAM23	WWTR1	DPF3	AK3	TSPOAP1	SRM	VEGFA	C6orf136	GADD45A	KIAA1522	COX20	KHDC4	LZIC	SFTPB	ADGRF5	PCGF3	AK4	UQCRB	HDAC1	PPP1R13L	CNTNAP3B	PC	DPYSL3	USP48
DHX9	STK40	PNRC2	MYCL	SETDB1	DDOST	AARD	RAB13	RCC2	PDLIM5	CAPN2	ARHGEF9	EIF4G3	ARHGEF26	CTTNBP2NL	RFXANK	CYP27A1	MNAT1	DTNA	AKAP12	C11orf96	HDAC1	CD24	C6orf89	RABGGTB	FNDC5	COX7B	RGS4	PGD	MALL	ADGRG1	HS3ST1	IER5	NDRG1	BSDC1	PPP1R15A	RAB5A	MATN2	CCDC69	HSPG2
CAMSAP2	GNL2	TMEM57	KCNQ4	PIP5K1A	KDM1A	CTBP2	UBAP2L	ARHGEF10L	ERLIN1	CCDC103	NIPSNAP1	ECE1	ARL1	RSBN1	EYA2	SERPINE2	FHL1	EDNRB	ALDH1B1	C14orf132	CAV2	SMPDL3A	CADM3	ZZZ3	PHC2	CREG1	RALGPS2	CENPS	HNMT	ADGRV1	CXCL1	PIGA	LY6E	YARS	PTGS2	SQLE	CTNNAL1	DUSP1	LINC00339
DYRK3	C1orf109	SEPN1	CITED4	SELENBP1	TCEA3	ADAM9	SHC1	UBR4	TRIM16	CCDC80	GOT2	USP48	ARSJ	SYT6	HMG20B	KIF1A	NDUFS1	EFEMP1	ALDH1L1	C17orf75	PKP3	CTGF	CADPS	C1orf52	ZMYM4	CTHRC1	NMNAT2	DFFA	AC013461.1	ADH5	CXCL2	PGM2L1	MROH6	TMEM54	PTPRU	PLRG1	TCAF1	MGAT1	TCEA3
C1orf74	YRDC	MTFR1L	CTPS1	POGZ	LYPLA2	SCD	EFNA4	MRTO4	MTX2	CD151	MZT1	KDM1A	ASAP3	MAN1A2	ME1	KCNH8	STRAP	EFR3B	ALDH4A1	C1QL1	GALNS	CITED2	CAMK2B	ZNHIT6	NCDN	CTSW	BTG2	TARDBP	SESTD1	ADH7	EREG	ST5	MAF1	RNF19B	RBMS1	SVIL-AS1	FZD6	BTN3A2	PITHD1
ATF3	FHL3	ZNF593	SCMH1	CGN	GALE	ZNF623	EFNA1	AKR7A3	SPINT2	CD59	SLC44A1	HNRNPR	ASPH	SRGAP2C	TRMT11	CSPG5	EHD2	EGFR	ALDH6A1	CIART	CIDEB	SOD2	CAP2	LRRC8B	CLSPN	CYBB	PLEKHA6	SRM	GLS	ADI1	SHROOM3	MIDN	CKS2	AK2	RCOR1	ECPAS	DDR2	HLA-F	GALE
DUSP10	RRAGC	CNKSR1	EDN2	INTS3	TMEM57	HOOK3	SLC50A1	AKR7A2	CETN2	CD99	NDRG2	TCEB3	ASS1	SRGAP2B	PFKP	PLXNB1	TOMM34	EMC4	ALG1	C2orf88	HINT1	SUN1	CASP8AP2	ZNF326	AGO1	DANCR	MDM4	EXOSC10	THUMPD3-AS1	ADIPOR1	BMP3	CTNNB1	SLC25A25	GJB4	RND3	RABGGTB	CNIH3	FLOT1	HMGCL
TP53BP2	AKIRIN1	ARID1A	FOXJ3	GATAD2B	ZNF593	MCAM	MTX1	NBL1	CETN3	CDC42EP4	FARSA	PITHD1	ATG9A	CH17-373J23.1	FUNDC1	SEMA3B	FAS	FAM181B	ALG3	C5orf56	CHCHD2	IGFBP1	CBX1	ZNF644	ADPRHL2	DBI	DSTYK	FBXO2	SETD5	ADIRF	TMEM150C	IRF2BP2	LCN2	GJB3	S100A4	SNCA	FBXO32	TAP1	CLIC4
IRF2BP2	MACF1	SFN	PPIH	CREB3L4	CNKSR1	STK38L	GBA	RNF186	SLC12A7	CDCA7L	ACOX1	SRSF10	ATP13A4	GPR89A	RORA	PCBP4	BRD9	FAM84B	ALKBH3	TCIM	ADCK5	IGFBP3	CBX2	GFI1	OSCP1	DDRGK1	MIR29B2CHG	FBXO6	ABHD5	ADK	FAM13A	CXCL8	IER5L	LINC01137	SAMD9	CDK16	ATP1B3	RGL2	SELENON
TFB2M	PPIE	NUDC	P3H1	UBE2Q1	SFN	LAPTM4B	FAM189B	CAMK2N1	GIPC1	CDH10	ASRGL1	CLIC4	ATP1A2	RNF115	ASNS	ROBO1	ARNTL2	FEZ1	ALKBH4	CA8	SHMT2	UPP1	CCND2	MTF2	DNALI1	DEPTOR	SYT14	MAD2L2	MTRNR2L12	ADM	SGMS2	DUS1L	NRARP	ZC3H12A	SEMA4B	JAGN1	NPC1	CDKN1A	MTFR1L
ADAM17	TRIT1	KDF1	C1orf50	SHC1	KDF1	CEBPB	SCAMP3	CDA	PLK2	CDH6	THAP5	TMEM57	ATP1B2	RBM8A	ACTN1	CEP97	HMGB3	FHL1	AMOTL2	CACHD1	NCLN	SERPINE1	CDC45	CNN3	CDCA8	DNAJC1	NENF	AGTRAP	NFKBIZ	ADSS	CAMK2D	ID4		MYCBP	SERPINH1	RNF43	PHLDA1	CCND3	STMN1
RHOB	CTPS1	AHDC1	SLC2A1	ZBTB7B	FAM46B	IGFBP5	FDPS	PINK1	RPP40	CDK14	NDRG4	SEPN1	AUTS2	LIX1L	AFF4	LINC00882	ABCF2	FIBIN	ANAPC1	CACNA2D1	MMP13	HILPDA	CDC5L	GPSM2	MANEAL	DNAJC19	PROX1	KIAA2013	IFT57	AFDN	USP53	TRIB1		RHBDL2	SFN	PROS1	CST3	ELOVL5	EXTL1
CDC42EP3	PPCS	RCC1	EBNA1BP2	ADAM15	SMPDL3B	SBDS	LMNA	EPHB2	STARD10	CDK2AP1	RP11-792A8.4	MTFR1L	AVIL	POLR3GL	FERMT2	IGSF11	CHPF2	FXYD7	ANGPT1	CACNG2	DEPDC7	XIST	CDC7	RSBN1	YRDC	DPM3	COQ8A	PLOD1	MGLL	AFF4	ANKRD50	SOX11		ZMPSTE24	SKIL	SGSM3	SLC35A5	AKIRIN2	TRIM63
PSME4	PPIH	YTHDF2	C1orf210	EFNA3	YTHDF2	BRD4	SMG5	KDM1A	UTP14A	CDKN2C	TLE1	ZNF593	B3GLCT	AC245100.1	MAP3K13	ADCY5	SLC4A7	GABRB1	ANKRD52	CADM1	DSP	PGK1	CDCA5	TRIM33	MYCL	DST	RNF187	DHRS3	LPP	AFG3L2	INPP4B	C8ORF4		COL9A2	SLC20A1	ISCA1	TMED9	PNRC1	ZNF593
RTN4	SLC2A1	MECR	HYI	SLC50A1	MECR	AKIRIN1	GLMP	TCEA3	PGRMC1	CHL1	B4GALT2	DHDDS	B4GAT1	NBPF14	CLNS1A	PODXL2	APBA2	GADD45GIP1	ANKS3	CADPS	PLTP	BCAP31	CDCA7	BCAS2	RP1-39G22.7	DUSP5	RHOU	FBLIM1	HES1	AFMID	SMAD1	IRX3		SLC2A1	SLC2A1	RPAP1	PPL	PRDM1	NUDC
PEX13	PTPRF	PTPRU	PTPRF	MUC1	ZCCHC17	PEG10	APOA1BP	LYPLA2	MTMR11	CHN1	TMEM14C	ARID1A	BAG5	PDE4DIP	CA12	PPP2R3A	RNF19A	GAREM2	ANTXR2	CAMK2G	GRB7	CTD-2336O2.1	CDH18	MAN1A2	ZMPSTE24	DUT	GNG4	EPHA2	HS3ST1	AGPAT2	DDX60L	NRIP1		TMEM125	SOWAHC	SLC35A1	CTSB	GJA1	TMEM222
PELI1	SLC6A9	ZCCHC17	KDM4A	ASH1L	SERINC2	RND3	GPATCH4	GALE	KDELR1	CHPF	MTA1	TMEM222	BBOX1	LINC00869	MGLL	ARHGEF26	FAM136A	GLUD1	ANXA1	CC2D2A	HBEGF	TUSC3	CDH24	PHGDH	KCNQ4	ERN1	FMN2	ARHGEF19	DHX15	AGRN	ACSL1	ACBD3		C1orf210	SOX9	RDH11	SPP1	BCLAF1	TAF12
SERTAD2	EIF2B3	SERINC2	ARTN	RRNAD1	RBBP4	TFAP2A	MRPL24	HMGCL	TOMM34	CMTM3	FKBP10	AHDC1	BBS1	HIST2H2BE	LMAN1	IQCJ-SCHIP1	VCL	GPC6	AP1M1	CD82	KRT16P1	SLC39A14	CDK5R1	HIST2H2AC	CITED4	EVI2A	SH3YL1	SDHB	SLC34A2	AHCY	FAT1	UBE2H		ELOVL1	TCF20	PIGT	SCCPDH	SASH1	MECR
MXD1	SCP2	ADGRB2	DPH2	ARHGEF11	KIAA1522	TFAP2C	COPA	SRSF10	RAB40B	CNN3	RRAGD	PPP1R8	BBS2	SF3B4	ENO1	BCHE	TRIO	GPR75	AP1S1	CDK5R1	VSNL1	CEBPD	CDKN1B	SF3B4	SCMH1	FCGR2B	MYT1L	RCC2	SMIM14	AHCYL1	SLC12A7	PELI1		PTPRF	TFAP2A	MAGI2-AS3	PIM3	GINM1	ZCCHC17
SEMA4C	YIPF1	PTP4A2	B4GALT2	IGSF8	TMEM54	CHMP2B	NDUFS2	IL22RA1	ADIRF	CNR1	DCLK2	RPA2	BCKDHB	PLEKHO1	MYDGF	PEX5L	VCAN	GPRC5B	AP1S2	CDK5RAP3	PIH1D1	PAG1	CDKN3	ANP32E	FOXO6	FCRLA	HPCAL1	UBR4	PDS5A	AHCYL2	GOLPH3	MIER1		B4GALT2	TMEM184B	ZC3H14	ITGB8	KBTBD2	FABP3
AC017002.2	LRRC42	EIF3I	CCDC24	ATP1A2	ADPRHL2	MSL1	DUSP12	PAFAH2	GCN1	COL4A1	RPUSD3	DNAJC8	BCL2L2-PABPN1	PRPF3	TIMM21	SOX2	RAI14	GRAMD2B	AP4M1	CDON	RAET1G	LAPTM4B	CELF4	PRPF3	RIMKLA	FKBP5	KCNS3	EMC1	RBM47	AHNAK2	OSMR	PIM3		CCDC24	TNS4	STYXL1	MFAP3L	NAMPT	SERINC2
SLC20A1	MRPL37	RBBP4	ERI3	ATP1A4	TRAPPC3	MAGEF1	ATF6	ZNF593	ILVBL	COL4A2	DBN1	PHACTR4	BCL9	MCL1	DLG1	SORCS2	SPDL1	GRIA1	APEX1	CELF4	EFTUD2	CTHRC1	CENPK	VPS72	P3H1	FOXN3	MAPRE3	MRTO4	SRD5A3	AHR	EFNA5	CTNND1		GPBP1L1	TRIP6	BLVRB	GLCE	TSPAN12	PEF1
DLX2	MYSM1	KIAA1522	NASP	DCAF8	OSCP1	MPZL1	HSD17B7	CNKSR1	SLC27A4	COL5A2	CCDC115	TRNAU1AP	BCR	VPS72	RAB7A	LIMCH1	RAB27B	HAPLN1	APLN	CENPT	HSPB11	NDRG1	CENPQ	POGZ	C1orf50	FP236383.1	QPCT	AKR7A2	TMEM165	AIDA	SMAD5	ITPRIPL2		POMGNT1	VCL	FAM13A	DAG1	ZC3HAV1	COL16A1
ITGAV	JUN	TMEM54	GPBP1L1	F11R	MEAF6	GABRP	TMCO1	AIM1L	KDELR3	CPNE4	LINC00116	YTHDF2	BEST3	PSMD4	REXO2	ATP8A1	TNC	HEPACAM	APLP1	CHD9	CROT	GRINA	CEP250	TUFT1	ZNF691	FUNDC2	DHX57	NBL1	HOPX	AIMP1	SPRY4	LEPROT		EFCAB14	YBX3	SLC25A24	PLOD2	TSR2	TXLNA
BMPR2	INADL	KIAA0319L	IPP	ATF6	DNALI1	KPNA6	POGK	SFN	RBPMS	CPNE5	SDR39U1	SRSF4	BET1	HAX1	RBM7	KCTD8	TPR	HEPN1	APOL2	CHGA	THSD1	DGAT1	CEP350	MRPL9	CFAP57	FXYD5	PREPL	TMCO4	CXCL2	AK1	MGAT4B	CCDC71L		TTC39A	ZFP36L1	ACER3	AGA	ATRX	EIF3I
CUL3	GADD45A	NCDN	PIK3R3	UHMK1	GNL2	B4GALT5	MPZL1	NUDC	ADAP1	CRIM1	RTKN	MECR	BGN	GON4L	TPD52	PTPN13	MAP4	HEY1	APOPT1	CHST9	RRAS2	LURAP1L	CEP57L1	GATAD2B	CDC20	G6PC3	NRXN1	UBXN10	SEC31A	AK2	DSP	URB1-AS1		LRRC42		ARMCX3	SSBP2	DLC1	FAM167B
CCL20	LRRC40	TRAPPC3	POMGNT1	UAP1	C1orf109	MUT	ATP1B1	KDF1	DSTN	CRIP2	ZCCHC17	SDC3	BICD1	KIAA0907	XAB2	UNC5C	GOPC	ID1	APP	CIRBP	SERPINB2	PLIN2	CERS6	SHE	PTPRF	GARS	EHBP1	CAMK2N1	SLC39A8	AK4	EDN1	MLLT6		SSBP3		C4B	COL9A3	BNIP3L	MARCKSL1
CAB39	SRSF11	SH3D21	LRRC41	HSD17B7	C1orf122	PDCD11	NME7	TRNP1	SLC35D2	CROT	CLTB	PUM1	BMP1	SSR2	MAP2K7	TSPAN5	NOP16	ID4	AR	CLK2	GTF2F2	CA9	CHAF1A	CKS1B	IPO13	GGH	VPS54	CDA	SGMS2	AK6	SLC44A4	MARCKS		ACOT11		UCKL1	ATP9A	TCIM	TMEM54
GPC1	ACADM	EVA1B	NSUN4	PBX1	UTP11L	AL365205.1	BLZF1	SLC9A1	TRIM31	CSPG5	BCL7C	SNRNP40	BMP2	GPATCH4	DYNC1I2	UGT8	RSF1	IGDCC4	ARAP2	CLSTN2	CAPG	ISCA1	CHAF1B	EFNA1	DPH2	GINM1	GFPT1	PINK1	FNIP2	AKAP1	SRF			TTC22		RB1CC1	FAM234A	TMEM70	AK2
BHLHE40	C1orf52	OSCP1	ATPAF1	TMCO1	MYCBP	WDR77	KIFAP3	IFI6	CACFD1	CSRNP3	EPB41L1	ZCCHC17	BMP7	ISG20L2	FGFR1	HHIP	FAM120A	KCND2	ARFIP2	CLU	MPZL1	GADD45G	CHD3	FAM189B	B4GALT2	GPAA1	EGR4	DDOST	CLPTM1L	AKIP1	NCOA7			DHCR24		NEIL2	GGCX	NDRG1	ZNF362
RAB5A	BCL10	MRPS15	PDZK1IP1	MPZL1	RP1-39G22.7	CALML5	GORAB	RCC1	HIBADH	CSRP2	GGPS1	SERINC2	BMPR1A	IFI16	TULP3	SMAD1	R3HDM1	KCNH7	ARFRP1	CNNM3	MAD1L1	NINJ1	CHEK1	YY1AP1	CCDC24	GPI	CTNNA2	ECE1	LPCAT1	AKR1B10	RP11-350J20.12			TACSTD2		ABHD5	TM4SF1	KLF9	C1orf216
DYNC1LI1	ZNHIT6	MEAF6	CMPK1	MPC2	ZMPSTE24	NDC1	METTL13	SERINC2	CDC42EP1	CST3	NUDT16L1	PEF1	BMPR1B	CADM3	SDF4	TRIM2	RCN1	KCNIP1	ARHGAP29	COL11A2	EREG	SURF1	CHL1	MEX3A	TMEM53	GSPT1	ANKRD36C	KDM1A	GOLPH3	AKR1C1	CNKSR3			CYP2J2		EXOC4	SYPL1	OLFML2A	TRAPPC3
LRRFIP2	ODF2L	DNALI1	FAF1	DCAF6	CITED4	FZD1	PIGC	TINAGL1	GALNT5	CTNND2	CELSR2	COL16A1	BOC	PFDN2	FKBP7	MFAP3L	ELN	KCNIP2	ARHGAP5	CPE	RIOK3	PTGDS	CHODL	HDGF	KIF2C	HIST1H1C	SNRNP200	HNRNPR	DNAJC21	AKR1C2	EZR			PATJ		URGCP	LAMP2	RAPGEF1	SH3D21
ABHD5	LMO4	C1orf122	TTC39A	BLZF1	SCMH1	FZD8	PRDX6	COL16A1	PADI2	CTSK	UBXN7	PTP4A2	BRAT1	UFC1	PGM1	TENM3	RFC2	KCNJ16	ARHGEF10	CROCCP2	ATG9A	TSPAN4	CHTF18	DUSP12	EIF2B3	HLA-F	LONRF2	TCEA3	SEPP1	AKR1C3	MAFK			PGM1		IFT172	ADM	MAP3K8	EVA1B
DUSP7	PKN2	MYCBP	OSBPL9	SLC19A2	PPCS	TBC1D24	MRPS14	HDAC1	SLC6A14	CX3CL1	TIMP4	KHDRBS1	C11orf96	B4GALT3	KEAP1	STOX2	DKK3	TMEM94	ARHGEF12	CRTAC1	TMEM40	TPP1	CIC	UHMK1	HPDL	HLA-K	RANBP2	ELOA	HMGCS1	AKR7A2	ZNF316			AK4		MFGE8	PPIC	HNRNPH3	MRPS15
ALAS1	GBP3	RP1-39G22.7	ECHDC2	SCYL3	PPIH	AK2	RASAL2	MARCKSL1	IFT43	CYR61	SAT2	KPNA6	CLBA1	NDUFS2	CNOT4	TPPP	LIMA1	KIF21A	ARHGEF17	CRTC1	SLC35C2	WEE1	CMPK1	NUF2	MAST2	HNRNPA3	DPP10	PITHD1	IL6ST	AKT1	AHR			GADD45A		PFKFB2	ITGA7	PLAU	C1orf109
DCP1A	GBP1	ZMPSTE24	NDC1	PRRC2C	SLC2A1	IPO7	TOR1AIP2	ZBTB8OS	SLC52A3	DAG1	FAF1	TXLNA	C19orf18	DUSP12	CLDND1	FBXL7	BCAR1	KITLG	ARHGEF26	CRY2	PLEKHF2	ADM	CNOT6	UCK2	RAD54L	HNRNPDL	MAP3K2	LYPLA2	ERBB2IP	AL035661.1	ITGB8			CRYZ		ENTHD1	CEACAM1	ZNF503	C1orf122
RYBP	LRRC8C	COL9A2	HSPB11	ZBTB37	EBNA1BP2	AFDN	ACBD6	KIAA1522	FKBP9	DAPK1	AQP1	CCDC28B	C19orf44	UAP1	RSBN1	FAM134B	MRTO4	KLHL25	ARHGEF3	CRYAB	ATL3	RRAS2	CNP	POGK	FAAH	HSP90AB1	NCKAP5	GALE	AFF4	AL353997.6	DPY19L1			IFI44L		TSKU	PHB	LRMDA	UTP11
CHMP2B	ZNF326	CITED4	LRRC42	RC3H1	TMEM125	VTCN1	DHX9	YARS	MGLL	DCLK1	IMPDH2	MARCKSL1	C19orf70	HSD17B7	PCNP	MYO10	USE1	L1CAM	ARMC10	CSPG5	TNFRSF12A	NAV2	COL27A1	POU2F1	STIL	HSPA9	KIF5C	HMGCL	EGR1	AL590132.1	ZMIZ2			IFI44		CLIC4	GOLM1	IFIT3	PABPC4
ZBTB11	RPAP2	HIVEP3	MRPL37	FAM20B	C1orf210	MMP7	C1orf27	TMEM54	TMEM54	DCLK2	LRIG1	BSDC1	C1QTNF3	ALDH9A1	BZW1	RNF180	SYNE2	LCAT	ARMC6	CSRNP3	HEBP2	SLC43A3	CRY1	NME7	FAF1	HSPB1	KCNJ3	FUCA1	CTNNA1	ALAD	PURB			PRKACB		SNHG15	SLC39A7	IFIT1	TRIT1
NFKBIZ	DR1	FOXJ3	SSBP3	TOR1AIP2	MED8	JUN	TROVE2	RNF19B	MFSD3	DDAH1	PPP5C	ZBTB8A	C1R	TMCO1	LYRM2	MAP1B	NOP58	LIFR	ARMCX2	CTGF	CLDN12	GANAB	CTDSPL2	CENPL	KTI12	HSPD1	LY75	SRSF10	RNF145	ALAS1	EGFR			BCL10		NBEA	TEKT4P2	DUSP5	ZMPSTE24
PHLDB2	FNBP1L	PPCS	TTC22	CEP350	HYI	ATL3	GLRX2	AK2	MAL2	DHRSX	FAM192A	ZBTB8OS	C1S	ILDR2	TNPO1	FAM169A	CUL1	LINC00634	ARNT2	CTSF	MST1R	C11orf24	CXXC5	CEP350	ZFYVE9	HSPE1	SCN3A	CLIC4	TUBB2A	ALCAM	VOPP1			LMO4		ABCA6	ACP2	BAG3	SCMH1
C3orf52	BCAR3	CCDC30	DHCR24	DHX9	PTPRF	GSK3B	CDC73	GJB4	SLC25A25	DIO2	ZNF32	RBBP4	C1orf122	MPZL1	PLOD1	EDIL3	CYFIP2	PLPPR4	ARNTL	CXXC5	TUBA4A	FDX1	DAGLB	GLUL	ORC1	IFI16	MFSD6	MACO1	NEDD9	ALDH18A1	ZNF117			GBP3		NDRG1	ECM1	HTRA1	PPCS
GSK3B	ARHGAP29	SLC2A1	TMEM61	LAMC1	CCDC24	AL451085.2	CFH	GJB3	MARCH3	DKK3	C1QBP	SYNC	URB1-AS1	TIPRL	ATRX	SEMA6A	EIF2AK2	LRIG1	ARPC5L	CYR61	DSC3	SDHD	DAPK1	RGS16	COA7	IFI6	TMEFF2	SELENON	SOX4	ALDH1A1	AUTS2			GBP2		FARP2	RAMP1	PTPRE	P3H1
C3orf58	ABCD3	EBNA1BP2	MYSM1	SMG7	ERI3	BCAS2	ZBTB41	PSMB2	CKB	DMPK	VMA21	YARS	C4A	NME7	AK6	LINC01170	KMT2C	LRP1B	ARRDC4	DAPK1	GLRX3	CADM1	DAXX	DHX9	ZYG11B	IFITM1	ZDBF2	MTFR1L	PPP1R10	ALDH3A1	CLDN4			LRRC8B		MTREX	RHBDD2	IRF7	EBNA1BP2
TSC22D2	F3	TMEM125	HOOK1	C1orf21	TMEM53	TP53BP2	NR5A2	ADPRHL2	TRMT61A	DNALI1	C19orf12	TMEM54	CYREN	BLZF1	MYNN	ZNF608	ZFR	LRP4	ARSE	DGCR6	DMKN	TMEM45B	DCBLD2	IVNS1ABP	LRP8	IFT57	UNC80	ZNF593	IER3	ALDH3A2	DTX2			FNBP1L		ROPN1B	SEMA4B	GALNT18	HYI
RAP2B	CNN3	C1orf210	NFIA	EDEM3	TMEM69	UBR5	CAMSAP2	MRPS15	CKMT1B	DOCK7	TRMT112P6	SFPQ	C7orf61	CCDC181	CPNE3	MEGF10	TRAF3IP2	LRRC8A	ARSJ	DGKG	NTMT1	BAMBI	DCN	C1orf27	TCEANC2	IGF1	CYP27A1	CNKSR1	SFTA2	ALDH9A1	PTPN12			BCAR3		MCOLN3	EPHX2	PDE2A	PTPRF
TIPARP	PTBP2	HYI	TM2D1	TPR	PIK3R3	NCKAP1	TMEM9	CDCA8	OSR2	DOK5	CAPN2	ZMYM4	TCIM	KIFAP3	CTTN	KIF3A	DCBLD2	LRRTM2	ASAP2	DNAJC27-AS1	PYGL	IPMK	DDX31	CDC73	SSBP3	IGLV2-23	CDK5R2	HMGN2	NEU1	ALDOA	PPP1R9A			ABCD3		CLBA1	FAP	SERPINH1	IPO13
CCNL1	PALMD	PTPRF	INADL	BRINP3	TSPAN1	UAP1	ELF3	MYCBP	BATF2	DPP6	ANP32A	KIAA0319L	CA12	PRRC2C	RBM22	SEPT8	CDK14	LUZP2	ASAP3	DNAJC6	DIP2B	PPP1R3C	DEGS1	ASPM	DHCR24	IL6R	ZFAND2B	ARID1A	BRD2	ALG12	BAIAP2L1			F3		SHISA4	GSTT2B	LRRC32	ATP6V0B
MYNN	TRMT13	ATP6V0B	KANK4	GLRX2	POMGNT1	SDHC	ATP2B4	RHBDL2	DNTTIP1	DPY19L3	LSAMP	NCDN	CABP7	RABGAP1L	TMED2	PPP2R2B	SEC61A1	LY6H	ASB6	DND1	PUS7	MXI1	DENND5B	ZNF281	FGGY	IL6ST	DNAJB2	ZDHHC18	VEGFA	ALG3	ZKSCAN1			SLC44A3-AS1		DBNDD1	MDK	MPZL2	DMAP1
FNDC3B	RTCA	CCDC24	USP1	ZBTB41	LRRC41	SPP1	KISS1	TRIT1	FOXP4	DROSHA	PPP2R3C	C1orf216	CADM1	CACYBP	TXLNG	ATP10B	PPP1R12A	LYPD1	ASL	DOCK3	TUBB6	HTRA1	DEPDC1B	IPO9	HOOK1	IMPDH2	RESP18	SFN	PTP4A1	ALG5	EPHB4			SLC35A3		ACSL1	SLC16A3	MCAM	ERI3
TNFSF10	SLC25A24	ERI3	DOCK7	DENND1B	FAAH	RNF141	GOLT1A	MFSD2A	TLCD1	DTNA	ZNF639	AGO3	CADPS	RASAL2	TRIP6	DDR1	ATP2B4	MASP1	ASNA1	DOCK7	POLR1D	BNIP3	DHFR	ARL8A	DOCK7	INSR	SCG2	GPN2	MYO6	AMN	CUX1			SLC16A4		ABCC5	APLP2	ARHGEF12	TMEM53
ZMAT3	PRPF38B	TMEM69	ALG6	ZNF281	ATPAF1	VPS35	PPP1R15B	ZMPSTE24	CKS1B	DUSP6	SRF	ADPRHL2	CALD1	ABL2	MT3	KIF6	ALDH18A1	MATN2	ASPH	DST	CXCL1	ENO2	DIRAS2	KDM5B	RAVER2	IRF2BP2	PER2	NUDC	FAM46A	ANAPC11	HIPK2			LRIF1		PTPRG	KCNK15	TNFRSF1A	UROD
B3GNT5	SARS	PIK3R3	ITGB3BP	DDX59	CYP4X1	DCAF13	CDK18	PPCS	TOP1MT	EDNRB	IVD	THRAP3	CALU	TOR1AIP1	GNAS	GSTA4	YBX3	MLC1	ASPHD1	ECE1	LGALS9C	C1R	DIS3L	BTG2	DNAJC6	ITGA4	C2orf54	TMEM222	NCOA7	ANAPC13	REPIN1			MOV10		TXNRD1	TMEM30A	SLC2A3	HPDL
TRA2B	LRIF1	TSPAN1	PGM1	CAMSAP2	CYP4Z1	PAPSS1	YOD1	PPIH	AGAP1	EFEMP1	TNKS	OSCP1	CAMK2D	RGS16	ERGIC2	LRRC1	SNRNP40	MMD2	ASTN1	EFEMP1	ST6GALNAC2	ITGA5	DLG5	ZC3H11A	DEPDC1	ITGB7	MTERF4	WASF2	CITED2	ANAPC15	LINC01003			BCL2L15		UBE2H	NEDD9	APOLD1	TMEM69
BCL6	DRAM2	POMGNT1	AK4	NAV1	PDZK1IP1	KIF1B	C4BPA	SLC2A1	AP1S1	EFEMP2	GNPTG	DNALI1	CAPN2	C1orf21	PDRG1	BACH2	COL11A1	MN1	ATF2	EGFR	FAM162A	DDIT3	DNA2	RBBP5	LRRC40	JUN	FARP2	AHDC1	TSPAN13	ANAPC5	TBL1X			NRAS		SLC6A8	UPP1	YAF2	POMGNT1
LPP	CEPT1	LRRC41	GADD45A	RNPEP	CMPK1	IRX5	CD46	EBNA1BP2	CLCN3	EFHC1	RP11-212P7.2	C1orf109	CAPRIN2	IVNS1ABP	SMOX	FUT9	QSER1	MSI2	ATG9A	EIF1AY	RAB11A	GNS	DNM1	NEK2	ERICH3	JUND	ITPR1	SMPDL3B	AHR	ANK3	PCSK1N			CD58		ARF5	MICALL2	RND1	LRRC41
UVSSA	DDX20	FAAH	GNG12	ELF3	SPATA6	IRX3	C1orf132	TMEM125	COMTD1	EGFR	CSTF3	YRDC	CAV1	BRINP3	ESF1	KLHL32	HDAC7	MT3	ATMIN	ERC1	VANGL1	TMBIM4	DNMT1	ATF3	ACADM	KLF2	SRGAP3	PHACTR4	ASL	ANKRD10	USP27X			IGSF3		SLC3A2	ITGB3	SPATS2	SPATA6
GRK4	SLC16A1-AS1	PDZK1IP1	SYDE2	PPP1R12B	RNF11	XPO5	DIEXF	C1orf210	ANKRD22	EGFR-AS1	LSS	SF3A3	CCDC102B	LINC01351	TMEM230	RP11-436D23.1	NCKAP1	MTHFD2	ATP2B4	ERRFI1	SHARPIN	NTS	DPYSL4	CENPF	TTLL7	LAMP5	IQSEC1	RCC1	TMEM248	ANKRD36C	KDM5C			HMGCS2		MTHFD1L	ANO6	IGFBP6	RNF11
RGS12	RSBN1	SPATA6	DDAH1	KDM5B	TTC39A	NOLC1	LINC00467	ELOVL1	CLRN3	ELN	PPP1R14BP3	UTP11L	CCDC103	RGS2	PEBP1	SOBP	MRPS35	MXI1	ATP5S	ESYT2	FZD6	DUSP6	DRAXIN	GPATCH2	MCOLN3	LAPTM5	TOP2B	TRNAU1AP	CLDN4	ANKRD40	ATRX			REG4		MBTPS2	LANCL1	CSRP2	OSBPL9
CPEB2	BCAS2	RNF11	CYR61	SOX13	BTF3L4	PRDX6	LPGAT1	PTPRF	SFXN4	EPAS1	IGFBP5	AKIRIN1	CCDC130	MIR181A1HG	ZNF302	RP3-399L15.3	SFSWAP	NAV1	ATP6V1D	FAIM2	CUX1	SCARB1	DSCAML1	RRP15	SYDE2	LDHA	CMTM8	RAB42	GTF2I	ANKRD65	IRAK1			PEX11B		MVK	TMX4	SOCS2	BTF3L4
PGM2	PTGFRN	TTC39A	ODF2L	ETNK2	COA7	RDH10	PPP2R5A	ATP6V0B	TMEM45B	EPDR1	FAT3	MACF1	CCDC136	DDX59	GANAB	HS3ST5	CS	NDRG2	ATP9A	FAM155A	KRT5	NDFIP2	DTL	DUSP10	RP4-665J23.1	LMNB2	ACAA1	YTHDF2	HIP1	ANXA1	TDRP			PDZK1		C5orf30	LHFPL2	SSH1	COA7
UGDH	PHGDH	RAB3B	LMO4	PLEKHA6	ECHDC2	HIGD1A	ATF3	B4GALT2	NXPE1	EPHA4	GTF2H5	TRIT1	CCDC80	NAV1	PAPOLA	NKAIN2	ISOC2	NES	ATR	FAM161B	RARS	IRS2	DTNB	DNAH14	CDC7	LRMP	CSRNP1	MECR	PTPN12	ANXA3	PLAT			ACP6		MED21	ITGA3	OAS2	ZYG11B
RUFY3	RP11-14N7.2	BTF3L4	ZNF644	PPP1R15B	SCP2	EFR3A	FLVCR1	CCDC24	CLTB	EYA2	SLC35B4	MFSD2A	CCNL2	UBE2T	PDCD7	AHI1	GPC1	NEUROD1	ATXN7L2	FAM181B	PPP1R14C	ERO1A	EBF1	ENAH	GFI1	LSM4	TRAK1	PUM1	RSBN1L	ANXA4	HGSNAT			AC245595.1		HDAC11	A2M	LHFPL6	ECHDC2
NOCT	PRKAB2	ECHDC2	TGFBR3	PIK3C2B	YIPF1	PPP4R2	ANGEL2	RNF220	LRIG3	EZR	HAUS1	RP1-39G22.7	CCNYL1	BTG2	AARS	MAP7	TNPO3	NFIB	AUTS2	FAM208A	HDGF	KTN1	ELMO2	C1orf35	EVI5	LSR	CDCP1	ZCCHC17	PON2	ANXA7	ZBTB10			HIST2H2AA4		EN2	C16orf45	IRF9	C1orf123
OTUD4	MTMR11	SCP2	RPAP2	C1orf116	HSPB11	TMEM167A	PROX1	TMEM53	DEGS2	F3	AKIP1	CTPS1	CD151	G0S2	GLG1	ARFGEF3	RFXANK	NHSL1	AZGP1	FAM214A	GSDMD	ZFP36L1	ELOVL2	HIST3H2A	SLC44A3	LY6E	PLXNB1	SERINC2	UBE2H	AP1M2	PDP1			HIST2H2BE		TM9SF2	NUCB1	BAZ1A	LRRC42
FBXW7	PRPF3	LRRC42	MTF2	PFKFB2	LRRC42	SDC2	SMYD2	MUTYH	IQCK	FAM107A	DGCR6L	SCMH1	CDC42EP4	ATF3	TNRC6A	SASH1	TMEM161A	NKAIN3	AZIN1	FAM215A	PPA1	TMEM251	ELOVL5	ARID4B	ALG14	METTL7A	P4HTM	TINAGL1	MKLN1	AP1S1	CTHRC1			MTMR11		MTPN	CFAP298	SAV1	MRPL37
CDKN2AIP	GOLPH3L	TMEM59	FNBP1L	CD46	DHCR24	VKORC1L1	KCTD3	GPBP1L1	ZG16B	FAM3C	B3GAT1	FOXJ3	CDCA7L	CENPF	NAT14	CNKSR3	SUGP2	NOG	B3GALT6	FAM228B	SDCBP2	FBXO22	EN2	GGPS1	TMEM56	METTL9	PCBP4	PEF1	ESYT2	AP2B1	TRIB1			OTUD7B		UNC50	AHNAK	PRKCH	SSBP3
HMGCS1	VPS72	MRPL37	ARHGAP29	RCOR3	PRKAA2	HNRNPA0	GPATCH2	MAST2	CANT1	TENT5A	COL6A1	C1orf50	CDH2	GPATCH2	ALKBH5	SYNJ2	SNCAIP	NRSN1	B3GAT3	FAM84B	ZNF133	FAM103A1	ENC1	CEP170	SLC35A3	MIA3	PRKCD	KHDRBS1	MID1IP1	AP2M1	FAM84B			APH1A		SRPX	YIPF2	ABCD4	NFIA
IL6ST	PIP5K1A	DHCR24	CNN3	LPGAT1	TACSTD2	FNBP1L	RRP15	TSPAN1	GGT6	FAM84A	RSBN1L	SLC2A1	CDH6	RRP15	SPAG7	THBS2	CHI3L2	NTM	B4GAT1	FBXW4	VAV3	NMB	EOMES	DESI2	SASS6	MIR1244-1	FLNB	KPNA6	YIPF6	AP3D1	MYC			CIART		SDC3	AHR	IRF2BPL	TM2D1
MIER3	TUFT1	PRKAA2	PALMD	ATF3	FGGY	AC093323.1	TGFB2	FAAH	AFMID	FAT3	DAPL1	MED8	CDK14	EPRS	ZFHX4	RP4-668E10.4	PMS1	NTRK2	B3GNT9	FBXW4P1	KDF1	ECI1	EPB41L1	SMYD3	TRMT13	MRPL24	MAGI1	TMEM234	XIST	APEX1	NDRG1			GOLPH3L		ZNF532	ATP6V1C1	TNFAIP2	DOCK7
PLK2	MRPL9	TACSTD2	COL11A1	ANGEL2	HOOK1	BTF3L4	LYPLAL1	PDZK1IP1	ZNF57	FBXO17	ZDHHC4	PTPRF	CDK6	MIA3	RGS17	THSD7A	AP3D1	PCDH10	B4GALT2	FOXRED2	SLC25A43	THOC6	EPHA8	ODC1	DBT	MRPS21	LRIG1	EIF3I	THOC2	APH1A	FAM83H			CERS2		GUCD1	MT1G	KLC1	ATG4C
ERBB2IP	GATAD2B	MYSM1	VAV3	KCTD3	NFIA	MYLK	EPRS	CMPK1	MISP	FGFR3	DENND5A	KDM4A	CDKN2C	SUSD4	HNRNPC	ITGB8	NTHL1	PCSK1N	B4GALT5	FRS2	ITPR3	SIAH1	EPS8	NOL10	EXTL2	MT-ND6	DZIP3	HDAC1	TNFRSF10B	APOL1	PPP1R16A			SELENBP1		MBP	CD151	CHSY1	AK4
MAST4	FLAD1	JUN	HENMT1	ESRRG	TM2D1	CACYBP	IARS2	TTC39A	KDF1	FIGN	SDF2	ST3GAL3	CEP112	DEGS1	TOX4	IGF2BP3	IPO5	PCSK2	BAALC	FSTL4	HSPB1	NOL3	ERC1	RDH14	AKNAD1	MT-TF	PHLDB2	ZBTB8OS	PPP2CB	APOOL	SHB			CGN		PTRH2	CPVL	YPEL3	LEPROT
CDK7	EFNA4	HOOK1	KIAA1324	GPATCH2	INADL	LARP4B	RAB3GAP2	SCP2	FAM213B	FKBP10	DPYSL2	DPH2	CETN2	ARF1	DPYSL2	CREB5	WDR3	PDE8B	BABAM1	GABBR1	CYP39A1	DERL2	ERI1	RAB10	GPSM2	MT-TH	KPNA1	RBBP4	RAB11FIP1	APP	RASEF			TUFT1		DMD	TNFRSF1A	SNTB2	GNG12
F2RL1	EFNA3	NFIA	AHCYL1	IARS2	USP1	VCL	MARC2	MAGOH	GOLT1A	FKBP9	GATS	DMAP1	CFI	COG2	HOOK2	PDE1C	WDR18	PDZD4	BACE1	GABRB3	SH3BP4	NPEPPS	ESCO2	CENPA	WDR47	MT-TL1	ABTB1	KIAA1522	C8orf4	APPL2	GADD45G			S100A2		KLHL20	SUMF1	ZFHX3	WLS
SSBP2	EFNA1	TM2D1	KCNC4	RAB3GAP2	DOCK7	GID8	MIA3	NDC1	TMEM125	FLNA	SFXN1	ERI3	CHCHD5	FAM89A	MRPS18A	ANLN	NTN1	PEA15	BAD	GADD45G	SLC38A5	TMEM92	EXO1	EIF2B4	CELSR2	MT-TQ	GK5	YARS	HOOK3	AQP4	ZBTB43			UBE2Q1		SNX8	TRIM47	RFLNB	HHLA3
FEM1C	KIAA0907	INADL	CHI3L2	C1orf115	ITGB3BP	SESTD1	BROX	HSPB11	SNHG11	FNDC3B	MED19	UROD	CHI3L1	TOMM20	TMEM14A	GRB10	KARS	PEG10	ADGRB3	GEMIN8	CCDC124	VMP1	EXOC5	SUPT7L	PSRC1	MT-TS1	SIAH2	TMEM54	CEBPD	AQP5	MUC5B			PMVK		FNDC3B	FAM3C	CRK	TYW3
AFF4	ARHGEF2	USP1	PIFO	MARC2	PGM1	HIST2H2BE	TP53BP2	LRRC42	FAM3D	FREM2	CLPP	NASP	CHL1	ARID4B	EFHC1	COBL	ZC3H15	PEX19	BBOX1	GFAP	LRRC8D	ERN1	EZR	SLC4A1AP	AHCYL1	MYL12A	ARHGEF26	AK2	TRAM1	ARCN1	DUSP8			ZBTB7B		VMA21	DCTN4	PMP22	RABGGTB
ZCCHC10	LMNA	ITGB3BP	WDR77	MARC1	AK4	WWC1	CNIH4	MRPL37	CRYBG3	FSTL1	TCEAL2	IPP	CHMP2A	ERO1B	TMED1	TPST1	TBC1D1	PLXNA4	BBS1	GFPT2	DNAJC5	SLC9A3R1	FADS2	WDR43	KCNC4	NDUFAF8	SLC7A14	GJB3	ZBTB10	ARF3	ST5			ADAM15		CAV2	APPL2	CCL2	AC118549.1
TGFBI	ISG20L2	PGM1	PPM1J	MIA3	GNG12	SYPL1	DNAH14	SSBP3	ADM	FZD3	CKAP2	MAST2	CHN1	CEP170	CIRBP	GRM3	ELAVL1	PMP2	BBS2	GLYCTK	ALDH2	NT5C	FAM214A	YIPF4	WDR77	NFE2L1	ABCC5	ZMYM4	GEM	ARF4	WEE1			EFNA4		BTD	ABCB9	VAT1	DNAJB4
SMAD5	DUSP23	AK4	RSBN1	CAPN8	WLS	NES	LBR	ACOT11	SETD9	GABBR2	C12orf10	PIK3R3	CHPF	DESI2	TECR	ANKIB1	SMARCD1	PON2	BCL6	GMNN	ESRRA	METTL23	FAM222B	THUMPD2	FAM212B	NHP2	VWA5B2	CLSPN	LAPTM4B	ARF5	PPP1R14B			EFNA3		RPN2	CNTN1	MEOX1	CYR61
EGR1	LINC01133	GNG12	TRIM33	NVL	HHLA3	GFPT1	ENAH	TTC22	CMBL	GADD45GIP1	CREB5	POMGNT1	CHPT1	TSSC1	SMARCB1	SGCE	ZNRD1	POU3F2	BCL7B	GNE	EBPL	LGALS3BP	FAM229B	SPTBN1	RP3-522D1.1	NME1	CAMK2N2	AGO1	KLF10	ARFGAP3	CMB9-22P13.1			EFNA1		CTSO	TNFRSF21	ABI3	PKN2
SH3RF2	IGSF8	WLS	VANGL1	WDR26	ACADM	FGFR1	EPHX1	DHCR24	CLDN4	GANAB	U2SURP	LRRC41	CHST7	ID2	CABIN1	SRPK2	TRMT11	PPP2R1A	BCL9	GOLGA8B	ERO1A	CBX4	FANCA	RTN4	MAGI3	NPM1P27	FGF12	ADPRHL2	OXR1	ARFGEF3	KDM2A			SLC50A1		NINJ1	LRP12	YPEL2	ZNF326
ADRB2	F11R	HHLA3	IGSF3	ENAH	TTLL7	UBE2H	ACBD3	PCSK9	CLDN3	NIPSNAP2	ANKIB1	ATPAF1	CITED1	MBOAT2	SF3A1	GPR37	ARFGEF1	PRICKLE2	BGN	GOLIM4	CSTA	MAFG	FBXL21	CFAP36	PHTF1	P2RX1	TNK2	TRAPPC3	MAL2	ARFIP2	LRP5			FAM189B		VAMP7	ATP6AP2	SMURF2	AL590094.1
CSNK1A1	PVRL4	CRYZ	PTGFRN	CDC42BPA	SSX2IP	F8A1	PARP1	TACSTD2	CLDN7	GFAP	BUD31	BEND5	CLDN10	NOL10	SEC14L2	CALD1	PFKP	PRRT2	BICD1	GPR176	LAMB3	CSNK1D	FBXO11	PNPT1	DCLRE1B	P4HA1	BDH1	EVA1B	SQLE	ARG2	CCND1			RUSC1		LONRF1	RNH1	PITPNC1	EVI5
UBTD2	DEDD	RABGGTB	VTCN1	IBA57	DDAH1	F8A3	JMJD4	FGGY	CLDN23	GJA1	RBBP7	ELAVL4	CLDN12	PDIA6	TIMP3	PTN	RRP15	PSD2	BLCAP	ASB3	MTHFD1	WDR45B	FBXO28	USP34	VANGL1	PCNP	ZNF721	OSCP1	TRIB1	ARHGAP1	PPFIA1			KHDC4		HMGXB3	CDKN1A	TBCD	FNBP1L
RAB24	DUSP12	FAM73A	MAN1A2	HIST3H2A	CYR61	RTL8A	ARF1	HOOK1	CRAT	GLI3	QSER1	DMRTA2	CLEC18B	FAM84A	DNAL4	HIPK2	IP6K2	DISP3	BLVRB	GRAMD2B	BCKDK	RBCK1	FCHSD2	XPO1	SLC22A15	PDCD5	UVSSA	MRPS15	MYC	ARHGAP12	NUMA1			LMNA		GALNS	PIGU	NCOA3	ABCD3
PDLIM7	ALDH9A1	PRKACB	WDR3	RHOU	ZNF326	CCT4	C1orf35	CYP2J2	RPP25L	GNG12	LIX1L	FAF1	CLIC4	LAPTM4A	RBFOX2	DENND2A	GAL	PTK7	BMP1	GRIA1	CTSB	SDC4	FGF13	TIA1	PTGFRN	PEBP1	FGFR3	GNL2	NDRG1	ARHGAP21	STARD10			CRABP2		MTX2	SERPINA5	SNAI1	SLC44A3
N4BP3	ATP1B1	SSX2IP	NOTCH2	ABCB10	FNBP1L	SNX3	OBSCN	INADL	FUNDC1	GOLIM4	PRAF2	RNF11	CLPTM1	UBXN2A	TXN2	VIPR2	CECR5	PTN	BMP2	GRIK2	PGAM1	CEBPB	FGFR1OP	MPHOSPH10	WDR3	PELI1	NSD2	C1orf109	GSDMD	ARHGAP23	PGM2L1			DUSP23		SERPINA3	LTBP3	ICAM1	CNN3
TUBB2A	NME7	SYDE2	NBPF20	TAF5L	BCAR3	CNN2	HIST3H2A	AK4	S100A16	GPD2	UNC50	KTI12	CLSTN1	HADHA	TNRC6B	GPM6B	PFN2	PTPRT	BMPER	GSG1L	IL1A	CDC34	FH	ZNF638	WARS2	PLAC8	HTT	SF3A3	PLEC	ARHGAP27	BCL9L			IGSF9		FBXL4	JAM3	SERTAD3	ALG14
PXDC1	PIGC	DDAH1	GPR89A	COG2	GCLM	DSG2	RHOU	GNG12	ZNF664	GPI	AKIRIN1	BTF3L4	CLU	PPM1G	ST13	SHROOM4	ASNS	PYGB	BMPR1A	GSTT2	MEMO1	MAP2K2	FNBP1	CCT7	RP11-14N7.2	PLP2	RGS12	UTP11	AQP3	ARHGAP32	ARHGEF12			COPA		CYR61	DCBLD2	TGFB1	SNX7
NEDD9	SUCO	ZNF326	RNF115	EGLN1	ARHGAP29	NECTIN4	NUP133	WLS	SLC25A10	GRIA1	PSMD6	PRPF38A	CNGA3	WDR43	PMM1	NLGN3	TCOF1	RAMP1	BOC	GTF2IRD2	POP7	PRKCSH	FREM1	TPRKB	PIAS3	PMEPA1	CRMP1	MYCBP	DCAF12	ARHGAP35	ARHGAP32			F11R		EEA1	MYO1C	ARHGEF1	LRRC39
HIVEP1	KIAA0040	FNBP1L	PIAS3	SIPA1L2	ABCD3	CTGF	COG2	CRYZ	TMC4	GRIA3	COA5	ZCCHC11	CNIH3	LBH	TRIM9	KLHL4	OSBPL3	RFX4	BOD1	HAPLN1	CDR2L	GDF15	FRY	MTHFD2	BCL9	PMVK	MRFAP1L1	RHBDL2	FAM120A	ARHGAP5	NET1			NECTIN4		LAPTM4B	ABTB2	NECTIN2	EXTL2
MYLIP	RFWD2	BCAR3	ANKRD35	KCNK1	F3	RTL8C	AGT	GIPC2	CREB3L4	GRIK1	MEA1	ZYG11B	CNN3	YIPF4	ATP6V1D	COL4A5	SNX13	RGMA	BOLA3	HEPACAM	FAM89A	CEBPG	GABARAPL1	KCMF1	HIST2H2BE	PPA2	KIAA0232	TRIT1	UGCG	ARHGEF11	PFKFB3			UAP1		XPO7	GSN	RRAS	DPH5
NUP153	TOR3A	ARHGAP29	ITGA10	IRF2BP2	SLC44A3	TPD52	C1orf198	BCL10	CTBP2	GRIK5	PCGF2	LRRC42	CNOT4	EIF2AK2	PIGH	SLC6A8	WBSCR22	RHBDL1	BOP1	HEPN1	ARPC1A	PVRL2	GALK2	KRCC1	BOLA1	PPIA	SH3TC1	CTPS1	AGPAT2	ARHGEF12	PPP2R2D			POGK		APOC1	EFNA1	NR1H2	SARS
RNF144B	TOR1AIP1	ABCD3	PEX11B	TOMM20	CNN3	TCF7L1	C1orf131	DDAH1	C1ORF210	GSG1L	IER3IP1	MRPL37	CNPY4	CEBPZ	TIMM9	MTMR7	TCF3	S100A16	BRAT1	HEY1	CERS3	TPST2	GFPT2	SNRNP200	SV2A	PPIAP11	WDR1	SCMH1	SNHG7	ARHGEF26	EPS8			BLZF1		RCN2	ANK2	TRIOBP	CELSR2
HIST1H2BC	STX6	CNN3	PRKAB2	GGPS1	ALG14	PRDX3	GNPAT	HS2ST1	CTNNA1	HES1	NFIX	SSBP3	CNR1	CDC42EP3	DAAM1	FZD3	TRIB2	S100B	BSG	HIF3A	GCDH	ACO2	GGA2	MAP4K4	VPS45	PRKD3	DCAF16	PPCS	CD151	ARL1	PLEKHA5			IER5		HIST2H2BE	FKBP10	CBR3	PSRC1
HIST1H2AE	IER5	ALG14	BCL9	B3GALNT2	SNX7	KRT23	TSNAX	PKN2	SEPT10	HEY1	RP11-448A19.1	JUN	CNTNAP1	SRSF7	SNW1	ST18	MBD3	SCARA3	BZW2	HIST2H3A	BNC1	PDXK	GMDS	MRPS9	RPRD2	PSMB4	SEL1L3	PPIH	POLR2L	ARL2BP	KIF21A			IVNS1ABP		STARD7	SPHK1	ERG	SORT1
HCG18	TSEN15	AGL	NBPF14	MTR	SLC35A3	PNMA1	NTPCR	GBP3	FAM84A	HOPX	CLPTM1L	NFIA	CNTNAP3B	THUMPD2	EIF5	PREX2	HLTF	SCG2	C11orf1	HIST2H3C	COMMD8	PTTG1IP	GMNN	C2orf49	CERS2	PSMB7	SMIM14	SLC2A1	TSPAN4	ARL4D	GALNT6			PTGS2		NCLN	IFNGR2	MX1	GSTM4
PPP1R10	RNF2	SLC35A3	NBPF19	RYR2	VAV3	OSGIN2	RP5-862P8.2	ZNF326	CXADR	HOTAIRM1	MGLL	TM2D1	COG5	SLC8A1	ZFYVE21	ZFHX4	CPSF1	SCG3	C11orf68	ICA1L	MIPEP		GNL1	FHL2	SEMA6C	PSMD4	UBE2K	EBNA1BP2	CD81	ARL5B	DUSP6			C1orf53		ERGIC1	CD9		GSTM2
IER3	TPR	VAV3	HIST2H2BE	OPN3	SLC25A24	BACE2	COA6	EPHX4	SH3D19	HS2ST1	ZNF655	INADL	COL16A1	EML4	CCNB1IP1	NECAB1	PDCD2	SCN3B	C11orf96	ID1	UCHL3		GPD2	GCC2	TUFT1	PTK2B	N4BP2	TMEM125	KCNQ1OT1	ARMC9	PPTC7			NEK7		MAP4	USP53		GSTM3
TNF	C1orf27	KIAA1324	BOLA1	CHML	KIAA1324	RAB18	GGPS1	FNBP1L	NIPAL1	HSPB6	TCEAL5	USP1	COL1A2	PLEKHH2	SRP54	MATN2	ACTN1	SDC3	CCDC184	ID3	RHOD		GRIA1	ZC3H6	CELF3	PTMAP2	RBM47	C1orf210	PHLDA2	ARNTL2	MBNL2			PHLDA3		GPHN	PRR4		AHCYL1
PRRC2A	NEK7	CELSR2	SF3B4	ADSS	CELSR2	PCDHB2	HEATR1	BCAR3	DAB2IP	HSPB8	CDC42BPA	DOCK7	COL28A1	PIGF	SEC23A	BAALC	SPEG	SEC14L2	C14orf119	ID4	DTX2		GRIP2	CKAP2L	TDRKH	PTMAP5	UCHL1	ELOVL1	TMEM41B	ARPC1A	EFNB2			RNPEP		RTL8B	MFSD1		SLC6A17
HSPA1B	DDX59	SORT1	VPS45	HNRNPU	SORT1	GAN	FH	ABCD3	CYB561	ID4	PMM1	EFCAB7	COL4A1	BCYRN1	DOK5	LINC01608	SMC1A	SEMA6A	C14orf132	IDI2-AS1	JPT2		GTF2IRD1	NIFK	SNAPIN	RALGPS2	CLOCK	MED8	IPO7	ARPC5L	LRP10			ELF3		SLC25A37	PRNP		SLC16A4
BRD2	C1orf106	GSTM4	ANP32E	AHCTF1	GSTM4	PPP1R9A	OPN3	F3	MARVELD2	IFI44	GRSF1	PGM1	COL4A2	ASB3	PRPF6	MPDZ	HSD17B10	SERPINE2	CLBA1	IFI6	PPP1R14B		GTF3C4	WDR33	INTS3	RAPGEF2	MOB1B	HYI	SWAP70	ARRDC1	FOXA1			ARL8A		IRF2BP2	RTN4		LAMTOR5
DAXX	TMEM9	GSTM2	CIART	PGBD2	GSTM3	RSU1	CHML	SLC44A3	PRELID2	IGDCC4	KLHL7	AK4	COL5A2	ERLEC1	RNF24	SLC24A2	P4HA2	SLC17A8	C19orf12	IGIP	BLVRA		H2AFJ	FAM168B	CREB3L4	RHOB	ANKRD17	PTPRF	COPB1	ARSD	SAV1			KDM5B		EPDR1	CD59		ATP5PB
TEAD3	PHLDA3	GSTM1	TARS2	FAM110C	AHCYL1	STMP1	CEP170	SNX7	SH3RF2	IGFBP2	TAF7	SERBP1	COL6A1	CFAP36	TM9SF4	TJP2	CRMP1	SLC1A2	C19orf24	IGSF11	FSCN1		H2AFY2	CCNT2	ATP8B2	RNASET2	PARM1	DPH2	SVIP	ARV1	FUT8			PCAT6		TIGD6	BST2		ST7L
CDKN1A	CSRP1	GSTM3	ENSA	TMEM18	RHOC	IDH2	SDCCAG8	SLC35A3	AGR3	IGFBP5	VAPA	GADD45A	COL6A2	PPP4R3B	MANBAL	C9orf3	AP1M1	SLC22A5	C19orf25	IGSF8	AQP3		HAGH	EPC2	SHE	RNF187	MAPK10	B4GALT2	PRRG4	ASAP2	ZFP36L1			RABIF		URB1	CLU		MOV10
PIM1	RNPEP	AHCYL1	GOLPH3L	AC116614.1	MAGI3	LDOC1	DESI2	SLC25A24	CYP2B6	IGSF3	ZC3H14	GNG12	COPS7A	REL	JAG1	PLPPR1	MCM2	SLC25A18	C19orf48	INA	KRT6C		HCFC2	RIF1	TDRD10	RTN4	GPRIN3	ERI3	CD82	ASCC2	BATF			PPP1R15B		SSX2	TFAP2C		RHOC
SRF	ARL8A	LAMTOR5	HORMAD1	AC141930.1	IGSF3	PAICS	COX20	GPSM2	CYP2C18	IL13RA2	GCSHP5	WLS	COQ10A	USP34	MAP1LC3A	PALM2	SDHA	SLC4A4	TIMM29	INSIG1	IGFBP6		HDAC5	NR4A2	UBE2Q1	SARS	CXXC4	TMEM53	CELF1	ASPH	AKT1			PIK3C2B		NUP93	MAGEA6		SLC16A1
VEGFA	KDM5B	KCND3	SETDB1	MBOAT2	VTCN1	VTA1	HNRNPU-AS1	PSMA5	CYP2J2	INTS1	GPKOW	LRRC40	CORO2B	CCT4	POLI	KIAA1958	FERMT2	SNCAIP	C1GALT1	INSM1	SRD5A1		HDGFL3	BAZ2B	PYGO2	SCAMP5	PLA2G12A	EIF2B3	SLC43A3	ASRGL1	MTA1			LEMD1		FAHD2CP	ALDH1A1		SLC16A1-AS1
GCLC	CHI3L1	ST7L	CERS2	GRHL1	WDR3	BNIP3	HNRNPU	GSTM4	RDH10	ISG15	AKR7A2	SRSF11	COX6B1	EHBP1	WDR13	DFNB31	CLASP1	SOX2	C1QTNF3	KANSL1	TAX1BP3		HELLS	SPC25	CKS1B	SET	PITX2	AKR1A1	NEAT1	ASS1	RHOV			CDK18		NEDD4	PRSS23		ATP1A1
FAM46A	BTG2	RHOC	PRUNE	ROCK2	NOTCH2	CDH1	EFCAB2	EPS8L3	FAM84B	ITGA3	CD99L2	ZRANB2	CPNE4	PELI1	SRPX	TTLL11	MRPS34	SOX9	C1R	KAT6B	LAD1		HELZ	KLHL23	EFNA3	SIGMAR1	METTL14	NASP	KDM2A	ATAD1	FAM214A			RHEX		ATP6V0B	DBN1		IGSF3
AMD1	KISS1	PPM1J	BNIPL	SMC6	SEC22B	MED28	SMYD3	SLC16A4	CYP51A1	ITGA7	CACNG7	ACADM	CPNE5	AC074289.1	PGK1	RALGPS1	CLNS1A	SPARC	C1RL	KCNJ10	RBBP8		HIRIP3	DYNC1I2	EFNA1	SIVA1	HSPA4L	GPBP1L1	CDK2AP2	ATF3	SMAD3			C1orf116		RAPH1	LOXL3		PHGDH
DSE	MDM4	MAGI3	CDC42SE1	GEN1	RP11-14N7.2	ENAH	TFB2M	LAMTOR5	DAG1	ITGB8	PPP2R2B	ZZZ3	CRAMP1	RAB1A	SMS	ANGPTL2	CA12	SPARCL1	C1S	KCNN2	MRPS16		HMGCS1	PLEKHA3	TRIM46	SLC1A4	ABHD18	TMEM69	SERPINH1	ATF4	TSPAN3			C4BPB		SLC25A1	RTP4		SEC22B
NCOA7	NUCKS1	VANGL1	SCNM1	KCNS3	PIAS3	YES1	SCCPDH	WDR77	TMEM30B	JAG1	NCOA6	USP33	CRIM1	C1D	CDK16	FAM102A	MGLL	SPOCK2	C1orf109	KCNN3	IL1RN		HOMER1	ZNF804A	MUC1	SLC1A5	LARP1B	TSPAN1	APLP2	ATG101	SEMA4B			PLXNA2		PLEKHB1	AMOTL1		AC245595.1
SGK1	IL20	IGSF3	LYSMD1	PUM2	PEX11B	GCLM	AHCTF1	MOV10	SPRED1	JAM2	SMARCC2	FUBP1	CRIP2	PNO1	USP11	CERCAM	BCS1L	SPON1	C1orf198	KCNQ1OT1	GRINA		HPCA	SF3B1	MTX1	SLC38A1	AC097376.2	POMGNT1	NET1	ATIC	AXIN1			LAMB3		MRPL33	SHROOM2		PRKAB2
IFNGR1	CD46	VTCN1	VPS72	RHOB	NBPF10	RRN3	ADI1	RHOC	DDIT3	KALRN	NCDN	TTLL7	CRISPLD1	PLEK	MAGED2	ABCA2	ZNF532	ST6GAL2	C1orf21	KCTD6	SYPL1		HYDIN	MOB4	FAM189B	SLC39A8	MAML3	LRRC41	MSRB2	ATL2	RAB40C			G0S2		P3H1	CSPG4		CHD1L
SOD2	LAMB3	NOTCH2	ZNF687	DNMT3A	FMO5	SOX9	PDIA6	SLC16A1	ADGRA3	KCNIP1	C1orf122	RPF1	CRLS1	ANTXR1	ARMCX3	APBB1	LMAN1	SYBU	C1orf226	KDM5D	LAMP2		IBTK	NOP58	CLK2	SLC3A2	ARHGAP10	ATPAF1	SVIL	ATMIN	TRAF7			SERTAD4		CCDC137	PCSK1		PDE4DIP
FSCN1	C1orf74	PDZK1	PI4KB	SLC35F6	CHD1L	FAM210B	ROCK2	MAGI3	SGMS2	KLHDC8A	PLPP1	C1orf52	CROT	GFPT1	FNDC3A	RIC3	HACD3	SYT11	C1orf35	KIF1B	LAMC2		IER2	WDR12	RUSC1	SMC4	LRBA	PDZK1IP1	NRP1	ATP11A	PRSS22			SLC30A1		EXD2	TSC22D1		BOLA1
FKBP14	IRF6	RNF115	SELENBP1	TMEM214	ACP6	LDHB	RAB10	BCL2L15	MIER3	KLHL25	ZKSCAN1	DDAH1	CRY1	SNRNP27	CDADC1	FOLH1	NUP37	TAF7	RSRP1	KRBOX1	NUDCD3		IER3	RPE	UBQLN4	SNHG6	GRIA2	CMPK1	SFTPA2	ATP13A2	CREBBP			LPGAT1		GNG10	BAMBI		OTUD7B
PURB	SERTAD4-AS1	PIAS3	PSMB4	ATRAID	NBPF14	RNF11	WDR43	ATP1A1	DHCR24	LAMA5	RNF5	CYR61	CRYZ	MPHOSPH10	MRPS31	MYRF	SEMA3A	TBPL1	FAAP20	LAMA5	ADM		IFNGR1	AAMP	RAB25	SNHG8	ETFDH	RNF11	SFTPA1	ATP1B1	GLYR1			PPP2R5A		ANKRD28	CHI3L1		CA14
HIP1	SERTAD4	PEX11B	POGZ	SLC4A1AP	HIST2H2BE	COL4A2	CLIP4	IGSF3	DKC1	LAMB2	WDR45B	ZNHIT6	CSPG4	CCT7	TSC22D1	CTTN	TIMM21	TCF4	C21orf62	LBH	PPIC		IL15	WNT10A	MEX3A	SNRPD1	NAF1	TTC39A	ACSL5	ATP2A2	MVP			KCTD3		HMCN1	BCAP29		MRPS21
DTX2	TMEM206	NBPF10	CGN	LCLAT1	BOLA1	COL4A1	EIF2AK2	WDR3	DLG1	LAMP5	PDHB	HS2ST1	CSRP2	DGUOK	CLN5	FAM181B	ADD2	TIMP3	C2orf72	LCAT	IMPDH1		INPP5F	DNAJB2	SMG5	SNRPE	NPY1R	OSBPL9	OAT	ATP2C1	SEZ6L2			BPNT1		DYNC1LI2	IER3		ECM1
TRIP6	NSL1	NOTCH2NL	TUFT1	CAPN13	SF3B4	FAM136A	CYP1B1	HMGCS2	DLG3	LAPTM4A	NRCAM	LMO4	CTDSP2	MTHFD2	MGRN1	RAB30	EXOSC7	TLK1	C5orf24	LDLR	WDR83OS		INSR	MRPL44	CADM3	SNRPF	TMEM192	TXNDC12	CTBP2	ATP5B	YPEL3			TRIM11		GDI1	MAGEC1		CTSK
HBP1	PTPN14	FMO5	MRPL9	SLC30A6	OTUD7B	RRP36	MORN2	RP11-14N7.2	DYNC1LI2	LCAT	PSMD4	GBP1	CTH	WDR54	POLR2C	DYNC2H1	KIFAP3	TMEM100	MRNIP	P3H4	CBLC		IPO13	PSMD1	IGSF9	SNRPG	CLCN3	BTF3L4	WNK1	ATP5C1	BCL7C			RNF187		EFTUD2	SEC13		CERS2
IFRD1	GPATCH2	BCL9	OAZ3	BIRC6	GOLPH3L	MTHFD2	DYNC2LI1	PRKAB2	JAG1	LDB2	TIMELESS	ZNF326	CTSF	AUP1	NDRG4	DIXDC1	MCM6	TMEM108	C5orf63	LIFR	P3H2		IQCK	HJURP	VANGL2	SOD1	GLRA3	PRPF38A	CHD4	ATP5F1	TOX3			GALNT2		STRIP2	HAGH		VPS72
UBE2H	LYPLAL1	NBPF14	TDRKH	FAM98A	CERS2	ABRACL	RHOQ	ACP6	DSC2	P3H4	COX11	ZNF644	CTSK	SUCLG1	NPRL3	MIR100HG	REXO2	TMEM132A	SMIM29	MIR99AHG	PYCARD		IRF2BPL	COPS8	F11R	SPN	SORBS2	COA7	GPRC5A	ATP5G1	RBL2			OPN3		COA5	LEF1-AS1		PSMD4
AGAP3	EPRS	HIST2H2BF	C2CD4D	STRN	ANXA9	NARS	MTIF2	MTMR11	DSG2	LGALS3	NUDC	GLMN	CXCL14	ST3GAL5	CLUAP1	HEPACAM	UNG	TMEM151B	C6orf120	LINC00574	COMT		ISYNA1	SETD5	SDHC	ST3GAL6	EXOC3	ECHDC2	EPS8	ATP5G3	CX3CL1			SMYD3		SMYD5	TBC1D8		PI4KB
KMT2C	DUSP10	HIST2H2BE	THEM4	MAP4K3	FAM63A	GNAI3	VRK2	ECM1	DSP	LHFPL6	RBMX	RPAP2	CXXC5	KRCC1	SALL1	HEPN1	TRAF4	TMEM255A	C6orf141	LIX1	TMEM54		ITSN1	CCDC174	OLFML2B	ST8SIA4	SLC12A7	C1orf123	BCAT1	ATP5H	ADGRG1			SCCPDH		TUSC2	SVIP		SELENBP1
TXLNG	CAPN2	BOLA1	S100A14	MTA3	PRUNE	RRAGA	ZNF638	GOLPH3L	HBEGF	BRD3OS	GTF3A	FNBP1L	CYHR1	DUSP2	TMEM87A	KIRREL3	MCAM	TNIK	C6orf203	LRIG1	KRT75		JMJD6	SATB1	HSD17B7	STT3A	CLPTM1L	MAGOH	TMBIM6	ATP5I	ZNRF1			ADI1		CFAP36	USP11		PSMB4
SCML1	NVL	SF3B4	CHTOP	OXER1	BNIPL	PTPRF	CCT7	CERS2	DUSP6	LINC00461	POGK	GCLM	CYR61	ARID5A	FZD3	JAM3	TOP2B	TNS1	C6orf89	LRP2BP	INKA1		JUP	SGOL1	NUF2	SUB1P3	LPCAT1	NDC1	NR4A1	ATP5J	ZDHHC7			CMPK2		ATP2C1	SURF4		SNX27
KLHL15	ENAH	OTUD7B	SNAPIN	HAAO	C1orf56	SUMO3	IMMT	SELENBP1	ECHS1	MIR99AHG	MZT2A	ABCD3	DAG1	UNC50	EMC2	B3GAT1	UBE2T	TRIM47	C7orf26	LRP4	WLS		KCNA5	NR1D2	TADA1	SUMF2	UBE2QL1	HSPB11	KRT18	ATP5J2	WSB1			MBOAT2		EGR1	TPD52L1		THEM4
MIR222HG	C1orf35	APH1A	INTS3	LRPPRC	VPS72	MEX3A	LMAN2L	PSMB4	EDN1	LMO3	ZNF358	F3	DALRD3	POU3F3	NDRG1	ADARB2	DNAJC10	TRIM67	CYREN	LRRC37A2	TSTA3		KCNIP4	TOP2B	POU2F1	SYNGR2	TENT4A	LRRC42	CD63	ATP6V1E1	KSR1			ASAP2		SLC12A2	ENPP2		S100A13
ZXDB	TRIM11	ECM1	GATAD2B	PREPL	PIP5K1A	TACSTD2	MAP3K2	CGN	EFNA1	LMO4	HDGF	CNN3	DCP1B	RP11-332H14.2	ZC2HC1A	FAM13C	SNRPA	TRIM9	C7orf50	LRRC37BP1	RAC1		KCNJ2	GOLGA4	DCAF6	TAP1	MARCH6	MRPL37	STAT6	ATP8B1	TRAF4			GRHL1		CD58	TIMP1		SNAPIN
EFNB1	RAB4A	GOLPH3L	CREB3L4	ATP6V1E2	SELENBP1	C5orf24	PROC	TUFT1	EFNB1	PLPPR4	ECI1	ALG14	DDR1	C2orf49	SLC39A14	ANK3	EXOSC5	TSC22D1	C8orf33	LRRC8A	PPM1J		KCTD13	SLC25A38	BLZF1	TBXAS1	CTNND2	SSBP3	DDIT3	ATPAF1	SLFN5			LPIN1		TMEM8A	NNMT		SLC39A1
ATRX	ARV1	CERS2	UBAP2L	MCFD2	PSMB4	ERRFI1	CCDC74A	S100A2	EFNB2	LRP1	MAD2L1BP	PTBP2	DDR2	IL1B	DCTN6	LRRTM3	POLD3	TSPAN12	TCIM	LRRTM2	TENT5B		PCLAF	KIAA1143	KIFAP3	TMC6	ZNF622	DHCR24	DUSP6	ATPIF1	ERBB2			SDC1		ETFRF1	TBC1D10A		RAB13
ELF4	GNPAT	ANXA9	HAX1	MSH6	POGZ	MT-ATP8	UBXN4	S100A14	EGR1	LRP1B	ZBTB8OS	SNX7	DENND2A	ACTR3	PPP2CB	ADD3	PIAS2	TSPAN7	C8orf82	LRTOMT	EPHA2		TMEM94	KIF9	CENPL	TMEM147	GOLPH3	TACSTD2	DRAM1	ATRAID	WIPF2			FKBP1B		GTF2F2	SLC38A6		C1orf43
LONRF1	TSNAX	FAM63A	UBE2Q1	PSME4	CGN	CREB3L2	DARS	S100A13	EGR3	CARMIL1	FBXO32	TRMT13	DGKG	DPP10	ARHGEF10	MXI1	PMS2P1	TSPYL2	SPOUT1	LTBP3	EIPR1		KIF15	IP6K2	RASAL2	TMX4	PRLR	FGGY	ATP2A2	ATXN10	JUP			TP53I3		TMEM14A	GSTM1		HAX1
EGR3	IRF2BP2	PRUNE	PBXIP1	RTN4	TUFT1	MYO6	KYNU	CHTOP	METTL7B	LRRN1	SH3BGR	EXTL2	DHDDS	DDX18	BNIP3L	FGFR2	UBE2D4	TUBB2A	PAXX	LTBP4	TMEM45A		KNTC1	RBM6	ABL2	TNFRSF13B	RICTOR	HOOK1	ALDH2	ATXN2	NPEPPS			RAB10		RAB23	ARL4D		PMVK
FGFR1	GGPS1	BNIPL	SHC1	MTIF2	SNX27	ID4	MARCH7	INTS3	EPHA2	LTBP3	HSPA2	DPH5	DIO2	NIFK	CLPTM1	C10orf90	OSBPL6	TUBB2B	C9orf3	LUZP2	PAK6		KPNA3	RBM15B	RNF2	TPP1	OXCT1	NFIA	MED13L	ATXN7L3B	PRR15L			IFT172		PLA2G4A	CSGALNACT1		SHC1
CEBPD	TBCE	C1orf56	FLAD1	PUS10	MRPL9	ID2	PSMD14	RAB13	KRTCAP3	MAGED1	RHOBTB3	PRMT6	DKK3	LIMS2	CCDC130	DOCK1	SLC1A3	TXNIP	C9orf78	MAB21L3	TNFSF10		LEMD1	WDR82	C1orf27	TRMT112	MTREX	PATJ	PEBP1	AUP1	HOXB7			CLIP4		ZNF516	MFAP2		ADAM15
RDH10	GNG4	CDC42SE1	ZBTB7B	PEX13	OAZ3	SERBP1	GRB14	C1orf43	SPRED2	MAOB	SNHG19	GPSM2	DLG5	WDR33	SNAPC2	LRP6	KIF22	VAT1L	CA12	MAP4	GNG5		LIG1	PBRM1	GLRX2	TSC22D3	ZSWIM6	USP1	MLXIP	AUTS2	PHB			LCLAT1		UNK	POLE4		EFNA1
SNX16	LYST	MLLT11	ADAM15	C2orf74	RORC	ESRP1	GORASP2	UBE2Q1	CENPV	MAPK1IP1L	RORB	WDR47	DMD	MZT2A	VRK3	KIF21A	PGM1	VGLL4	CA9	MAPK12	INTS11		LINC00348	DCP1A	ASPM	TUBB	NAIP	ITGB3BP	ANKLE2	AVL9	ITGA3			XDH		MAML3	RNASE1		DPM3
CA2	FH	SCNM1	EFNA4	USP34	S100A13	VPS72	AC013461.1	CKS1B	ARHGAP27	MASP1	RAD51C	TAF13	DMPK	RP11-725P16.2	FAM32A	FAIM2	DDX1	WBP2	CADM4	MARC1	IRF6		MIR99AHG	CCDC66	C1orf53	TUBB4B	SV2C	PGM1	NUP58	AZGP1	COL1A1			PKDCC		FAM229B	XAGE1B		MTX1
RIPK2	DESI2	VPS72	EFNA3	XPO1	S100A1	PM20D2	SESTD1	ZBTB7B	EMP1	MCC	PDLIM3	SARS	DMWD	TMEM163	AKAP8	ERBB3	MOXD1	ZBTB16	CALD1	MBOAT2	RRP9		LINC00641	ARF4	LHX9	TXN	HOMER1	AK4	TSC22D1	B3GNT3	ABCC3			EML4		TCTN1	SELENOM		GBA
GEM	FAM110C	PIP5K1A	EFNA1	COMMD1	CHTOP	SHC4	ITGAV	ADAM15	EMP2	MDK	MAPK9	PSRC1	DNAH9	UBXN4	ILVBL	RP11-81H3.2	RIF1	ZBTB18	CAMK2N1	MDP1	TMEM171		LINGO2	RYBP	KIF14	UBE2E1	ELL2	LEPROT	INTS6	B3GNT5	TMEM100			TTC7A		CAPG	SPRY4		FAM189B
KLF10	TSSC1	PSMD4	SLC50A1	EHBP1	SNAPIN	UBE2E3	TFPI	EFNA4	CTTN	MECOM	TMEM261	GSTM3	DNALI1	DARS	GPI	TMTC2	PUM3	ZMAT3	CAMTA1	MED6	AASDHPPT		LMNB1	PPP4R2	PHLDA3	UBE2E3	LNPEP	GADD45A	LMO7	B3GNT7	TANC2			PSME4		MAD1L1	CTSA		SCAMP3
EXT1	TRAPPC12	SELENBP1	DPM3	AFTPH	INTS3	MYC	SF3B1	EFNA3	SLC29A1	MED12L	ASAP1	CSF1	DNPH1	LRP1B	PLD3	ANO4	DLGAP4		CAP2	METTL14	RPUSD1		LMX1A	ROBO1	NAV1	USF1	FBXL17	GNG12	ATP11A	B4GALNT3	CYB561			PEX13		INPP1	CYBRD1		LAMTOR2
FBXO32	SOX11	PSMB4	MUC1	SERTAD2	SLC39A1	MRPS35	HSPD1	EFNA1	EPAS1	MEGF8	TTC37	AHCYL1	DOCK7	ARHGAP15	NUMBL	FAM222A	CXCL2		CAPN2	AFDN	S100A14		LRCH1	CGGBP1	ARL8A	ZBTB20	MAN2A1	LRRC40	LRP10	B4GALT2	SMURF2			PELI1		MTCH1	TMTC2		LMNA
TRIB1	CPSF3	POGZ	THBS3	SPRED2	CREB3L4	CYR61	WDR12	SLC50A1	EPB41L1	MEST	BAD	STRIP1	DOK5	ACVR2A	CCDC94	BCL7A	UBA5		CAPN5	MSI2	PTK7		LRRC37A2	CLDND1	PCAT6	ZCCHC7	SLC25A46	HHLA3	ARHGAP5	B4GALT3	SOX9			MXD1		MRPL35	PANX1		GLMP
FAM84B	IAH1	CGN	MTX1	ETAA1	RAB13	MARCKSL1	PARD3B	DPM3	EPHB2	METRN	CAMSAP2	SLC16A4	DPF3	ORC4	CLIP3	AMER2	DUSP12		CAPRIN1	MT1X	DUOXA1		LRRC37A4P	TFG	ADORA1	ZFAND6	TMED7	CRYZ	PPP2R5E	B4GALT4	LINC00511			TIA1		ARRB1	ANXA1		CCT3
MYC	ADAM17	TUFT1	FAM189B	PPP3R1	HAX1	CYCS	NRP2	MUC1	EPHB3	METTL7B	COMMD2	LRIF1	DPH1	EPC2	KDELR1	WASF3	SMARCD3		CAPRIN2	MTMR3	SLC44A1		LRRC37B	TRMT10C	SOX13	ZFP36L2	CDC42SE2	SLC44A5	ZFP36L1	BACE2	LLGL2			TGFA		MCAM	ATF3		NAXE
NDRG1	TAF1B	MRPL9	SCAMP3	ANXA4	PMVK	BAG4	NDUFS1	MTX1	AK4	MLC1	R3HDM2	FAM212B	DPY19L1	MMADHC	TMEM205	ENOX1	GEMIN5		CARHSP1	MTX3	IQCG		LRRC8A	GSK3B	ETNK2		KIF3A	ACADM	NPC2	BAD	LGALS3BP			RTKN		CLMN	STOML1		GPATCH4
CDKN2B	NOL10	OAZ3	CLK2	GMCL1	FLAD1	THBS1	KANSL1L	FDPS	NR2F6	MSI2	ZNF593	ST7L	DPY19L3	ARL5A	PLEKHA4	FAM124A	GSK3B		NAXD	MUC20	PLEKHA1		LYSMD1	GOLGB1	PLEKHA6		SOWAHA	PIGK	FOS	BAG1	CANT1			MOGS		ASRGL1	MAEL		BCAN
B4GALT1	VSNL1	RORC	FDPS	TIA1	ZBTB7B	DSTN	ATIC	RUSC1	ERBB2	MT1F	NXT1	SLC16A1	DST	PRPF40A	PPP2R1A	PCDH17	XPO1		CARS	MXI1	CLCA2		MAB21L2	UMPS	RBBP5		SHROOM1	AC118549.1	LGMN	BAG3	CBX4			HK2		TOM1	HSD17B4		NES
AQP3	SMC6	S100A16	RUSC1	PCYOX1	EFNA4	HSP90AA1	PECR	KIAA0907	ERBB3	MT1M	BET1	RSBN1	DTNA	ARL6IP6	TMEM59L	PCDH9-AS2	TNPO1		CASP8AP2	MYH7	SEMA4B		MACF1	ZNF148	TMCC2		HSPA4	FUBP1	TMEM87A	BAG6	NPLOC4			KCMF1		SLC26A11	SGCB		RRNAD1
UBAP1	EPT1	CHTOP	ASH1L	TEX261	EFNA3	ARMC1	USP37	UBQLN4	ESRRA	MYO10	MRPL47	TRIM33	DYNC2H1	GALNT13	KXD1	SLAIN1	PLOD1		CAV1	MYO16	CSNK1A1		MAD2L1BP	MRPL3	KLHDC8A		SPOCK1	SSX2IP	TSPAN3	BAIAP2	DUS1L			RETSAT		PFKM	SLC1A5		MRPL24
KLF9	GPN1	SNAPIN	MSTO1	MCEE	EFNA1	FOXC1	DNAJB2	LAMTOR2	ETFB	MZF1	HIRIP3	NRAS	DYNC2LI1	NR4A2	ERF	SLC22A17	ITGAE		CCDC102B	NAV2	DUOX1		MAGI2-AS3	CEP63	LEMD1		FAM53C	BCL10	CTSH	BAIAP2L1	FASN			CAPG		ATG9A	KIAA1755		PIGM
ZFAND5	PPP1CB	ILF2	YY1AP1	MPHOSPH10	SLC50A1	KIF5B	GMPPA	RAB25	ALAS1	NAV2	DNER	SIKE1	ECE1	MARCH7	PMPCB	EFS	OXCT1		CCDC103	NCOA1	JAG2		MAGI3	SLC35G2	DYRK3		REEP2	DDAH1	EMP2	BAMBI	NARF			MAT2A		PPT1	EMP1		IGSF8
TLE4	DPY30	INTS3	DAP3	ZNF638	DPM3	CRABP2	OBSL1	LMNA	ETS2	NAV2-AS5	ZMYND11	PTGFRN	ECH1	PSMD14	BET1	NOVA1-AS1	SLC27A5		CCDC107	NDRG2	SLCO4A1		MAP7D1	SLC25A36	PLXNA2		HSPA9	HS2ST1	GSPT1	BANF1	FOXK2			KDM3A		SLC35C2	ETV4		PEA15
SPIN1	FEZ2	SLC39A1	GON4L	SPR	MUC1	NEBL	MRPL44	SMG5	EXT1	NEK6	RAB10	MAN1A2	ECI1	CERS6	TWISTNB	ATL1	FAT1		CCDC12	NDRG4	DHX32		MAPK6	SIAH2	DIEXF		IGIP	LMO4	BFAR	BBC3	WDR45B			PROM2		ARRDC4	GABARAPL1		DCAF8
GADD45G	THUMPD2	CREB3L4	KIAA0907	PRADC1	MTX1	SLC2A1	CCL20	CCT3	F2RL1	NES	SRPX	WDR3	ECI2	PPIG	DNAH11	GPR137C	STARD7		CCDC124	NDST4	PML		MAPRE2	SMC4	SYT14		ANKHD1	PKN2	RBBP6	BCAM	DSG2			TMEM127		MTUS1	NECTIN2		PEX19
ABCA1	ZFP36L2	UBAP2L	UBQLN4	STAMBP	FAM189B	SF3B5	PSMD1	APOA1BP	F3	NFIA	KHDRBS3	PHGDH	ECM2	SSB	CAV1	PLEKHH1	ATRX		CCDC130	NEGR1	DPP3		MAPRE3	KPNA4	SERTAD4		PPP2R2B	LRRC8B	MVP	BCAP31	HSBP1L1			CNNM4		GTF3C2	RIN1		NCSTN
LRRC8A	MSH6	HAX1	RAB25	BOLA3	SCAMP3	JPT1	NGEF	GPATCH4	ALDH2	NHSL1	LONP2	NOTCH2	EDNRB	GAD1	DNAJB6	DPF3	AK6		VPS50	NIT1	AK4		MBOAT2	GOLIM4	NEK2		JAKMIP2	ZNF326	CLDN7	BCAT2	TP53INP2			NPAS2		TCAIM	TMBIM4		PFDN2
GTF3C4	FBXO11	PMVK	MEX3A	MOGS	RUSC1	PEA15	USP40	CRABP2	FAT1	NID1	KCTD3	PDE4DIP	EFEMP1	MTX2	GRB10	NRXN3	MAP3K4		CCDC25	NKAIN3	NDUFAF2		MCC	TBL1XR1	INTS7		DCTN4	FNBP1L	WSB1	BCCIP	VSTM2L			CNOT11		TNFRSF12A	PLK2		NIT1
RXRA	FOXN2	PYGO2	SEMA4A	AUP1	ASH1L	SEC63	BHLHE40	MRPL24	FBP1	NKAIN3	MRPL12	NBPF10	EFEMP2	NFE2L2	NPTX2	TECPR2	CPNE3		CCDC85B	NLGN4Y	ADGRF4		MCM3	ZNF639	DTL		GALNT10	BCAR3	RAB34	BCL10	TNNC2			RNF149		EGR3	LYRM9		UFC1
NOTCH1	PSME4	FLAD1	PMF1	CTNNA2	ASH1L-AS1	MYH9	ANO10	HDGF	FAM171A1	NMB	CD24	LIX1L	EFHC1	PLEKHA3	WASL	TJP1	MTIF2		CCM2	NMT2	FADD		MCM4	MRPL47	TMEM206		LARP1	GCLM	NUFIP2	BCL2L1	B4GALT5			MAP4K4		ZBED8	DDRGK1		NDUFS2
TUBB4B	RTN4	ZBTB7B	SMG5	RETSAT	MSTO1	AHCYL1	MAP4	DUSP23	KDM1B	NOTCH2	TRIM24	ANKRD35	EFNA5	CWC22	MOSPD3	OTUD7A	CHERP		CD151	NOTCH2	SLC1A4		MCM5	FXR1	NENF		PWWP2A	ABCD3	MLLT6	BCL2L13	PMEPA1			C2orf49		IFRD1	EPB41L2		SDHC
KCNQ1OT1	PNPT1	ADAM15	TMEM79	MAT2A	YY1AP1	SEPT11	HYAL1	LINC01133	FCGRT	AC239799.1	BRD7	RNF115	EFNB2	NUP35	PCOLCE	SCG5	POMGNT1		CD2BP2	NPTXR	PPP2R1A		MCM6	ECE2	FLVCR1		PANK3	F3	WIPF2	BCL2L2	PHACTR3			SOWAHC		WDFY1	TENT5A		DDR2
PHLDA2	REL	EFNA4	APOA1BP	GGCX	DAP3	TBCC	ADAMTS9	F11R	PRR15	NR2F1	CD9	GPR89A	EGFEM1P	ZC3H15	PLOD3	TYRO3	EIF2AK1		CD320	NR1D1	DNPH1		MEA1	CCDC50	PROX1		SFXN1	SLC44A3	KRT10	BCL7A	MIDN			LINC01123		GATB	HPCAL1		PBX1
WEE1	EHBP1	EFNA3	GPATCH4	TMEM150A	KIAA0907	PANK3	ROBO1	TSTD1	FAM83B	NRCAM	TMEM126B	PRKAB2	EGFR	FAM171B	TMEM106B	MAP1A	EPDR1		CD44	NR1D2	APLP2		MED13	NCBP2	SMYD2		KIAA1191	CNN3	STAT3	BCL9L	ANGPTL4			MALL		PRICKLE2	CREG1		RXRG
MICAL2	MDH1	EFNA1	NES	C2orf68	UBQLN4	RCAN1	GBE1	PVRL4	FGFR4	NREP	GID8	RP11-14N7.2	EGFR-AS1	CALCRL	ANKMY2	FBN1	TRIP6		CDC16	NR2F1	CA2		MED13L	NELFA	CENPF		MGAT4B	ALG14	ATP6V0A1	BCR	SMARCA4			LINC01106		NSDHL	SLC20A2		TMCO1
LGR4	UGP2	SLC50A1	ISG20L2	POLR1A	MEX3A	ARID1B	MINA	PFDN2	FH	NRN1	URI1	BOLA1	EGR1	TFPI	RARRES2	CORO2B	SRRT		CDC23	NRCAM	CRYZ		MIDN	FAM200B	KCTD3		BPHL	SNX7	HEXIM1	BCYRN1	LDLR			TMEM87B		FXR1	WBP2		UCK2
ABTB2	PELI1	DPM3	MRPL24	PTCD3	LMNA	RRS1	NIT2	NDUFS2	FHL2	NRSN2	HIGD2A	SV2A	EHD2	GULP1	AEBP1	NEO1	MT3		CDC25B	NRSN1	EIF3C		MLLT3	MED28	USH2A		TUBB2B	SLC35A3	NPEPPS	BET1	ITPKC			SLC20A1		FAM120C	MAGEA1		MPZL1
EXT2	AFTPH	MUC1	HDGF	MRPL35	PMF1	SND1	TMEM45A	SDHC	PLEKHA6	NRXN1	SPARCL1	SF3B4	ELN	ASNSD1	EIF4H	SH3GL3	C14orf166		CDC34	NT5DC3	GRN		MMD	NCAPG	ESRRG		DSP	SASS6	SPAG9	BEX2	CEACAM5			IL1RN		FAM200B	MAP1B		DCAF6
TNKS1BP1	ACTR2	THBS3	PRCC	KDM3A	SMG5	NFIC	TFG	UCK2	FKBP4	NSMF	MRPS25	OTUD7B	ELOVL2	ORMDL1	PRUNE2	SLCO3A1	KLHL42		CDC42EP1	P4HTM	PTS		MPC1	LCORL	GPATCH2		HCG18	DBT	VEZF1	BEX3	TBC1D17			PSD4		PDIA5	ARC		GPR161
STX3	PNO1	MTX1	ARHGEF11	RNF103	TMEM79		PHLDB2	GPA33	SHANK2	NT5DC3	SLC25A36	VPS45	ELP4	PMS1	PTGR1	PCSK6	PTHLH		CDH11	PAQR6	TRIP4		MPP3	SMIM14	LYPLAL1		HMGA1	EXTL2	CLTC	BICDL2	H1F0			INSIG2		AGO1	FSTL3		SLC19A2
NXF1	ANXA4	FAM189B	DUSP23	RMND5A	GPATCH4		TIMMDC1	DUSP27	PTGR1	NTNG1	CTSF	ANP32E	EMILIN3	NABP1	CDC37L1	SOX8	METTL2A		CDH4	PARP3	FTSJ1		MRS2	TMEM33	BPNT1		MAPK14	DPH5	VMP1	BLMH	CSNK1E			STEAP3		CLDN12	PLD3		PIGC
RSF1	NAGK	SCAMP3	IGSF9	KRCC1	CRABP2		HGD	MPC2	AKR7A3	OAS3	PKIG	PRPF3	EMP1	SLC39A10	CA9	IQCK	DDX18		CDIPT	PARVA	DST		MSH2	RCHY1	C1orf115		MAPK13	SLC25A24	MED13	BLVRA	WNT7B			TMEM37		PRKCE	FAM114A1		PRDX6
PCF11	MPHOSPH10	FDPS	IGSF8	ZNF514	RRNAD1		GOLGB1	ATP1B1	TTC39A	OS9	CPXM1	RPRD2	ENKUR	STK17B	GLIS3	GPRC5B	KHSRP		CDK14	PBX1	PIP4K2C		MSL1	CCNG2	MARC1		KCNK5	GPSM2	CCDC47	BLVRB	NRIP1			TFCP2L1		BTBD3	DDR1		MRPS14
ZC3H12C	STAMBP	RUSC1	PEX19	PROM2	MRPL24		PDIA5	CACYBP	PALLD	OSBPL6	FAM131B	VPS72	EPAS1	ANKRD44	ARHGAP21	SLC5A11	GNA11		CDK16	PCBD2	LPAR6		MTCH1	RASGEF1B	HLX		PTK7	SORT1	SMURF2	BLZF1	RUNX1			MAP3K2		H2AFJ	G6PC3		ABL2
PHLDB1	DGUOK	ASH1L	COPA	TMEM131	HDGF		TMCC1	TOR1AIP2	KDM1A	P2RY1	LINC00869	PIP5K1A	EPDR1	HSPD1	DHX40	SEZ6L2	TPX2		CDK5	PCBP3	C8orf76		MTO1	ENOPH1	DUSP10		SRF	GSTM3	HELZ	BMP7	TMPRSS2			PROC		ATP6V1B2	GRAMD2B		ACBD6
BCL9L	MTHFD2	ASH1L-AS1	NCSTN	COA5	PRCC		PCCB	QSOX1	EXPH5	PALLD	SEPW1	PI4KB	EPHA3	MOB4	RNF167	BBS2	COQ9		CDKN2A	PCDHA4	WISP3		MXD1	THAP9-AS1	TAF1A		RCAN2	AHCYL1	BPTF	BMS1	RIPK4			MYO7B		PGRMC1	DUSP4		RGS16
PVRL1	RTKN	YY1AP1	VANGL2	MRPL30	DUSP23		COPB2	DHX9	MAST2	PAM	CBR4	PSMB4	EPHA4	C2orf69	RASD1	CMTM4	KIF9		CDKN2B	PCDHA7	UPP1		MYLIP	COPS4	DISP1		CD2AP	SLC16A4	RNF213	BNIP3	MUC4			PTPN18		LGMN	PLSCR4		LAMC1
KLF6	KCMF1	DAP3	F11R	AFF3	PIGM		ZBTB38	LAMC2	FLNB	PARVA	GCSH	POGZ	ERBB2	CLK1	CPD	AC004158.3	CRLS1		CDKN2B-AS1	PCDHA9	SLC6A9		NAPB	NUDT9	NVL		C6orf141	WDR77	BAIAP2	BOLA3	AMIGO2			SPOPL		PYGL	METTL7B		C1orf21
ARL5B	USP39	KIAA0907	PVRL4	TBC1D8	IGSF8		PLOD2	SMG7	TTLL12	PAX6	MYL6B	MRPL9	ERC1	PPIL3	GOSR1	FA2H	XRN2		CDKN2C	PCDHB2	CISD1		NAPRT	EIF4E	EPHX1		PTP4A1	RHOC	MAFG	BRIX1	SOX11			RND3		AKAP1	MELTF		HMCN1
ABI1	ST3GAL5	UBQLN4	DEDD	CNOT11	PEA15		PLSCR1	C1orf21	SEPT8	PCDH18	TLK1	CHTOP	ERI1	NOP58	CCDC47	CNTNAP4	GCN1		CELSR2	PCDHB5	NAPRT		NCAPD2	PPP3CA	ACBD3		SOBP	MAGI3	NPC1	BROX	BPIFB1			NMI		DIP2B	DNASE1L1		GLRX2
MAP3K8	PTCD3	RAB25	USP21	IL1R1	PEX19		HLTF	GLRX2	KANK1	PCDHB12	DNAJB2	SNAPIN	ERLEC1	BMPR2	MED31	WSCD1	PXN		CENPBD1	PCDHB9	ITPKC		NCAPD3	CENPE	C1orf95		CD164	BCL2L15	ZNF24	BSCL2				STAM2		SLC1A1	DUSP10		CAMSAP2
SGMS1	IMMT	MEX3A	PPOX	SLC9A2	COPA		CP	C1orf53	CYFIP1	PCDHB3	ZBTB18	INTS3	ERRFI1	CYP20A1	LGALS3BP	RAB11FIP4	ZNF302		CEP164	PCDHGA10	CLIP1		NCAPG	GAR1	CDC42BPA		TSPYL4	IGSF3	CYB5A	BSG				GPD2		ERG28	DAAM2		TMEM9
ARID5B	KDM3A	LMNA	B4GALT3	TGFBRAP1	NCSTN		WWTR1	C1orf106	DTX4	PCDHB7	FAM98B	SLC27A3	ETV4	IDH1	MRPL27	ARHGAP23	BIRC5		CEP41	PCDHGA11	NUDT5		NCAPH2	MAD2L1	SNAP47		FAM184A	PTGFRN	HSBP1L1	BTBD2				ACVR1		PUS7	FCGR2A		PHLDA3
EGR2	KRCC1	SMG5	NDUFS2	SULT1C3	F11R		AADAC	TMEM9	COBL	PCDHGA10	MTSS1L	GATAD2B	EXTL3	BARD1	EFNB3	SRCIN1	MLF2		CEP85L	PDE4DIP	ATP5F1C		NCKAP5	EXOSC9	OBSCN		MAP7	WDR3	TOP1	BTBD6				LY75		SECISBP2L	TMBIM1		CSRP1
SIRT1	DUSP2	TMEM79	UAP1	RANBP2	PVRL4		SUCNR1	LAD1	BOP1	PCDHGC3	ZNF532	UBAP2L	EYA2	AAMP	TNFAIP1	THRA	PCBP4		CERS1	PDE8B	GPR87		NDUFC2	CCNA2	CCSAP		ARFGEF3	PHGDH	SDC4	BTF3L4				PLA2R1		FCGR2C	MRAS		IPO9
TNKS2	PDCL3	GPATCH4	HSD17B7	SEPT10	KLHDC9		TIPARP	TIMM17A	MCF2L	PCDHGC4	SMIM20	HAX1	F3	CHPF	PMP22	ABCA8	MRPS33		CFI	PDK2	ADPRHL2		NEK4	JADE1	C1orf198		LRP11	PIAS3	WFDC2	BTG3				ITGB6		OS9	SLC35F5		SHISA4
PDLIM1	MRPS9	CRABP2	PBX1	SOWAHC	NIT1		BCHE	RNPEP	DNMBP	PCDHGC5	PIGX	UBE2Q1	FABP5	MRPL44	ALDOC	RNF157	STRN4		CFL2	PDLIM5	ZNF385A		NFIX	NAA15	ARV1		ARID1B	PRKAB2	PMEPA1	BUD23				COBLL1		SIL1	CD276		TIMM17A
UBTD1	FHL2	ISG20L2	TMCO1	ANAPC1	DEDD		PLD1	RP11-465N4.4	CAMSAP2	PCMTD2	NAV2	SHC1	FABP7	PID1	OCIAD1	AATK	P3H2		CHERP	PDZRN4	ZFYVE19		NFYA	RP11-83A24.2	EGLN1		EZR	CHD1L	GNAS	BZW2				CERS6		SNX30	CTNNA1		PCAT6
ENTPD7	UXS1	RRNAD1	UCK2	TMEM87B	USP21		FNDC3B	ELF3	EHBP1	PDE4D	MFF	FLAD1	FAM107A	GIGYF2	LAMTOR3	PIEZO2	TNRC6A		CHI3L1	PEA15	NRG1		NID2	ZNF330	TSNAX		MAP3K4	ACP6	MIDN	C10orf10				GORASP2		A1BG	SH3TC2		ADIPOR1
BAG3	SEPT10	MRPL24	POGK	POLR1B	PPOX		MAGEF1	GOLT1A	SATB2	PDGFC	SERPINE2	EFNA1	FAM120C	C2orf82	CPE	ZNF521	NAT14		CHI3L2	PEBP1	DDX41		NLGN3	SMAD1	SIPA1L2		AFDN	HIST2H2BE	MKNK2	C11orf1				PDK1		FMO5	LRP1		CYB5R1
MCMBP	SOWAHC	HDGF	MAEL	CHCHD5	B4GALT3		CLDN1	PLEKHA6	SUN1	PDLIM5	TIMM8B	FAM189B	FAM126A	FARP2	TRIM2	CDH2	PUS7		CHID1	PEG10	DGCR2		NLK	PRMT9	TARBP1		PHF10	BOLA1	NFIC	C11orf49				LNPK		PC	SDF4		SNRPE
OAT	SLC20A1	PRCC	MPZL1	SLC35F5	NDUFS2		SPON2	PIK3C2B	FNTB	PGAP1	PSMG1	FDPS	FAM156A	CHL1	FBXW7	ASXL3	NRCAM		CHL1	PEX19	UNC45A		NOS1AP	ARHGAP10	GGPS1		PRKAR1B	SF3B4	ICAM1	C11orf96				MTX2		FAH	ACOT11		DSTYK
WNK1	CBWD2	DUSP23	GPR161	DPP10-AS1	ATF6		KIAA0232	LEMD1	GCAT	PIAS3	ALDH9A1	RUSC1	FAM160B2	THUMPD3-AS1	MFSD10	CDH19	LAMB1		CHN1	PIGG	FAM160A1		NPAS4	PLRG1	TBCE		INTS1	MTMR11	LDLR	C12orf49				SESTD1		DNTTIP1	AFAP1		CDK18
RP11-467L13.7	ACTR3	PIGM	TIPRL	INSIG2	NOS1AP		FAM114A1	CDK18	ETHE1	PIGQ	RBSN	ASH1L	FAM168A	VGLL4	GLRB	DSEL	DLD		CHPF	PIGZ	SPRR1B		NPEPPS	ETFDH	FMN2		MAD1L1	VPS45	HNRNPL	C12orf75				UBE2E3		SDF2	ERBB2		NUCKS1
SLC38A2	EPB41L5	IGSF8	SFT2D2	C2orf76	UHMK1		UGDH	C1orf116	HAAO	PKD1P1	PFDN4	MSTO1	FAM181A	CCDC174	UFSP2	EPB41L1	TXNL1		CHPF2	PIK3R1	SNX17		NPTX1	PPID	FH		EIF3B	ANP32E	PLD3	C12orf77				NCKAP1		NOMO2	GLT8D1		EIF2D
VDR	NIFK	PEA15	NME7	DBI	UAP1		UGT2B15	PFKFB2	SLC39A14	PKIB	ATMIN	GON4L	FAM20C	SATB1	CRYAB	PPP1R16B	ITGA6		CHPT1	PITPNC1	ECHS1		NQO2	MSMO1	CHML		LFNG	APH1A	CEACAM6	C14orf119				TFPI		RIT1	G6PD		PFKFB2
NCKAP5L	TSN	DCAF8	SLC19A2	EPB41L5	HSD17B7		UGT2A3	C4BPB	FOS	PKIG	MALAT1	SYT11	TENT5A	RAB5A	ZBTB16	PLCG1	AC013461.1		CHST10	PKD1	SLC6A11		NR4A2	HMGB2	EXO1		EIF2AK1	PRPF3	CXCL17	C14orf2				C2orf88		FAM210A	SLC16A4		YOD1
LIMA1	MAP3K2	PEX19	METTL18	INHBB	PBX1		UGT2B7	CD46	RBFOX2	PKM	GNPAT	KIAA0907	FAM84A	UBE2E2	FNBP4	SLC13A3	NLRP1		CHST2	PKD1P1	CAPNS2		NRN1	ING2	SDCCAG8		ICA1	RPRD2	KCNN4	C15orf61				INPP1		TMEM201	SLC26A2		PLXNA2
NR4A1	IWS1	COPA	SCYL3	IWS1	ALDH9A1		UGT2B4	LAMB3	TSPAN12	PLCG1	COMMD7	ARHGEF2	FAM84B	UBE2E1	KMT5B	BCAS1	ZFHX4		CHST3	PLEKHA5	IGSF3		NSF	ANKRD37	AKT3		TSPAN13	TARS2	PVRL2	C16orf58				FAM126B		DGCR6	MRPS6		LINC00467
ATG101	SMPD4	NCSTN	KIFAP3	UGGT1	TMCO1		GC	IRF6	TSPAN15	PLOD2	KHDRBS1	UBQLN4	FAT1	NKIRAS1	CEP164	HCN2	ZC3HC1		CHST6	PLEKHA6	LY6K		NSFP1	SDHA	ZBTB18		AGR2	GOLPH3L	FOSB	C16orf89				IKZF2		SLC39A3	CDH19		LPGAT1
KRT1	CCDC115	VANGL2	PRRC2C	FAM168B	UCK2		CXCL8	LINC00467	DDAH2	PLSCR4	DDX42	MEX3A	FBXW7	SLC4A7	FBXO3	APC2	CCDC80		CHTF8	PLXNB1	TP53AIP1		NSL1	BRD9	EFCAB2		HDAC9	ARNT	SEPW1	C19orf33				SPAG16		RANBP10	SYNM		NENF
ITGA5	CCNT2	F11R	METTL13	NCKAP5	POGK		CXCL1	SLC30A1	DDAH1	PLTP	DLG5	LMNA	FEM1C	CMTM6	CARS	EVI5L	SLC22A17		CHTOP	PMM1	ITGA3		NTF3	TRIP13	TFB2M		AC004540.2	SETDB1	NAPSA	C19orf53				ATIC		RBMS3	SETD4		ATF3
IL23A	RAB3GAP1	TSTD1	PIGC	RAB3GAP1	CREG1		CXCL5	LPGAT1	CDC42EP4	PLXNA4	TARS	CCT3	FERMT2	DYNC1LI1	PPFIBP1	ELAVL3	SUPT16H		CHURC1	PNMA1	RABGGTA		NUP50	ICE1	AHCTF1		SCRN1	CERS2	TSEN34	C1GALT1				IGFBP2		SLC41A3	CHPF		TATDN3
NAB2	UBXN4	PVRL4	SUCO	DARS	MPZL1		CXCL2	PROX1	AMACR	PLXNB2	ANAPC13	GPATCH4	FGFR1	EXOG	COQ5	ZNF708	PHGDH		CINP	PNPT1	ANXA3		NUP93	MED10	ZNF670		CDK13	PRUNE1	CDC42EP1	C1QBP				AAMP		DGCR6L	MAFF		SMYD2
RAB21	DARS	KLHDC9	CENPL	SPOPL	DCAF6		SEC31A	CENPF	CD2AP	PNMA2	MIAT	BCAN	FGFR3	EIF1B	PTGES3	ZNF536	CBX5		UTP4	POGZ	EXOC3		ORC3	NSUN2	ZNF496		AC004951.1	GABPB2	MAFF	C1R				IHH		TMEM128	CHPT1		PTPN14
DUSP6	ORC4	NIT1	DARS2	KYNU	TIPRL		GSTCD	KCTD3	RUSC1	POLR2L	SCAP	NES	FGFRL1	POMGNT2	ACSS3	CADM4	SUCO		CIZ1	PPP2R1A	F2RL1		PAPPA2	MARCH6	SH3BP5L		NACAD	SCNM1	IFNGR2	C1S				RETREG2		MATN2	THEM6		KCTD3
SOCS2	LYPD6B	DEDD	ZBTB37	RIF1	ATP1B1		PLA2G12A	RRP15	CBLC	POSTN	NPIPA1	HDGF	FIGN	KIAA1143	METAP2	NOVA2	MSH2		CKAP4	PRKACB	WDFY2		PARP6	FAM105A	TSSC1		COBL	VPS72	SLC5A3	C1orf116				TUBA4A		ST6GALNAC2	SERINC3		RRP15
FGD6	FMNL2	UFC1	RC3H1	STAM2	NME7		CFI	BPNT1	PLXNB2	POU3F2	RDH11	PRCC	FKBP10	CCDC12	CDKN1B	CPT1C	SORBS1		CLCF1	PRKAR2B	TOMM34		PBK	OTULIN	TRAPPC12		VSTM2A	PIP5K1A	RUNX1	C1orf122				DNAJB2		FAM162A	SLC39A14		LYPLAL1
VEZT	PRPF40A	USP21	MRPS14	PRPF40A	BLZF1		ANXA5	IARS2	SH3BP4	POU3F4	SLC22A17	ATP1A2	FKBP9	CSPG5	SLC38A1	MYH14	IL11		CLDN12	PRKCA	MFN2		PCDHA1	ZNF622	MBOAT2		VOPP1	PSMD4	PTTG1IP	C1orf198				CHPF		CTNNAL1	IGFBP7		IARS2
TXNRD1	ARL6IP6	B4GALT3	RFWD2	GPD2	SLC19A2		HSPA4L	BROX	FUCA1	PPARGC1A	PCBP4	PEA15	FKBP9P1	RRP9	RAB5B	LRRC4B	NUBP2		CLIC4	PROX1	MRPL15		PCMT1	FAM134B	ASAP2		ASL	PSMB4	SMIM1	C1orf21				SGPP2		C7orf25	EMC3		HLX
CORO1C	ACVR1	NDUFS2	FAM20B	ACVR1C	SCYL3		FGB	CAPN8	FUT2	PPIC	ITGB8	PEX19	FLNA	PBRM1	CNOT2	BRSK1	SRPK1		CLIP1	PRRX1	UBE2L6		PCNA	MYO10	CPSF3		RABGEF1	POGZ	SLC25A33	C1orf27				CUL3		VANGL1	SERPINA1		CNIH4
ATP2A2	DAPL1	UHMK1	TOR3A	PKP4	METTL13		FGA	CAPN2	FUT3	PPP1R16A	YTHDF1	VANGL2	FLNC	TKT	KRR1	CHADL	MRPS18A		CLIP2	PRTFDC1	TPBG		PDCD2	BASP1	RRM2		STX1A	CGN	KIF1B	C1orf43				IRS1		DESI2	RDH5		CNIH3
MED13L	BAZ2B	UAP1	TOR1AIP2	TANC1	PIGC		FGG	CNIH4	FUT6	PPP2R1A	MRPS22	KLHDC9	FOXG1	IL17RB	COPS7A	SREBF2	ABL1		CLPB	PRUNE2	OSR2		PDE2A	DROSHA	DDX1		GTF2IRD1	TUFT1	CASZ1	C21orf59				TM4SF20		SHARPIN	THBD		DNAH14
ZCCHC8	MARCH7	PBX1	QSOX1	BAZ2B	SUCO		CEP44	RP11-285F7.2	TMEM9	PRCP	CUEDC1	PPOX	FRMD3	SELK	ING4	LINC00320	ABLIM1		CLTB	PSD2	HEPHL1		PDE4B	GOLPH3	SMC6		SRRM3	SNX27	MTHFR	C2CD3				CAB39		TTC23	ROBO1		ENAH
CDK2AP1	GALNT3	ALDH9A1	ACBD6	ITGB6	RC3H1		ZFR	TMEM63A	SLC37A4	PRICKLE2	CASK	B4GALT3	FRMD6	APPL1	CHPT1	JAM2	PALMD		CNPY4	DISP3	MRPS24		PDIK1L	TARS	GEN1		CACNA2D1	MRPL9	DDI2	C2CD4A				NGEF		VPS52	HSPA1A		SRP9
NCOR2	PPIG	TMCO1	LAMC1	COBLL1	MRPS14		CCL28	CDC42BPA	LPCAT4	PRKD1	SYTL4	NDUFS2	FRS2	ARF4	ENO2	APP	BCL7C		CNR1	PTPRK	TRAF7		PDZD4	RAD1	WDR35		PCLO	RORC	EPHA2	C4BPA				LRRN1		PPM1F	GSTT2		EPHX1
ULK1	HAT1	UCK2	LAMC2	GALNT3	KIAA0040		PAIP1	ARF1	GAB1	PSD2	SCRIB	NOS1AP	FSTL1	PSMD6	CMAS	OLIG2	ATP5D		CNTNAP1	PTPRM	MTG1		PEX5L	BRIX1	SDC1		ABCB4	THEM4	PINK1	C5orf15				BHLHE40		ZFHX3	TMEM63B		ITPKB
PAN3	DLX2	POGK	SMG7	CERS6	RALGPS2		ELL2	C1orf35	NPNT	DISP3	PLGRKT	UAP1	FTSJ3	PPP4R2	NEDD9	OLIG1	CDC34		CNTNAP3B	PTPRN	OAS1		PGBD1	DNAJC21	RHOB		CDK14	S100A7	TCEA3	C5orf42				JAGN1		TCAF1	CPQ		PSEN2
KBTBD7	MTX2	MPZL1	TSEN15	NOSTRIN	TOR1AIP2		FER	HIST3H2A	GABRE	PTGFRN	CRLS1	DDR2	FUBP3	ROBO1	PHF1	LSS	POLR2E		COG4	PTPRT	KIZ		PHF1	NIPBL	LDAH		GATAD1	S100A2	FUCA1	C6orf132				IL17RE		FZD6	SPAG4		CDC42BPA
LRCH1	CWC22	MPC2	C1orf21	SP5	QSOX1		ZNF608	RNF187	CBY1	PTPRS	NUP50	PBX1	FZD3	C3orf38	TMEM30A		POLRMT		COG8	PURA	PMVK		PHF12	RICTOR	CENPO		ASB4	CHTOP	ARID1A	C8orf33				CMTM6		CUX1	MAGEH1		MRPL55
INTS6	WDR75	DCAF6	RNF2	GAD1	ACBD6		P4HA2	RAB4A	SPDEF	PTPRZ1	WRB	POU2F1	FZD5	ST3GAL6	VEGFA		RANBP1		COL1A2	RAB2B	EIF3D		PHYHIPL	ZNF131	EFR3B		TECPR1	SNAPIN	AHDC1	C8orf59				MYD88		NOV	SEPT4		HIST3H2A
KLF5	HIBCH	TIPRL	SWT1	TLK1	GLUL		LEAP2	C1orf131	BAMBI	QTRT1	SERP2	GPR161	FZD6	TMEM45A	FAM46A		SMARCB1		COL4A1	RAB30	CXCL8		PIEZO1	HMGCS1	ASXL2		NPTX2	INTS3	TRNAU1AP	C8orf82				OXSR1		RNF130	P4HA2		RNF187
IRS2	C2orf69	ATP1B1	TPR	HAT1	TSEN15		SMAD5	GNPAT	GALE	RAB13	TMEM120A	TIPRL	FZD7	TRMT10C	MRPS30		CABIN1		COL4A2	RASA4	SERPINB13		PIM1	PAIP1	CENPA		ZNF655	CRTC2	KIAA0319L	C9orf3				ALS2CL		CKAP5	MAGEA2B		RAB4A
ING1	NIF3L1	NME7	C1orf27	ITGA6	C1orf21		HSPA9	RP11-295G20.2	PARM1	IFT22	PSME2	NME7	GAB1	UMPS	HSPA9		SEC14L2		COL4A5	RASD1	AK6		PKM	MRPS30	AGBL5		CYP3A5	SLC39A1	MFSD2A	CA12				SHISA5		SHC4	DUSP6		C1orf198
PNP	TMEM237	BLZF1	UCHL5	SP3	C1orf27		PCDHGA10	NTPCR	GALNT3	RAMP1	ENDOG	CCDC181	GADD45A	ZNF148	LOX		TOMM22		COL5A2	RBL2	TNFRSF1A		PKMYT1	SKIV2L2	KHK		ZNF3	CREB3L4	TMEM125	CA9				PARP3		SNX24	SERPINE2		ARV1
STRN3	FZD7	SLC19A2	TROVE2	ZNF385B	UCHL5		RARS	RP5-862P8.2	DPCD	RASA4	ZFPL1	KIFAP3	GADD45GIP1	RUVBL1	SPARC		TIMP3		COL8A1	RBM48	SDR16C5		PLIN2	GPBP1	PREB		PILRB	RAB13	CYP4B1	CACFD1				PRKCD		RARS	TCN1		EGLN1
EGLN3	FASTKD2	SCYL3	GLRX2	ITPRID2	TROVE2		FGFR4	KCNK1	PNKD	RAVER2	PTMS	METTL13	GALNS	H1FX	ARRDC3		RBFOX2		COLQ	RELN	HCAR2		PNMA1	CWC27	EIF2B4		ACTL6B	C1orf43	ZYG11B	CACNB3				FLNB		GPRC5B	HTATIP2		AL445524.1
BAZ1A	KLF7	PIGC	CDC73	NCKAP1	GLRX2		DSP	COA6	AOC1	RFX4	LIN7C	SUCO	GALNT11	MRPL3	FAM172A		TXN2		COMMD1	RGMA	DAGLB		POU2F1	SREK1	GPN1		GNB2	UBAP2L	PLPP3	CACYBP				NIT2		DDR2	SLC20A1		NTPCR
NFKBIA	CREB1	SUCO	ZBTB41	FSIP2	ZBTB41		TFAP2A	TARBP1	SPATS2L	RGMA	C4orf27	KLHL20	GANAB	CDV3	TARS		POLR3H		COPB2	RGS11	LYPD3		PPIL4	CCNB1	SLC4A1AP		TRIM56	HAX1	DDAH1	CADM1				TFG		CNIH3	RASD1		COA6
FRMD6	RPE	MRPS14	DENND1B	ITGAV	C1orf53		NEDD9	IRF2BP2	TMEM98	RHOC	MAP4K4	CACYBP	GAS1	CEP63	NR3C1		TRMU		COPS7A	RIMS2	RMDN3		PPM1D	CENPH	LCLAT1		NRCAM	UBE2Q1	LRRC8B	CALML3				NFKBIZ		ST7	LRRC59		GPR137B
FERMT2	BARD1	KIAA0040	C1orf53	GULP1	ZNF281		CASC15	TOMM20	GLCE	RHOJ	PDRG1	MRPS14	GCN1	EPHB1	C5ORF15		MLC1		COPZ2	RNF115	GABRE		PPP2CA	MRPS36	SPAST		TSPAN12	PMVK	FNBP1L	CALU				ALCAM		STAG3L4	PRDX2		FH
HSPA2	ATIC	RALGPS2	DDX59	MFSD6	TMEM9		DCDC2	FH	MAGI3	RHPN1	HLTF	RFWD2	GDPD2	STAG1	LIFR		PRMT5		CORO2B	ROBO1	IL18		PPP2R1A	BDP1	CRIM1		PTPRZ1	PYGO2	ABCD3	CAMK2D				CD47		FBXO32	ITFG1		COX20
ZFP36L1	ANKZF1	FAM20B	CAMSAP2	MYO1B	PKP1		ACOT13	ZBTB18	IFT172	RMST	CDC25B	ASTN1	GFAP	NCK1	TXNDC15		TRIM9		CPE	ROM1	IGFBP2		PPP3CB	MAP1B	FEZ2		UBN2	SHC1	F3	CAMTA1				HHLA2		ATP1B3	PEG10		EFCAB2
FOS	TUBA4A	TOR1AIP2	C1orf106	SLC39A10	PHLDA3		GMNN	COX20	GAS6	RNF180	SCAND1	BRINP2	GFPT2	COPB2	SMAD5		GNPNAT1		CPNE2	RORA	SULF2		PPP5C	TNPO1	NDUFAF7		HIPK2	FLAD1	AGL	CAND1				NECTIN3		MPG	ACTN4		TFB2M
IRF2BPL	DNAJB2	QSOX1	TMEM9	GTF3C3	CSRP1		HIST1H1C	SCCPDH	GATA6	ROBO2	HSPB11	ACBD6	GJA1	COMMD2	CSNK1A1		DAAM1		INTS11	RPRD2	TOR2A		PRIM1	SCAMP1	ATL2		BRAF	ZBTB7B	RNPC3	CANT1				C3orf52		MTMR11	FGFR1		ZNF692
LGMN	IRS1	ACBD6	PKP1	HSPD1	SHISA4		HIST1H2BC	ZNF692	SEZ6L2	RORB	SMAP1	XPR1	GLG1	TSC22D2	STC2		MTHFD1		CPT1C	RRAS2	SLC44A5		PRKAR2B	JMY	GEMIN6		KIAA1147	ADAM15	MAGI3	CANX				GSK3B		NPC1	RAB40B		ACP1
THBS1	MFF	GLUL	LAD1	HSPE1	RNPEP		HIST1H2AC	FAM110C	PLEK2	RPH3A	NFU1	DHX9	GLI3	SERP1	BCL6		APEX1		CRAT	RRNAD1	COMTD1		PSMC3IP	SSBP2	MORN2		ATP6V0E2	EFNA4	IGSF3	CAPN1				HGD		PITPNB	RIPK4		TMEM18
MAPKBP1	CCL20	DHX9	PHLDA3	FTCDNL1	RP11-465N4.4		HIST1H2BD	SH3YL1	CNNM4	S100A10	NTM	LAMC1	GLIS3	EIF2A	FAM162A		REC8		CRB2	S100A6	PHPT1		PSMD4	ATG10	MAP4K3		KCNH2	EFNA3	HIST2H2BE	CAPN2				ILDR1		NAXD	IL17RC		ADI1
MAPK6	CAB39	TSEN15	IPO9	BZW1	ELF3		HIST1H4H	ACP1	STEAP1	S100A16	MRPS5	COLGALT2	GLT8D1	SELT	SLC25A36		PNN		CRCP	SAFB2	SF3B5		DISP3	TMEM161B-AS1	THUMPD2		AGAP3	EFNA1	RPRD2	CAPRIN1				PARP9		BTG3	BACE2		RNASEH1-AS1
NEDD4	ILKAP	C1orf21	SHISA4	NDUFB3	ARL8A		C2	TMEM18	OPLAH	S100A6	RND3	TSEN15	GNA12	CCNL1	TFG		PYGB		CREB3	SCARA3	MYC		HACD3	RHOBTB3	MTA3		KMT2C	SLC50A1	PIP5K1A	CARM1				DTX3L		CCDC88A	XAGE1A		RNF144A
SMAD3	GPC1	RNF2	TIMM17A	NDUFS1	KDM5B		YIPF3	TSSC1	GPR160	S1PR1	C16orf13	C1orf21	GNG11	RSRC1	FXR1		ADNP		CRELD1	SCG2	SPTLC3		PTPN11	RIOK2	SIX2		MNX1	DPM3	SELENBP1	CARS				HACD2		LRMDA	AGTRAP		ASAP2
TLE3	BOK	C1orf27	ELF3	IDH1	PCAT6		RP11-397G17.1	ADI1	NOX1	SALL2	SNAPIN	RNF2	GNG12	BCHE	BBX		PFDN4		CRIP2	SCG3	VCP		PTPRZ1	RGMB	PIGF		UBE3C	KRTCAP2	CGN	CASC19				ITGB5		SLC35B4	PERP		ITGB1BP1
ARIH1	TRNT1	TROVE2	KDM5B	IGFBP5	RABIF		PKHD1	MBOAT2	GJB1	SCG2	PSMA4	TPR	GOLGA8B	SKIL	IFT57		DOK5		CRIPT	SEC14L2	LAMA3		RAB4B	FAM174A	CHAC2		PTPRN2	MUC1	TUFT1	CASK				PLXNA1		ARNT2	PFKL		IAH1
STARD5	BHLHE40	GLRX2	RABIF	SGPP2	ADIPOR1		DST	ASAP2	GJB2	SDC3	CISD1	C1orf27	GOLIM4	ZNF639	EIF1B		BMP7		CRISPLD1	SEMA3D	NDUFV2		RACGAP1	EFNA5	PSME4		TBL1X	MTX1	S100A16	CASP6				MGLL		CBR1	CEBPD		YWHAQ
SEMA4B	SETD5	CDC73	KLHL12	ACSL3	CYB5R1		FAM46A	CPSF3	GJB3	SEC61G	NDUFA8	TROVE2	GPC4	GNB4	ARHGEF26		RAE1		CRNDE	SERPINE2	PKP2		RAD1	EPB41L4A-AS1	RTN4		MAP7D2	FAM189B	SLC27A3	CASP7				RPN1		WDSUB1	SGK1		ROCK2
KCTD5	TADA3	ZBTB41	CYB5R1	KCNE4	CHI3L1		PGM3	YWHAQ	TSPAN13	SERPINH1	RNF24	CRB1	GPI	PARL	KLHL24		NELFCD		CROT	SH3YL1	MMP1		RAD51AP1	CCDC112	PNPT1		BCOR	SCAMP3	EFNA1	CAST				COPG1		RAB2A	GNS		E2F6
UBALD1	VHL	C1orf53	TMEM183A	AP1S3	FMOD		UFL1	HPCAL1	SDCBP2	SESN3	RAB6B	C1orf53	GPM6B	PSMD2	SLC4A3		C20orf27		CSF1	SLC12A4	CA12		RALGPS1	CSNK1G3	PAPOLG		USP11	FDPS	SEMA4A	CASZ1				TMCC1		HACD1	SLC5A3		GREB1
USP7	HRH1	TMEM9	ADORA1	DIS3L2	SOX13		ASCC3	ODC1	BBC3	SETBP1	CLCN3	ZNF281	GPR37L1	POLR2H	ACTR1B		POFUT1		CSRP2	SLC16A9	PPP4R1		RASAL2	PHAX	PEX13		ARAF	RUSC1	SLC25A44	CAV1				ATP2C1		AMZ2	MIA		TRIB2
C16orf72	AC098973.2	LAD1	CHI3L1	USP40	ETNK2		RP1-60O19.1	NOL10	INPP5J	SFRP2	YIPF3	CAMSAP2	GPR75	TRA2B	FNDC4		NOP56		CSTF1	SLC17A8	TRIM47		RBM24	ZCCHC10	FAM161A		SYN1	YY1AP1	CRABP2	CAV2				PIK3CB		GDF15	PKIG		DDX1
SMG1	CMC1	CSRP1	ATP2B4	SH3BP4	PLEKHA6		SEC63	ROCK2	TJP3	SFRP4	GLOD4	TMEM9	ADGRV1	ETV5	EFEMP1		MANBAL		CSTF2	SLC1A2	AAAS		REEP1	HSPA4	TMEM17		GRIPAP1	DAP3	SLC19A2	CAVIN1				CP		MESD	CHRNA6		SMC6
RBBP6	AZI2	IPO9	ZC3H11A	AGAP1	EIF2D		GTF3C6	FAM84A	ARHGEF16	SHROOM2	FAAP20	PHLDA3	GPRC5B	DNAJB11	UNC50		IDH3B		CTDSP2	SLC24A3	MMP3		REV3L	PPP2CA	LGALSL		USP27X	RIT1	RGS16	CAVIN3				TM4SF1		PAIP1	GADD45A		KCNS3
SIAH1	TGFBR2	SHISA4	ZBED6	MLPH	CD46		TPD52L1	DDX1	TNFRSF21	SLC12A4	SLC20A2	NAV1	GRAMD2B	ST6GAL1	IGFBP2		JAG1		CTDSPL	SLC25A4	RAD23A		RGL2	UBE2B	PNO1		CLCN5	KHDC4	C1orf21	CBR1				TM4SF1-AS1		PI4KB	RNF24		RDH14
GINS3	OSBPL10	RNPEP	SOX13	MAB21L4	LAMB3		FUCA2	VSNL1	TINAG	SLC1A2	ABCA3	IPO9	GRB10	IL1RAP	IGFBP5		AHCY		CTGF	SLC25A51	NDUFB7		RHOT1	PITX1	ANTXR1		KDM5C	UBQLN4	NEK7	CBX1				GPR87		ARL4A	SRC		LAPTM4A
CDH1	CTNNB1	ELF3	ETNK2	BOK	IRF6		PCMT1	SDC1	SPINK4	SLC24A3	RP11-166D19.1	SHISA4	GRIK1	CCDC50	KDM3A		USP14		CTNNA2	SLC38A3	AGRN		RING1	SMAD5	GFPT1		ARHGEF9	LAMTOR2	C1orf106	CBX3				RAP2B		HNMT	MDP1		RHOB
NFAT5	EXOSC7	KDM5B	GOLT1A	ING5	SERTAD4-AS1		RGS17	PUM2	SMPDL3B	SLC35G2	TCEAL3	TIMM17A	GRIK5	HRASLS	DARS		SMCHD1		CUL1	SLC39A13	SLC10A6		RIOK1	BRD8	ADD2		RTL5	RAB25	KDM5B	CBX4				MLF1		PALLD	MLLT11		HS1BP3
GSE1	SMARCC1	PCAT6	PLEKHA6	THUMPD3	SERTAD4		CNKSR3	HS1BP3	TMEM97	SLC4A10	ADNP	GPR37L1	GSG1L	PPP1R2	ORC4		MIB1		CX3CL1	SLC4A8	CARD10		RNASEH2A	HSPA9	VAX2		DACH2	MEX3A	NUAK2	CBY1				ARL14		MINDY2	ATP6V0E2		UBXN2A
FAM57A	MAP4	RABIF	MDM4	SETD5	RCOR3		SYNJ2	FKBP1B	GLUL	SLC4A4	CAPN5	KDM5B	HAP1	APOD	ATF2		RBBP8		CXCL14	SLC8A3	CNTN1		RNF138	PURA	MCEE		ZMAT1	LMNA	ELK4	CCDC137				SPTSSB		MGAT4B	CKAP4		SF3B6
MIR22HG	IP6K2	KLHL12	LRRN2	IL17RC	LINC00467		SOD2	SF3B6	GMDS	SMAD1	SPIN1	TMEM183A	HDAC9	RNF168	PCYOX1		MID1		CXXC5	PRELID3A	KRT16		RNF144A	TAF7	PAIP2B		TCEAL6	PMF1	SLC41A1	CCDC142				GPR160		BBS7	PRCP		FAM228B
UBE2G1	ALAS1	ADIPOR1	NFASC	PRRT3	LPGAT1		PDGFA	TP53I3	ABO	SMAD3	PXMP2	ADORA1	HEPACAM	NCBP2	EPAS1		SRPX		CYB5B	SMAD1	TMEM126A		RNF182	YIPF5	ZNF638		BEX5	SMG5	PIGR	CCDC25				PRKCI		TRIM2	UBE2E3		TP53I3
TP53	TWF2	CYB5R1	RBBP5	EMC3	NENF		MAFK	PTRHD1	GOT1	SNCAIP	C14orf166	LRRN2	HEPN1	ZNF595	NFE2L2		PLP2		CYHR1	SMARCB1	BCKDHA		RNGTT	LARS	SPR		GPRASP1	TMEM79	PFKFB2	CCDC47				SKIL		TPCN1	CDH2		PTRHD1
CYB5D1	BAP1	TMEM183A	LEMD1	VGLL4	RP11-61J19.5		AIMP2	RAB10	SFN	SNTG1	EIF2B5	DSTYK	HEY1	SLBP	PLEKHA3		NAA10		CYR61	SNHG7	CKMT1A		RPGRIP1	TCERG1	PRADC1		TCEAL5	NAXE	C1orf132	CCDC58				TNIK		BUD23	C4A		EFR3B
RASD1	PRKCD	SOX13	RAB29	FGD5-AS1	ATF3		EIF2AK1	EPT1	GPD2	SORBS1	EXOSC4	KLHDC8A	HIBADH	RGS12	ERRFI1		SMARCA1		CYSTM1	SNHG9	TNFRSF21		RREB1	DPYSL3	ALMS1		CXorf57	GPATCH4	PLXNA2	CCDC6				FNDC3B		INTS13	KIAA1549L		HADHA
SREBF1	SLMAP	ETNK2	SLC41A1	MRPS25	SMYD2		ZDHHC4	MAPRE3	ANG	SPARC	RANGRF	TMEM206	HIF3A	LRPAP1	SCAMP3		PCSK1N		CYTH2	SNX21	DAXX		RRM1	RBM22	STAMBP		PAK3	CRABP2	SERTAD4	CCDC84				TNFSF10		PSMD3	SERINC2		HADHB
FAM83G	FLNB	PLEKHA6	RAB7B	CAPN7	PTPN14		THSD7A	TMEM214	CRACR2B	SPARCL1	UQCRFS1	NENF	HMG20B	LYAR	ASH1L		SMS		DAAM1	SORBS1	ARHGAP5		RSBN1	EBF1	PCGF1		DCX	RRNAD1	SLC30A1	CCL20				NCEH1		EFHC1	SDC4		AGBL5
ALDH3A2	C3orf14	CDK18	C1orf186	RAB5A	KCTD3		SCIN	KHK	SLC39A5	SPDYE9P	CCDC25	PROX1	HNRNPC	BLOC1S4	RHOU		EEA1		DAG1	SOX5	DGKA		RXRB	PWWP2A	HTRA2		IL13RA1	MRPL24	PPP2R5A	CCNC				ATP11B		ZNF24	MCHR1		EMILIN1
WSB1	UBA3	EIF2D	EIF2D	THRB	GPATCH2		ARL4A	SLC5A6	PDXDC2P	SPEG	NDUFAF4	SMYD2	HOPX	GRPEL1	ARHGEF2		CDK16		TKFC	SPARCL1	NCK1		SAMD3	SLU7	LOXL3		SLC6A8	HDGF	FLVCR1	CCND1				B3GNT5		FUCA2	IL1RAP		ATRAID
TRAF4	FRMD4B	MAPKAPK2	MAPKAPK2	RARB	RRP15		AGMO	CAD	CISD3	SPOCK2	CAV1	KCTD3	HOTAIRM1	LAP3	DOCK7		USP11		DAPK3	SPECC1	FAT1		SCAF8	PTTG1	TACR1		GDI1	PRCC	SUSD4	CCNL2				KLHL24		PHLDA1	TJP1		MPV17
NUFIP2	PPP4R2	CD46	C1orf116	TOP2B	LYPLAL1		HDAC9	TRIM54	SMIM24	SPON1	ARL6IP1P2	GPATCH2	HRH1	FAM184B	C1ORF21		MAGED2		DARS	SPG7	MAGOH		SDCCAG8	CCNG1	MRPL19		FAM50A	DUSP23	ADCK3	CCP110				ALG3		LIF	SEMA3B		WDR43
TAOK1	ARL13B	C1orf132	PFKFB2	NGLY1	EPRS		TWISTNB	GTF3C2	ZNF326	SPPL2B	SYT17	RRP15	RIDA	DHX15	GADD45A		TSC22D1		DAXX	SPICE1	CSTB		SEPHS2	RARS	ST3GAL5		PLXNA3	PIGM	CDC42BPA	CCT2				EIF4G1		USP19	SH2D4A		GALNT14
DUSP14	FILIP1L	PLXNA2	CD55	GPD1L	BPNT1		SCRN1	KRTCAP3	GPR35	SPRED2	OGFOD3	TGFB2	HS2ST1	SEL1L3	WLS		ARL2BP		DBN1	SPIN1	OVOL1		SEPT8	PANK3	POLR1A		MPP1	IGSF8	C1orf198	CCT3				POLR2H		ERO1A	MAGEC2		DPY30
CWC25	TRMT10C	IRF6	CD46	CMTM8	IARS2		GARS	IFT172	GPR39	SPRY4	DCAKD	EPRS	HSPA9	PCDH7	TROVE2		USP10		DBNDD1	SPIRE1	S100A7		SESN2	BOD1	MRPL35		FAM167A	PEX19	SIPA1L2	CCT4				TMEM41A		AFAP1L1	RXRG		YIPF4
ERBB2	PHLDB2	DIEXF	PLXNA2	PDCD6IP	BROX		MPLKIP	MRPL33	GRB7	SRI	SENP6	BPNT1	HSPB1	TMEM33	BCAS2		NME4		DBX2	SPOCK2	POLD1		SEZ6	FAF2	RMND5A		DMTN	COPA	ZBTB18	CCT5				SENP2		LGI4	HSPA13		RASGRP3
THRA	TAGLN3	SERTAD4-AS1	IRF6	LRRFIP2	SUSD4		DDX56	PPP1CB	COA3	SRPX	TMED10	RAB3GAP2	HSPB6	GNPDA2	CRYZ		METRN		DCBLD2	SPON1	AIG1		SFXN3	NSD1	FAHD2A		HR	NCSTN	SH3YL1	CCT6A				IGF2BP2		CST3	PLCB1		FAM98A
NR1D1	C3orf52	SERTAD4	DIEXF	GOLGA4	CAPN8		PURB	TRMT61B	TMEM176B	ST5	HSD17B14	MARK1	HSPBP1	RASL11B	TMEM9		GSPT1		DCHS1	SRSF1	IFRD2		SGK1	MXD3	RP11-440D17.3		EGR3	F11R	KIDINS220	CCT7				RTP4		SLC35A5	SELENOP		FEZ2
TNS4	C3orf17	RCOR3	SERTAD4	CTDSPL	CAPN2		IGFBP1	WDR43	GRN	STK36	SLC25A1	MARC1	ID1	SCFD2	KDM5B		UBFD1		DCPS	ST8SIA1	SERPINB3		SGSM2	DBN1	LINC00342		PNMA2	TSTD1	HPCAL1	CCT8				P3H2		ARL2BP	LOXL2		CEBPZOS
ARL4D	QTRTD1	LINC00467	RCOR3	ACAA1	NVL		IGFBP3	LCLAT1	BZW2	STMN3	TTC3P1	CAPN2	ID4	FIP1L1	UAP1		DNAJA3		DCTN3	ST8SIA3	PEBP1		SHCBP1	MAML1	NCAPH		KIF13B	NECTIN4	KCNS3	CD109				CLDN1		PIGP	CFI		QPCT
HEXIM1	GSK3B	LPGAT1	LPGAT1	OXSR1	CNIH4		TNS3	DPY30	NDUFAF4	STON2	POMGNT2	NVL	IFT140	CHIC2	CNN3		MAZ		DCTPP1	STMN2	DBNL		SKA2	WRNIP1	LMAN2L		DUSP4	NIT1	SPTBN1	CD151				IL1RAP		TMED9	CALU		GEMIN6
ITGA3	IQCB1	INTS7	PPP2R5A	XYLB	DNAH14		HUS1	SLC30A6	MRPL15	SULF1	SRP9	CNIH4	IFT43	PDGFRA	F3		KNOP1		DDR1	STRIP2	KANK1		SLBP	TUBB2A	SEMA4C		GSR	B4GALT3	CNNM4	CD24				TNK2		AAMDC	RHOB		MORN2
TOB1	MYLK	PPP2R5A	FLVCR1	GORASP1	ENAH		GRB10	EIF2AK2	SLC25A4	TAF1C	THOC7	ENAH	IGDCC4	SRP72	MTFR1L		CD276		DDR2	KMT5B	QARS		SLC35A1	PRPF4B	FAHD2B		UNC5D	NDUFS2	IL1R1	CD2AP				PAK2		PPL	ICAM1		SOS1
SPAG9	CCDC14	RP11-61J19.5	VASH2	TTC21A	EPHX1		SUMF2	QPCT	CXCL2	TAF6	WDR82	ACBD3	IGF1R	YTHDC1	PROX1		HOMER2		DDRGK1	SVOP	CXCL14		SLC44A2	RIOK1	AC159540.1		NSD3	SDHC	SOWAHC	CD46				DLG1		ALDH6A1	BTBD19		AC007388.1
SRSF1	ZNF148	ATF3	SMYD2	ZNF621	TMEM63A		TPST1	ATL2	CXCL3	TCTN1	EHBP1	ADCK3	IGF2	CXCL8	SPCS2		SCG3		DDX1	SYNE2	ECHDC1		SLC6A3	SNRNP48	TMEM131		SNTG1	ATF6	CFAP221	CD55				PCGF3		CTSB	HSPA1B		MTA3
RP11-758H9.2	HMCES	SMYD2	PTPN14	VIPR1	PYCR2		SBDS	MORN2	GSN	TCTN2	TROVE2	CDC42BPA	IGFBP2	SDAD1	RNF146		MYEF2		DDX19A	TACR1	MCRS1		PRELID3A	GCNT2	AC092675.3		TOX	UHMK1	EPB41L5	CD59				GAK		CYHR1	LY6E		DYNC2LI1
PPM1D	H1FX	KCTD3	GPATCH2	NKTR	ACBD3		BAZ1B	MAP4K3	GSTA1	TEAD1	NDUFS3	SNAP47	IGFBP5	CCNG2	ZNF430		CSPP1		DDX31	TANC2	KIAA1522		SMAD1	PAK1IP1	CNGA3		GDAP1	UAP1	FMNL2	CD9				CTBP1		SIRT2	CERCAM		LRPPRC
MED13	ATP2C1	GPATCH2	RRP15	ANO10	PARP1		TBL2	PKDCC	BLNK	TENM1	TCEA2	C1orf35	IGFBP7	RASGEF1B	FOXO3		FZD3		DDX56	TBC1D17	SEPT10		SMARCD3	GFOD1	LONRF2		STMN2	PBX1	CYBRD1	CDC42BPA				NELFA		NEDD4L	GEM		PREPL
POLG2	AMOTL2	RRP15	EPRS	ABHD5	PSEN2		WBSCR27	MTA3	CYP2S1	TENM4	PTOV1	GUK1	IGSF11	HNRNPD	RAB3GAP2		NBN		DEAF1	TBPL1	ALDH4A1		SMC3	NUP153	CHST10		NCALD	ALDH9A1	TFPI	CDC42BPB				TNIP2		COQ5	RNF128		PRKCE
CDC42EP4	ARMC8	LYPLAL1	BPNT1	ZDHHC3	SNAP47		TMEM60	AC016735.2	GUCY2C	TFPI	RAC3	RNF187	IGSF3	ARHGAP24	NEK6		LAPTM4B		DECR2	TCTN1	PTHLH		SMS	HIST1H2BC	MFSD9		UBR5	TMCO1	SLC40A1	CDC42EP1				SH3BP2		LMAN2L	HSPG2		RHOQ
TRIM47	RBP1	EPRS	IARS2	SETD2	JMJD4		PCLO	DYNC2LI1	SNX8	TGFB2	CMAS	RAB4A	IL13RA2	HSD17B11	KDSR		PLAT		DEGS1	TEAD1	ALG14		SMTN	HIST1H2BD	POU3F3		AZIN1	UCK2	MYO1B	CDC42EP3				MFSD10		PPOX	AMD1		PIGF
CBX4	SLC25A36	BPNT1	RAB3GAP2	KLHL18	C1orf35		SEMA3E	LRPPRC	CPSF1	THBS3	AGPAT5	CCSAP	IMMP2L	PPM1K	IRF2BPL		EIF3E		DFFA	TEF	TECR		SNCAIP	ZNRD1	MRPS9		RIMS2	POGK	BMPR2	CDC42EP4				PROM1		ROPN1	TNS3		MCFD2
EIF4A3	COMMD2	IARS2	MARK1	PTPN23	MRPL55		PON3	PIGF	SERTAD3	THRB	PEPD	AGT	INTS3	HERC5	MLH3		SPAG1		DHODH	TET1	TP73		SNN	MRPS18B	RP11-332H14.2		TNFRSF11B	MPZL1	RAPH1	CDCP1				ADGRA3		CYREN	ATXN7L3B		ACYP2
BAIAP2	PFN2	C1orf115	C1orf115	SCAP	HIST3H2A		TFR2	CRIPT	SLC25A24	THSD7A	CLDN12	ARV1	IPO4	FAM13A	ABCD4		TSTA3		DHPS	THBS3	MYO10		SNRPN	DDR1	ST6GAL2		MAL2	MPC2	FN1	CDH1				PCDH7		SPP1	CAVIN1		SPTBN1
MAFG	TSC22D2	BROX	CAPN2	CSPG5	RAB4A		SERPINE1	SPTBN1	A1CF	TIMP1	ISOC2	C1orf131	ITFG1	PDLIM5	ALDH6A1		INTS10		DIO2	TIAM2	STON2		AC124312.1	NFKBIL1	BUB1		TMEM65	DCAF6	TNS1	CDH3				C4orf19		ASPSCR1	ABHD12		RTN4
TGIF1	SIAH2	RP11-452F19.3	TP53BP2	DHX30	COG2		IFT22	MTIF2	H1F0	TIMP3	WDR18	GNPAT	ITGA3	EIF4E	PCMT1		SLC39A14		DISP2	TLE1	PLEKHG3		SOAT1	PRRC2A	BCL2L11		MTSS1	TIPRL	FAM134A	CDK16				FAM114A1		ARFGEF2	NEU1		MTIF2
RIOK3	GPR87	CAPN8	FBXO28	MAP4	ARV1		PSMC2	FANCL	SLC40A1	TLCD1	SMARCA1	SPRTN	ITGA7	TRMT10A	UFM1		R3HCC1		DIXDC1	TMED1	FRMD6		SOBP	BAG6	TTL		TRIB1	SFT2D2	ARMC9	CDK2AP1				UGDH		ATP6V1A	PIGF		CFAP36
TAF4B	RAP2B	FBXO28	NVL	NME6	GNPAT		NAMPT	PEX13	HCCS	TLE1	DDX49	EGLN1	ITGB4	INTS12	WBP4		PPP2CB		DKK3	TMEM100	EFNA1		SPAG5	VARS	CKAP2L		FAM49B	ATP1B1	B3GNT7	CDK2AP2				SMIM14		ANKRD17	KLHL21		PNPT1
RPRD1A	RSRC1	NVL	CNIH3	SPINK8	TSNAX		BCAP29	XPO1	ANXA3	TLK1	HAGH	NTPCR	ITGB8	SNHG8	ALG5		MCM4		DLAT	TMEM175	ITGB6		SPIN1	HSPA1A	DPP10-AS1		KHDRBS3	NME7	DGKD	CDK4				UBE2K		HAGLR	CHPF2		FANCL
NEDD4L	MLF1	CNIH4	DNAH14	SLC26A6	NTPCR		DLD	CCT4	HDGF	TMEM132A	MPLKIP	COA6	JAM2	SPRY1	ARL1		GYS1		DLC1	TMEM179	ZDHHC12		SPON2	HSPA1B	TMEM177		LY6H	BLZF1	MLPH	CDKN1C				SRD5A3		NCKAP5L	TMEM205		C2orf74
PMAIP1	KPNA4	DNAH14	LBR	IP6K2	KCNK1		PNPLA8	MDH1	ANXA4	TMEM47	ARL6IP5	ARID4B	JUN	HSPA4L	SOCS2		SNRNP70		DLGAP4	TMEM196	SPHK1		SRSF2	DXO	EPB41L5		RFX3	KIFAP3	RAMP1	CDKN2A				TMEM165		CTSK	CD109		FAM161A
SERPINB8	NMD3	ENAH	ENAH	PRKAR2A	COA6		IMMP2L	RAB1A	HGD	TMEM67	RMDN3	GGPS1	KANK2	NAA15	CLU		PLEKHJ1		DMAP1	TMEM254	IFNGR2		SSH2	RXRB	CLASP1		GLIS3	METTL13	PER2	CDS1				UBA6		SCCPDH	NRN1		CCT4
ATRN	GOLIM4	EPHX1	EPHX1	DALRD3	IRF2BP2		DOCK4	PNO1	NT5C	TNC	PLEKHA5	TBCE	KBTBD2	CLGN	PDLIM2		RNASEH2A		DMPK	TMEM254-AS1	CHCHD1		ST18	KIFC1	CYP27C1		GBA2	PIGC	GPD1L	CEACAM1				UGT2B7		TNFRSF19	MT1E		EHBP1
SMOX	MYNN	ACBD3	TMEM63A	LAMB2	GGPS1		RP11-332K15.1	GFPT1	TAX1BP3	TNFRSF19	GOT1	B3GALNT2	KCNE4	ABCE1	CRISPLD1		TRMT1		DMRTA2	TMEM41B	NDFIP2		STARD7	LEMD2	IWS1		RGP1	SUCO	EPM2AIP1	CEBPD				SULT1B1		PIM3	NFKBIL1		MDH1
PRNP	PRKCI	PSEN2	ACBD3	APEH	B3GALNT2		SMKR1	NFU1	HK2	TP53	MAP4K5	FMN2	KCTD1	SMAD1	ZSCAN18		PTOV1		DMWD	TMSB4Y	CASP7		STAT5B	PPIL1	AMMECR1L		ALDH1A1	CACYBP	LIMD1	CEBPG				SULT1E1		GEMIN4	SERPINI1		RAB1A
ID1	SKIL	ZNF678	PSEN2	MST1R	LGALS8		MKLN1	FAM136A	ANXA13	TP53BP1	NSUN5P2	FH	KCTD3	SH3D19	SEC22A		AES		DNAJA2	TNS1	LYPLA2		STX10	ZFAND3	HS6ST1		FAM120A	MRPS14	LAMB2	CELSR1				ODAM		ITGB8	NR4A1		PNO1
ASXL1	TNFSF10	SNAP47	ADCK3	RBM6	FH		EXOC4	TGFA	HMBS	TRIM9	PRADC1	CEP170	KCTD6	RNF175	LRIF1		TIMM44		DNAJA3	TOM1L2	KRT6A		SYCP2L	BYSL	THSD7B		NR4A3	COP1	KLHDC8B	CENPB				CXCL6		CTU2	CRELD1		CNRIP1
MAPRE1	B3GNT5	JMJD4	CDC42BPA	TUSC2	OPN3		RP11-38M8.1	SPR	HMGA1	TRPS1	RAD50	DESI2	KDELR1	NAF1	KIAA1191		URI1		DNAJB1	TOX	SIGMAR1		SYT6	TBCC	LYPD6B		EPB41L4B	RALGPS2	MAGI1	CENPV				CXCL1		MFAP3L	APOC2		NFU1
TOP1	IGF2BP2	C1orf35	SNAP47	RAD54L2	SDCCAG8		WDR91	CCT7	NR4A1	TTYH3	POLE4	COX20	KIAA0895	TMA16	RBBP6		PDCD5		DNAJB9	TP53INP1	PRNP		TANC2	PTK7	FMNL2		HDHD3	FAM20B	DCBLD2	CENPX				CXCL3		TXNDC12	PDIA6		ANXA4
SRSF6	EIF4A2	MRPL55	JMJD4	TEX264	ADSS		SSBP1	TPRKB	FOXA3	UBE2L6	PRPSAP2	SMYD3	KIF21A	TMEM192	ZNF205		TIMM50		DNAJC30	TRIM47	TMEM154		TANGO6	POLR1C	GPD2		STXBP1	TOR3A	GPR160	CEP170B				CXCL2		GLCE	TRIML2		PCYOX1
OSER1	RFC4	OBSCN	C1orf35	ABHD14B	DESI2		ARHGEF5	STAMBP	HNF4A	USP18	ARNT2	SCCPDH	KIRREL1	C4orf27	HERPUD2		GPI		DOLK	TRPS1	TNFAIP1		TAOK1	MAD2L1BP	ACVR1		FAM102A	TOR1AIP2	TNFSF10	CERS2				EREG		PIGK	MAGEA12		MCEE
SDC4	TP63	HIST3H2A	MRPL55	ABHD14A-ACY1	HNRNPU-AS1		ACTR3C	DGUOK	HNF4G	VGLL4	ARHGEF10L	ZNF692	KITLG	SAP30	FAM126A		FSD1		DOLPP1	TSC22D4	SH3RF2		TAP1	CDC5L	PKP4		SLC25A25	QSOX1	LIPH	CERS6				AREG		DAG1	MT2A		EXOC6B
CEBPB	CLDN1	RAB4A	OBSCN	PRKCD	HNRNPU		LRRC61	BOLA3	HOXA10	VIM	PDZD4	SH3YL1	KLHDC2	CDKN2AIP	FKBP9		POLR2I		DPF2	TSPYL2	RTN4		TBC1D22B	CD2AP	GCA		PTGES2	XPR1	BCL6	CES2				LINC02562		PLOD2	HEXA		SPR
PARD6B	IL1RAP	C1orf198	TRIM11	TKT	SMYD3		RARRES2	RTKN	HOXA13	WASF3	SEMA6A	PXDN	KLHDC8A	RWDD4	NT5C3A		SLC1A5		DPF3	TTC19	SGPP2		TBC1D8	GSTA4	KCNH7		DNM1	DHX9	APOD	CETN2				SCARB2		ZFAND6	EXT2		PRADC1
ZNF217	MB21D2	ARV1	HIST3H2A	WNT5A	TFB2M		TMEM176B	EVA1A	APBB2	WASL	OBSL1	TSSC1	KLHDC9	PDLIM3	CALD1		HNRNPUL1		DPH2	TTTY15	ALOX15B		TBCC	DST	FIGN		VAV2	LAMC1	MUC4	CFAP20				SHROOM3		FAM91A1	TIMP3		CCT7
RAE1	TCTEX1D2	GNPAT	RAB4A	PDE12	SCCPDH		TMEM176A	MRPL19	HES1	WDR60	SNRNP200	RNASEH1	KLHL4	FRG1	RNF11		MRPL4		DPY19L1	TUBGCP6	BST2		TBPL1	KIAA1586	COBLL1		SEC16A	LAMC2	LIMCH1	CFAP36				CCNG2		GYG2	GLUD2		TPRKB
MIDN	NCBP2	RP11-295G20.2	NUP133	SLMAP	ZNF692		CDK5	KCMF1	HSD11B2	WEE1	VAMP2	SOX11	L3HYPDH	C5orf38	SSPN		MEIS3		DPYSL3	TXNIP	SERINC5		TCEAL2	ZNF451	TTC21B		RABL6	SMG7	CLOCK	CFDP1				ANTXR2		INTS12	DNAJA4		BOLA3
GADD45B	DLG1	TSNAX	URB2	FLNB	SH3YL1		ABCF2	RETSAT	HSD17B2	WLS	LAMP2	KIDINS220	L3MBTL1	SEMA5A	PRDX4		PTPRS		DRAP1	TXNL4B	FPGS		TERF2IP	PHF3	SCN1A		SIGIRR	TSEN15	RUFY3	CGN				THAP9-AS1		CTSF	ZMYND8		RTKN
ZNF57	IQCG	NTPCR	C1orf198	MAGI1	TMEM18		NUB1	CAPG	ANO9	ZBTB20	RAB2A	MBOAT2	LAMA2	CCT5	WDR83		MEGF8		DROSHA	UNC79	HNRNPF		TFRC	ZNF292	STK39		HRAS	C1orf21	SHROOM3	CHCHD1				CDS1		B4GALT4	NOL3		WBP1
NFIC	ZNF721	COA6	TTC13	LRIG1	ADI1		AC099552.4	VAMP8	ID1	ZC3HAV1	MRPS6	ASAP2	LAMA5	CMBL	METTL21B		KDELR1		DST	UNKL	BRAT1		TGFB3	AKIRIN2	CERS6		EPS8L2	RNF2	CDS1	CHCHD10				HSD17B11		CHD1L	ASPH		PCGF1
DAPK3	PIGG	TARBP1	C1orf131	SUCLG2	RNASEH1		WDR60	PTCD3	ID3	ZEB1	ZCCHC24	CPSF3	LAMB1	TRIO	AMD1		GRWD1		DYNLT3	USP32P1	CYB5R1		TGFBR3	FOXO3	SPC25		DUSP8	ODR4	WDFY3	CHCHD3				FAM13A		AGA	KIAA1217		POLE4
ZBTB7A	MAEA	IRF2BP2	GNPAT	RYBP	RNASEH1-AS1		PIR	MRPL35	IDH1	ZFP36L1	HNRNPR	IAH1	LAMB2	BASP1	MORF4L2		LIG1		DYRK3	USP32P2	RAB3D		THBS1	CDK19	PHOSPHO2		SMPD1	PTGS2	MAPK10	CHI3L1				TSPAN5		SSBP2	CASTOR1		EVA1A
TICAM1	NELFA	GGPS1	SPRTN	PPP4R2	MBOAT2		MBTPS2	CHMP3	FMN1	ZNF260	RFC5	YWHAQ	LAMC1	PDZD2	RAB9A		TMEM205		E2F5	USP47	SDC1		THBS4	TUBE1	KLHL23		APBB1	UCHL5	PTPN13	CHID1				METAP1		WEE1	EGR2		MRPL19
PLIN3	SH3BP2	FH	EGLN1	CNTN3	GRHL1		PRDX4	RNF103	SERINC2	ZNF544	JPX	ODC1	LCAT	TARS	PLA2G12A		PLEKHA4		E4F1	USP9Y	ATP6V1H		THRA	MARCKS	AC013461.1		TMEM41B	GLRX2	FAM13A	CHKA				DAPP1		SSR4	ADAM9		GCFC2
DUS3L	MFSD10	SDCCAG8	NTPCR	CHMP2B	FAM84A		MAOB	RMND5A	IGFBP4	ZNF606	EBNA1BP2	NOL10	LFNG	RAD1	COQ8B		PPP2R1A		ECE1	VAT1L	AGPAT2		TK1	KPNA5	MLK7-AS1		WEE1	CDC73	CAMK2D	CHMP1A				LAMTOR3		GPAT4	GPRC5A		SUCLG1
TRIP10	RGS12	COX20	PCNXL2	ZNF654	DDX1		FUNDC1	RPIA	ACADS	ZNF776	GRIK3	PDIA6	LGALS3	BRIX1	CHPF		TNPO2		ECHDC1	VIM	ZDHHC5		TLE2	HSF2	CHRNA1		AMPD3	CFH	SEC24D	CHMP2A				PPP3CA		POT1	SEMA7A		RETSAT
FBXL12	TMEM128	HNRNPU-AS1	TARBP1	STX19	KCNS3		WDR13	MRPS5	ANKRD37	ZNF814	C19orf70	ROCK2	LGR4	NIPBL	OBSL1		PRPF31		ECHDC2	VWA5A	TNS4		TMEM132B	SERINC1	AGPS		ABCC8	ZBTB41	USP53	CHMP3				FLJ20021		MIPEP	EDEM2		TMEM150A
LDLR	NSG1	HNRNPU	IRF2BP2	MTRNR2L12	LAPTM4A		PCSK1N	PROM2	CXCL8	ZNF880	SF3B4	E2F6	LHFPL6	WDR70	SNX21		DDX49		ECM2	WDR6	TNFRSF10B		TMEM160	SMPDL3A	AC009948.5		CD82	C1orf53	SPRY1	CHMP4B				CISD2		COL9A3	DEPP1		PTCD3
RAB3D	AFAP1	EFCAB2	ARID4B	DCBLD2	SDC1		SLC35A2	STARD7	IL13RA1		PTPMT1	LPIN1	LIFR	FYB	SDC4		ARMC6		EDNRB	YAF2	S100A10		MACO1	CENPW	FKBP7		ARFGAP2	CAMSAP2	ANKRD50	CHMP4C				NPNT		HEBP1	LMAN2		MRPL35
ECSIT	WDR1	TFB2M	GGPS1	NIT2	RHOB		MAGIX	TMEM127	IMPDH2		BLOC1S1	TRIB2	MIR99AHG	MRPS30	RNF114		TMEM147		EEF1E1	YPEL3	PRELID1		TMEM91	PTPRK	PLEKHA3		OSBP	INAVA	CTSO	CHMP5				SGMS2		YWHAG	MAOB		CHMP3
JUNB	FBXL5	SCCPDH	TBCE	ZBTB11	TP53I3		GSPT2	CNNM4	INPP1		COPZ1	FAM84A	LMO3	PLK2	HIF3A		CADM4		EFEMP1	YY1AP1	MIR205HG		TOP2A	TBPL1	NEUROD1		DDB1	TMEM9	SH3RF1	CHP1				CASP6		ANGPTL4	IFI6		THNSL2
IER2	FAM200B	ZNF672	B3GALNT2	ALCAM	PTRHD1		MAGED1	COA5	INSR		RP11-1094M14.11	NBAS	LONRF1	SREK1IP1	ZNF576		CDK6		EFEMP2	ZBED5	TBC1D2		TOR3A	BCLAF1	ZNF804A		CPSF7	LAD1	HPGD	CHPF				GAR1		EMC2	TCEAL9		MAL
CTD-3252C9.4	DHX15	ZNF692	GNG4	ZDHHC23	DTNB		HUWE1	NPAS2	IRF6		EFS	DDX1	ADGRL2	CWC27	TBCC		PMPCB		EFNA1	ZBTB16	ARRDC1		TP53BP2	CITED2	PMS1		MAP3K11	PHLDA3	SORBS2	CHTOP				PGRMC2		ATP9A	CERS5		MRPS5
AKAP8	ANAPC4	SH3YL1	HEATR1	GSK3B	RAB10		GJB1	CNOT11	ITGA2		CNPY4	SMC6	PLPPR4	ADAMTS6	MAD2L1BP		DNAJC2		EFNA5	ZBTB20	PGLS		TP73	PPIL4	HIBCH		CNIH2	CSRP1	IRX2	CIB1				INPP4B		UGGT2	ITIH6		FAHD2A
HNRNPL	PCDH7	ACP1	CHRM3	LRRC58	HADHB		HDAC8	MRPS9	ITGA3		UBE2I	RDH14	LRIF1	BDP1	GLO1		TWISTNB		EFNB2	ZBTB47	F3		TPM3	FBXO5	INPP1		CHKA	IPO9	RAI14	CISD1				LRBA		DCAF6	FADS3		SEMA4C
PAK4	KLHL5	TMEM18	FH	HGD	MAPRE3		PBDC1	FHL2	ITGB4		MATN2	TTC32	LRIG1	ANKRA2	NRN1		PON2		EFR3B	ZBTB8A	SEPHS2		TRIB1	MTRF1L	NAB1		NUMA1	TIMM17A	LIFR	CISD3				ARFIP1		OXSM	AZGP1		FAHD2B
SERTAD1	RFC1	ADI1	OPN3	GOLGB1	AGBL5		DIAPH2	NCK2	ITGB5		TIPRL	UBXN2A	LRP1	NSA2	BBS2		ITGB8		EFS	ZCCHC10	RBP1		TRIM26	TMEM242	SLC39A10		MAP6	RNPEP	OSMR	CIT				DDX60		SF3A1	PHETA2		COA5
SERTAD3	COMMD8	RNASEH1-AS1	CHML	IQCB1	PREB		HNRNPH2	SOWAHC	ITGB6		RAMP1	FAM228B	LRP4	PDE8B	SOX9		MTPN		EFTUD2	ZDHHC11	TMEM101		TRIM37	COX19	HECW2		C11orf54	ELF3	SNX18	CITED2				DDX60L		LRRC23	IGF1R		UNC50
ITPKC	FIP1L1	MBOAT2	ADSS	EAF2	SLC5A6		ARMCX5	MALL	ITPKA		HSPB1	TP53I3	CARMIL1	SCAMP1	INSIG2		MPP6		EGLN3	ZDHHC22	DAAM1		TRIM9	ZFAND2A	GTF3C3		SRSF8	KDM5B	PLK2	CITED4				GALNT7		BLVRA	HMGCL		EIF5B
ZNF574	REST	ASAP2	DESI2	CCDC58	ATRAID		MORF4L2	LINC00116	JUN		LYPLAL1	NCOA1	LRRC17	TMEM167A	SDCBP2		H2AFV		EGR1	ZFHX4	MROH1		TRIP10	WIPI2	C2orf69		ATM	PCAT6	OCLN	CKAP4				ING2		BOK	MSI2		MAP4K4
ERF	UTP3	IAH1	COX20	FAM162A	MPV17		TBC1D8B	ANAPC1	JUP		MGST3	KIF3C	LRRC23	XRCC4	NRSN2		CAV2		EHBP1	ZFPM2	KBTBD7		TTC13	FSCN1	SGOL2		SIK2	RABIF	RHOBTB3	CKAP5				ANKRD37		CBR3	SPON2		MRPS9
PHLDB3	GRSF1	GRHL1	HNRNPU	KPNA1	EIF2B4		RBM41	TMEM87B	AREG		FIBP	RAB10	LRRC47	HAPLN1	DSTN		CAV1		EHD2	ZHX3	DPCD		TTR	RNF216	PPIL3		PPP2R1B	KLHL12	HSD17B4	CKB				FAT1		SIRPA	XBP1		TGFBRAP1
PLAUR	DCK	GREB1	TFB2M	PDIA5	PPM1G		PLS3	CHCHD5	KCNK1		TUBG1	DPYSL5	LRRC8A	CCNH	CITED1		BRAT1		EIF2AK1	ZNF114	GYS1		TULP1	USP42	ORC2		PAFAH1B2	ADIPOR1	SLC12A2	CKS1B				CLPTM1L		STEAP1B	IFI35		AC012360.3
PVRL2	RCHY1	FAM84A	AHCTF1	SNX4	KRTCAP3		PGRMC1	SLC20A1	KCNQ1		CSPG5	MAPRE3	LTBP1	CETN3	ERGIC3		IQCE		EIF2B2	ZNF234	NSMCE2		TYMS	C7orf26	ALS2		BCL9L	CYB5R1	P4HA2	CLCA2				SRD5A1		MUT	CARD19		FHL2
FOSB	USO1	DDX1	ZNF695	SEC61A1	IFT172		LAMP2	IL1RN	RHOB		SPTSSA	AGBL5	LTBP3	ARRDC3	TMEM115		TAX1BP1		EIF2B3	ZNF300P1	HMGN1		UBE2T	ZNF12	FZD7		USP2	TMEM183A	PURA	CLDN1				MIR4458HG		BAZ2B	SGCE		SULT1C2
FBXO46	SDAD1	LAPTM4A	ZNF124	GATA2	MRPL33		C1GALT1C1	PSD4	KRT19		CCDC14	KHK	LYPD1	NR2F1-AS1	UROD		GRB10		EIF2B4	ZNF324	CXADR		UBE3A	GLCCI1	BMPR2		B3GAT1	ZC3H11A	WWC1	CLDN10				GOLPH3		TAX1BP3	SPARC		SEPT10
BBC3	NUP54	RHOB	ZNF496	RPN1	TRMT61B		XIAP	RP11-65I12.1	CAPN8		ZMAT3	PREB	ETFRF1	NR2F1	PCID2		ABHD11		EIF2S1	ZNF404	SHC1		UBR1	ICA1	AC007383.3		PFKP	C4BPB	C5orf45	CLDN12				DNAJC21		AKAP12	SELENBP1		SOWAHC
PLEKHA4	ENOPH1	TP53I3	SH3BP5L	COPG1	WDR43		UTP14A	SLC35F5	RHOC		TRAPPC3	SLC5A6	LZTS1	CHD1	CAPNS1		FKBP14		EIF3B	ZNF423	MIB2		UGP2	ARL4A	ADAM23		CAMK1D	CD55	SLC22A23	CLDN3				RICTOR		SLC25A27	B3GAT3		MTLN
PPP1R15A	THAP9-AS1	RAB10	ZNF672	UBA5	FAM98A		AIFM1	TMEM37	LEKR1		CAMLG	EIF2B4	MAGI2-AS3	IRF1	SBDS		GARS		EIF4G1	ZNF426	IPO4		UNC5D	BZW2	MDH1B		OPTN	CD46	PXDC1	CLDN4				PRKAA1		SLC39A13	ABHD16A		CHCHD5
PPP2R1A	COPS4	EPT1	ZNF692	RYK	CEBPZOS		MOSPD1	EPB41L5	C6ORF222		GOLM1	PPM1G	MAP2K5	FAM53C	HSPA2		CASP2		EIF4H	ZNF445	FABP5		UNG	TSPAN13	FASTKD2		NEBL	LAMB3	RANBP9	CLDN7				PAIP1		FAM234A	TMEM99		SLC35F5
UBE2S	CDS1	MAPRE3	SH3YL1	CEP63	ATL2		FAM127A	NIFK	LAD1		COPS8	NRBP1	MAP3K12	EGR1	WDR60		PDAP1		ELAVL1	ZNF471	PCDH7		USF1	TWISTNB	IDH1		KIAA1217	IRF6	ID4	CLIC6				EMB		QTRT1	NBR1		C2orf76
MAFF	PDLIM5	AGBL5	TMEM18	PPP2R3A	GEMIN6		HTATSF1	TSN	RND3		ARHGEF7	FNDC4	MAP4	HSPA9	ARMCX1		ZKSCAN1		ELN	ZNF483	ATAD3B		USP1	FAM126A	UNC80		BAMBI	UTP25	HIST1H2AC	CLINT1				ITGA2		HDAC8	GAA		EPB41L5
TOB2	RAP1GDS1	SLC5A6	PXDN	PCCB	MORN2		RENBP	MYO7B	LAMA3		INTS10	ZNF512	MAPK1IP1L	RBM22	FBXL12		EIF3B		ELOF1	ZNF576	ARL6IP6		USP2	KLHL7	RPE		ZNF33A	SERTAD4	HIST1H2BD	CLOCK				MTREX		ACVR1	SERTAD1		TMEM185B
CH507-42P11.8	TSPAN5	ATRAID	ADI1	PIK3CB	MTA3		DNASE1L1	SMPD4	LAMB3		MRPS34	GPN1	MAPK4	ANXA6	AAMP		NUDT1		ELOVL2	ZNF594	UBL7		USP22	NUPL2	SPAG16		ZNF33B	LINC00467	HIST1H2BN	CLPTM1				SMIM15		NORAD	ITGA6		NIFK
BTG3	METAP1	MPV17	RNASEH1	COPB2	DYNC2LI1		CH17-340M24.3	IMP4	LAMC1		LFNG	SUPT7L	MATN2	G3BP1	AKAP9		TAF6		ELP3	ZNF595	SYTL1		USP32	TRA2A	BARD1		RET	LPGAT1	SLC44A4	CLPTM1L				MARVELD2		MTFP1	MAGEA3		TSN
SCAF4	ADH5	EIF2B4	SOX11	GK5	LRPPRC		LAGE3	PLEKHB2	LAMC2		PRELID1	SLC4A1AP	MAU2	CLINT1	SGCE		WASL		EMILIN1	ZNF620	SEC13		VANGL2	FAM221A	PKI55		MARCH8	NENF	PBX2	CLSTN1				MCCC2		GUSB	RCN1		LIMS2
IFNGR2	DAPP1	KRTCAP3	MBOAT2	C3orf58	PREPL		FUNDC2	MZT2A	LCN2		RP11-1018J11.1	MRPL33	MCC	RNF145	RBM48		AIMP2		EMP1	ZNF662	TMEM79		VEZF1	HOXA7	BCS1L		MAPK8	FLVCR1	RGL2	CLTA				FCHO2		EXTL3	PCDHB13		AMMECR1L
RCAN1	PPA2	IFT172	ASAP2	ZIC1	PIGF		DEFB1	MGAT5	ARHGAP5		AC027612.6	PPP1CB	MCCC2	SLU7	CDC42EP1		RBM28		EMP3	ZNF696	AP4M1		VPS45	HOXA9	RNF25		A1CF	SMYD2	ITPR3	CLTB				TMEM171		EXTL2	CSAG1		MZT2B
RUNX1	INTS12	MRPL33	ITGB1BP1	TM4SF18	CRIPT		MTUS1	HNMT	LDLR		RFXANK	TRMT61B	MCFD2	KCNIP1	MCHR1		IMPDH1		ENDOD1	ZNF70	CSNK2B		VPS72	HOXA10	STK36		SLC16A9	PTPN14	TEAD3	CLTC				ANKRA2		CNIH4	HYAL2		IMP4
CBR3	AIMP1	PPP1CB	CPSF3	TM4SF1-AS1	MCFD2		FGL1	ACVR2A	LGALS3BP		DYNLL2	WDR43	MDP1	DUSP1	EMC4		LSM5		ENO2	ZNF721	IMPA2		WBP11	CREB5	WNT10A		DNAJC12	KCTD3	NFYA	CLU				ARHGEF28		HTATSF1	ITPRID2		MGAT5
ETS2	PAPSS1	DPY30	TAF1B	WWTR1	MSH2		SLC39A14	ORC4	LGALS9		RHOU	LBH	MED12L	CREBRF	DNAJB9		SERPINE1		EPAS1	ZNF791	BCS1L		WBP2	GARS	CDK5R2		SIRT1	GPATCH2	C6orf132	CLUH				F2RL1		DCPS	CTTNBP2		DARS
ZBTB21	CASP6	CEBPZOS	GRHL1	TSC22D2	MSH6		BNIP3L	LYPD6B	LMNA		TRIM2	SPAST	MEGF8	KIAA1191	KLHDC10		AP1S1		EPC2	ZNF793	SLC31A2		WDHD1	KBTBD2	SPEG		PBLD	RRP15	PTK7	CMAS				SCAMP1		OSBPL9	ARHGAP32		MMADHC
COL6A2	PLA2G12A	ATL2	NOL10	SERP1	ERLEC1		CLU	RND3	LINC00511		PTGDS	YIPF4	MEIS1	FAF2	NDUFA5		PLOD3		EPDR1	ZNF829	ATP5MD		WDR62	RP9	TMEM198		SGPL1	LYPLAL1	SRF	CMBL				AC008771.1		ARFGAP3	NAMPT		RND3
LSS	CAMK2D	GEMIN6	ATP6V1C2	EIF2A	PSME4		LETM2	NMI	C9ORF152		NDUFA9	FAM98A	MEOX2	LMAN2	TWSG1		RPA3		EPHA4	ZNRF3	ATP6V1E1		WIPF3	RALA	OBSL1		CFAP70	EPRS	TMEM63B	CNIH4				DHFR		KIF13A	PYGB		FMNL2
TMEM51	ARSJ	MORN2	ROCK2	MED12L	ACYP2		C8orf4	PRPF40A	LRP5		GALNT11	CRIM1	MEST	TMED9	ARPP19		PHF14		EPHB4		SLC2A1		WSB2	PSMA2	SLC4A3		ANXA7	BPNT1	ADGRF1	CNN3				ERAP1		GRINA	SNX9		TANC1
KIAA1522	SNHG8	AC007246.3	LPIN1	MME	RTN4		RB1CC1	GPD2	LTBR		ECSIT	CEBPZ	METTL1	HNRNPAB	SUMF2		TMEM106B		ERBB2		ARHGEF5		YPEL2	PURB	AC067961.1		SEC24C	IARS2	SH3BGRL2	CNOT11				EFNA5		SLITRK2	CCPG1		WDSUB1
TACSTD2	USP53	COX7A2L	TRIB2	PLCH1	MTIF2		CSPP1	GALNT5	TACSTD2		PWP1	CDC42EP3	EEF1AKMT3	TUBB2A	SOX15		EZH2		ERBIN		PPP1CA		YWHAH	SNHG15	NYAP2		KCNMA1	HHIPL2	CD24	CNP				TMED7		SMTN	SLC35A2		BAZ2B
PTGS2	EXOSC9	MTA3	FAM84A	GMPS	CFAP36		MRPS28	PKP4	TM4SF1		GRIA4	HNRNPLL	METTL3	RIOK1	ATP1B2		CEP41		ERH		PPP1R13L		YY1AP1	TBRG4	RP11-314B1.2		DLG5	BROX	FAM184A	CNPY2				ATG12		BFSP1	NFE2L1		PSMD14
IL1RN	HSPA4L	DYNC2LI1	NBAS	KPNA4	EFEMP1		IMPA1	TANC1	MXD1		TOP2B	DHX57	METTL7B	CD83	NGDN		SFRP4		ERI1		TMED3		ZBTB18	HUS1	IRS1		POLR3A	AL392172.1	CTGF	COA3				GRAMD2B		KANK2	C2		FIGN
PPP2R3A	NAA15	LRPPRC	DDX1	PPM1L	FANCL		CA2	LY75	SMAD1		FDFT1	MORN2	MEX3C	DEK	EAPP		MEST		ERV3-1		EXT1		ZNF154	LANCL2	FBXO36		PPIF	CAPN8	ARFGEF3	COA4				CDC42SE2		TM4SF1	RAB34		METTL5
SGMS2	SCOC	PREPL	VSNL1	NMD3	PEX13		RMDN1	PLA2R1	MAOA		TAF6	TMEM178A	MFAP4	GMNN	EGLN3		TSPAN13		ETFB		CRABP2		ZNF184	SBDS	ARMC9		FAM213A	CAPN2	NHSL1	COA6				P4HA2		DZIP1L	COL16A1		DYNC1I2
TBC1D9	ANAPC10	PIGF	SMC6	SPTSSB	KIAA1841		CPNE3	ITGB6	ARSD		ISCA2	PLEKHH2	MGLL	HIST1H1C	ECSIT		RARRES2		ETV4		CYP27B1		ZNF273	BAZ1B	COPS7B		PAPSS2	TP53BP2	SYNE1	COASY				PDLIM4		SYPL1	VASN		METAP1D
SMAD1	FBXW7	CRIPT	RDH14	MECOM	COMMD1		RP11-37B2.1	PSMD14	MATN2		MSI1	DYNC2LI1	MGST1	HIST1H4C	ELOF1		CHCHD3		EXD2		ARL4D		ZNF331	WBSCR22	NPPC		ZNF518A	FBXO28	MLLT4	COBLL1				SHROOM1		LAMP2	P4HA1		OLA1
FAM160A1	TMEM154	MCFD2	OSR1	MYNN	AFTPH		RIPK2	DPP4	ME1		UQCRC2	LRPPRC	MICALL2	BTN3A2	PRKCSH		MRPL32		EXOC4		PSMG1		ZNF441	STX1A	GIGYF2		LCOR	NVL	MAFK	COL17A1				SAR1B		CHURC1-FNTB	LOXL4		LNPK
PALLD	ARFIP1	EPCAM	TTC32	LRRC31	RAB1A		TRIQK	GALNT3	MEP1A		NRSN2	PPM1B	MID1	ABT1	CDC16		COA1		EXOSC4		BLCAP		ZNF462	RHBDD2	HJURP		SCD	CNIH4	DAGLB	COL18A1				SEC24A		CFAP20	NSG1		MTX2
HBEGF	PLRG1	MSH6	SDC1	SEC62	SPRED2		RBM12B	STK39	MET		SGCB	PREPL	MIR497HG	ZNF184	GADD45G		BLVRA		EXT1		SYNCRIP		ZNF569	HSPB1	AGAP1		FBXW4	DNAH14	GLCCI1	COL27A1				PITX1		CTNND1	BMX		PRKRA
MARCKS	PDGFC	PSME4	PUM2	GPR160	C1D		TMEM67	CERS6	METTL1		THRA	CAMKMT	MRTFB	TRIM27	FAM98C		TMEM248		EXT2		SYT8		ZNF585A	YWHAG	ESPNL		PSD	ENAH	AGR3	COL8A1				KDM3B		NUDCD3	CWC15		FKBP7
INHBA	PPID	ACYP2	ATAD2B	PRKCI	PNO1		KIAA1429	NOSTRIN	KITLG		TRIP6	EPAS1	MKLN1	HLA-A	SAFB2		RHEB		EXTL3		MFAP2		ZNF76	RSBN1L	HES6		FBXL15	EPHX1	MTURN	COMT				HSPA9		TMEM120A	TOLLIP		SESTD1
GNAI1	MSMO1	RTN4	UBXN2A	TNIK	GFPT1		NDUFAF6	KLHL23	MGST2		PHF23	PIGF	MLC1	PPP1R11	MLLT1		AEBP1		F2R		POLE4		ZNF804A	DBF4	TRAF3IP1		INA	TMEM63A	EPDR1	COPA				CXXC5		DCAKD	ME1		UBE2E3
SERPINE1	PALLD	CFAP36	TP53I3	NCEH1	ANXA4		ERICH5	SSB	MIPEP		AIMP2	CRIPT	MLEC	ABCF1	OLFM1		POLD2		F3		SAA1		ZNF823	AKAP9	GPC1		NEURL1	PYCR2	EGFR	COPB2				PCDH1		PITRM1	ACOT8		ITPRID2
NUDT11	SH3RF1	PEX13	PTRHD1	ECT2	GMCL1		HRSP12	METTL5	ACHE		TOPORS-AS1	MCFD2	MOCS2	PPP1R10	CHMP2A		YKT6		FADD		RBFOX2		ZWINT	ASNS	LRRN1		SLK	SDE2	ZNF117	COPG1				ARHGAP26		ADM	GNPTG		DNAJC10
ZNF711	C4orf27	C2orf74	DNMT3A	NAALADL2	PCYOX1		KLF10	ITGA6	MMP11		DLD	MSH2	MOK	MRPS18B	METTL26		FKTN		FAF1		YIF1A			PDAP1	SETMAR		GSTO2	H3F3A	AUTS2	COPRS				SH3RF2		IMPDH1	PLOD1		NCKAP1
ZNF703	ING2	CCT4	DTNB	TBL1XR1	ATP6V1B1		ATP6V1C1	CDCA7	ASL		SNRPB2	MSH6	MOXD1	XXbac-BPG252P9.9	ZNF426		PTGR1		FAF2		HACD2			CPSF4	OXTR		CCDC186	ACBD3	BAZ1B	COPS2				SPINK1		ACP6	CAVIN3		GULP1
KLF4	FAT1	RAB1A	HADHA	KCNMB2	TEX261		CTHRC1	OLA1	HSBP1L1		SPATS2L	FBXO11	MRPS12	HLA-C	UBA1		KANK1		FAIM		ENO1			ZKSCAN1	RAD18		SLC18A2	PARP1	CLDN3	COPS5				TNIP1		USO1	SLC22A4		ORMDL1
NRARP	IRX4	SPRED2	EPT1	MFN1	MCEE		DCAF13	HOXD-AS2	BCL2L15		SEC61B	NRXN1	MSI2	HLA-B	PPIL4		NCS1		FAM102A		MAN1B1			ZNF3	THUMPD3		TACC2	PSEN2	STEAP4	COPS6				GALNT10		FASTK	SMIM3		HIBCH
ADM	IRX2	GFPT1	C2orf70	ATP11B	MPHOSPH10		EMC2	MTX2	MT1G		ERI3	GPR75-ASB3	MSX1	NFKBIL1	AKAP12		MPDZ		FAM107A		SCO2			AP4M1	LHFPL4		PLEKHA1	COQ8A	MET	COPS7A				LARP1		LMF2	ATP1B1		MYO1B
FOSL1	C5orf38	NFU1	TMEM214	DCUN1D1	SPR		NUDCD1	SSFA2	MT1H		DYRK4	ERLEC1	MT1E	TNF	GFAP		GLIS3		FAM114A2		OTUB1			SRRT	OGG1		CLRN3	CDC42BPA	WASL	COPZ1				CLINT1		NUP205	MT1M		RFTN2
NRP1	ZFR	ANXA4	AGBL5	MCCC1	PRADC1		EBAG9	NCKAP1	MT1X		CENPB	ACYP2	MT1F	PRRC2A	ZNF227		NPDC1		TCAF2		YARS			ARMC10	IL17RE		BNIP3	JMJD4	CREB3L2	COQ4				RNF145		RNF181	SMOX		NDUFB3
PLAU	TARS	GMCL1	CGREF1	KLHL24	CCT7		EXT1	ZC3H15	MTIF2		C11orf31	SPTBN1	MT1M	BAG6	GFPT2		NPM3		FAM120AOS		ADAMTSL5			DNAJC2	VGLL4		CALY	C1orf35	SLC4A2	CORO1B				GABRP		ITGA7	ITGAV		TRAK2
ZNF385A	BRIX1	PCYOX1	PREB	EIF2B5	TPRKB		NOV	SLC40A1	MVK		PBRM1	RTN4	MT1X	GPANK1	ACLY		UBE2S		FAM120B		TRAK1			PSMC2	SYN2		CACNA1C	MRPL55	ARSD	CORO2A				KIAA1191		ZFAND2A	TRIB1		STRADB
LRP1	DNAJC21	FAM136A	SLC5A6	DVL3	STAMBP		MRPL13	INPP1	MYO1A		NCAM1	CLHC1	MT2A	HSPA1A	MAP1B		UBTF		FAM120C		COQ4			SRPK2	TSEN2		FKBP4	HIST3H2A	WWC3	COX11				FAF2		PFKFB4	EMC7		TMEM237
MMP14	PTGER4	MCEE	ATRAID	EIF4G1	DCTN1		C8orf76	MFSD6	MYO1C		TBC1D7	CCDC88A	MT3	HSPA1B	RARA		TRIM37		FAM126A		TRAPPC3			DLD	CHCHD4		ENO2	RNF187	PIGA	COX14				RNF44		CEACAM1	CREB5		ALS2
TNFAIP2	SEPP1	SPR	CAD	FAM131A	RTKN		ANXA13	MYO1B	MYO1D		FAM104B	PNPT1	MTA1	NELFE	C19ORF12		DHX40		RTL8B		ELMO3			PNPLA8	NR2C2		CLSTN3	RAB4A	SMARCA1	COX16				TSPAN17		RNF11	FGFRL1		BMPR2
ADORA2B	ZNF131	SFXN5	GTF3C2	TMEM41A	WBP1		NSMCE2	SLC39A10	MYO5B		DCLK1	FANCL	MTMR11	DXO	ACTR10		KPNB1		FAM131A		GPX1			DNAJB9	METTL6		GPRC5A	NUP133	ZDHHC9	COX17				RGS14		RAB18	BAG6		WDR12
CCL2	PAIP1	PRADC1	EIF2B4	LIPH	MOGS		TRIB1	SATB2	MYO7B		GEM	PEX13	MUL1	RNF5	LGALS3		CDK5RAP3		RETREG1		MMP10			IFRD1	HACL1		ETNK1	GALNT2	GPC4	COX20				PRR7		ANKMY2	TPD52		NBEAL1
JAG1	MRPS30	TPRKB	ZNF513	SENP2	PCGF1		MYC	C2orf47	ATF3		TNRC6A	USP34	MUT	HLA-DRB5	LRRC41		NUP88		FAM136A		CDA			TES	SGOL1		SINHCAF	C1orf198	RP11-1114A5.4	COX5A				MGAT4B		TTLL5	SORCS1		ABI2
THBD	NDUFS4	STAMBP	PPM1G	ST6GAL1	HK2		NDRG1	SPATS2L	NBL1		MRPL50	XPO1	MYC	PSMB8	ARFIP2		C1QBP		FAM160A2		RALBP1			FAM3C	NKIRAS1		DENND5B	ARV1	PLXNA3	COX5B				BTNL8		ASB9	TNC		NRP2
MAFB	DHX29	BOLA3	NRBP1	BCL6	EVA1A		PUF60	NOP58	NEK3		PIK3R3	FAM161A	MYO16	TAP1	PNISR		BLMH		FAM173A		C18orf21			WASL	DCLK3		BICD1	C1orf131	MFHAS1	COX6A1				SLC22A23		BHLHE41	RRP8		NDUFS1
PLXNB2	SKIV2L2	DCTN1	KRTCAP3	CLDN1	MRPL19		GPAA1	WDR12	NFIA		AIP	CCT4	MYO5C	BRD2	WBP2		GOSR1		FAM181A		DHCR24			MEST	ACVR2B		PKP2	GNPAT	SH2D4A	COX6B1				TFAP2A		COMT	ATRAID		ADAM23
FBLIM1	PLK2	RTKN	IFT172	ATP13A5	GCFC2		PPP1R16A	NDUFS1	NFE2L1		C1orf21	TMEM17	MYO6	SLC39A7	TRIM47		CCL2		FAM181B		MYO1B			CHCHD3	TRAK1		KIF21A	EGLN1	EGR3	COX6C				EDN1		RNASEH1	DDIT3		FASTKD2
EPHA2	KIF2A	WBP1	GPN1	ATP13A4	SUCLG1		GLIS3	FZD5	NPAS2		CHMP2A	EHBP1	MZF1	WDR46	RIDA		KAT2A		FAM184A		VAMP8			CNOT4	CCK		SLC2A13	AL445524.1	RBPMS	COX7A2				HIST1H1C		WLS	RALA		MAP2
GRHL3	CWC27	PCGF1	SLC4A1AP	OPA1	KCMF1		CDKN2B	IDH1	NT5E		ZNF131	LGALSL	NAALADL2	DAXX	SDF2		LRRC59		FAM20C		PANX1			TRIM24	ABHD5		SLC38A1	TSNAX	SDR16C5	COX7A2L				HIST1H2BC		SLC30A9	CAPN5		SPAG16
SFN	PPWD1	HK2	MRPL33	APOD	RETSAT		ACO1	RPE	PHOSPHO2		SDHB	SPRED2	NAV2	PHF1	SYT11		RND2		FAM32A		MPZL2			C7orf55	TCAIM		CCNT1	SIPA1L2	NCOA2	COX7B				HIST1H2AC		CCDC25	B4GALT7		ATIC
FAM46B	TRAPPC13	POLE4	TRMT61B	MUC20	GGCX		UBAP2	SPAG16	TNFRSF11B		ARHGEF26	MEIS1	NCOA1	HMGA1	FBXO44		LUC7L3		FAM3A		RASSF7			LUC7L2	ZNF445		SMARCD1	NTPCR	RDH10	COX8A				HIST1H2BD		MAST2	PKM		MREG
GNG12	NLN	MRPL19	WDR43	FBXO45	RNF181		CA9	ATIC	SLC22A18		NDUFS8	WDR92	NCOR2	TAF11	CHI3L1		EFTUD2		FAM3C		NOSIP			TCAF1	ZNF197		RAB5B	KCNK1	STAU2	CP				HIST1H4H		AASDH	QSOX1		IGFBP2
CYR61	SREK1	SUCLG1	LCLAT1	PIGX	TMEM150A		CREB3	IGFBP2	OVOL1		UGP2	PNO1	NDP	SRPK1	DCLK1		TMEM97		TENT5A		CDH13			REPIN1	ZNF502		BAZ2A	COA6	OSGIN2	CPD				HIST1H2BK		GOLM1	RTKN		TNS1
CLCA2	MAST4	RETSAT	DPY30	SENP5	USP39		CLTA	AAMP	MINK1		ZNF226	CNRIP1	NEK11	PPIL1	SPG20		USP46		MINDY2		ZDHHC16			CDK5	KIF15		NAB2	IRF2BP2	PDP1	CPNE3				IER3		DPYSL2	ARF3		AAMP
F3	SLC30A5	CAPG	YIPF4	DLG1	C2orf68		FAM27C	PNKD	PAFAH1B3		LSM14B	ANTXR1	NEK6	RNF8	WDR74		CPE		FAM84A		APEH			ABCF2	LZTFL1		MARCH9	TOMM20	SPAG1	CPSF1				POU5F1		SOX13	BMPR1B		PNKD
IGSF3	CDK7	MAT2A	BIRC6	BDH1	IMMT		RFK	TMBIM1	PAK1		FAM171B	GFPT1	NKAIN3	CCDC167	FOPNL		GAR1		EEF2KMT		BRMS1			KMT2C	ELP6		CPSF6	GGPS1	SNTB1	CRABP2				CFB		CHID1	CERS2		TMBIM1
EFNA1	AK6	GGCX	LTBP1	FYTTD1	MRPL35		RASEF	VIL1	NSDHL		TAP1	NFU1	NMB	GLO1	MED10		DHX15		FAM86DP		PCMT1			XRCC2	CDC25A		RAB3IP	B3GALNT2	FBXO32	CRACR2B				TEAD3		SLC39A7	FKBP9		BCS1L
MEX3A	RAD17	VAMP8	FAM98A	LMLN	REEP1		DAPK1	WNT10A	F11R		TMOD1	GMCL1	NME5	OARD1	PDZD2		WHSC1		FAM98C		AFG3L2			ACTR3B	PLXNB1		PAWR	GNG4	TMEM65	CREB3				MAPK13		CFAP97	CHN1		TTLL4
CRABP2	OCLN	RNF181	CRIM1	ZNF595	CHMP3		RAD23B	FAM134A	VILL		ARMC1	SNRNP27	NNMT	BYSL	MKRN1		CCDC34		FANCL		MUC1			LINC01006	CCDC51		SLC6A15	HEATR1	FAM84B	CREB3L1				FOXP4		TMEM45A	TMED1		CYP27A1
VANGL2	BDP1	TMEM150A	STRN	DGKQ	RNF103		KLF4	TUBA4A	HEBP1		GATAD1	TIA1	NOTCH2	CCND3	IMPA1		DCPS		FASTK		IDH2			UBE3C	CELSR3		PLXNC1	FH	PTK2	CREBZF				KLC4		SLC2A13	KCNN4		CNPPD1
PVRL4	UTP15	C2orf68	HEATR5B	UVSSA	KRCC1		PTGR1	DNPEP	PCBD1		C3orf70	PCYOX1	NPAS3	MRPS10	CCDC59		BIRC2		FBLIM1		SLC4A3			DNAJB6	NCKIPSD		VEZT	OPN3	RHPN1	CRIM1				VEGFA		TEKT4P2	CYP2J2		RETREG2
IL20	ARHGEF28	CHMP3	CEBPZOS	LETM1	THNSL2		AMBP	CHPF	PCDH1		SACS	FAM136A	NPHP1	UBR2	DPF2		SLC1A2		FBLN1		ZNF812P			NCAPG2	DAG1		C12orf75	CHML	UNC13B	CRLS1				C6orf223		EIF2B3	FLNA		GLB1L
IRF6	ENC1	RNF103	CEBPZ	NOP14	MRPS5		ORM1	SGPP2	PCDHGC3		MAPK1	ADD2	NPNT	TBCC	MED6		MDK		FBN1		HCAR3			AKAP17A	TRAIP		CRY1	SDCCAG8	FAM27C	CRNDE				AL355353.1		SMARCB1	LRPAP1		STK16
PROX1	F2R	THNSL2	NDUFAF7	BLOC1S4	PROM2		ORM2	FARSB	ACOX1		ATP6V1D	VAX2	NR2F1	KLHDC3	LOXL2		SLC35F2		FBXL18		SUN1			TXLNG	MON1A		ATXN2	ADSS	VPS13A	CRYAB				TPBG		WDR43			CHPF
LGALSL	F2RL1	PROM2	PRKD3	KIAA0232	FAHD2A		C5	ACSL3	SLC35B3		PITHD1	TEX261	NRCAM	KLC4	LAMTOR5		NDUFS8		FBXL7		GJB3			USP9X	SEMA3F		TMEM132B	DESI2	TLE1	CRYZ				NT5E		CLPTM1			OBSL1
RND3	AGGF1	AC008268.1	ATL2	TBC1D14	FAHD2B		GSN	WDFY1	GLRX2		SPAG7	MPHOSPH10	NRN1	POLR1C	KIDINS220		PPFIBP1		FBXO22		OAS3			UBA1	CACNA2D2		FBRSL1	COX20	RASEF	CS				PREP		AMZ2P1			PAX3
FZD7	SCAMP1	LMAN2L	HNRNPLL	TADA2B	COA5		HSPA5	CUL3	BOLA1		THYN1	ZNF638	NRSN2	YIPF3	IAH1		CAPRIN2		FBXO30		LRIG3			CDK16	RBM15B		SPATA13	HNRNPU	GOLM1	CSE1L				VNN1		BBS10			CCDC140
HRH1	HOMER1	CNNM4	SRSF7	GRPEL1	UNC50		PBX3	IRS1	ZNF593		C11orf74	SFXN5	NTNG1	MAD2L1BP	CDC73		ELK3		FBXO32		LIMA1			USP11	RAD54L2		CDX2	EFCAB2	SPIN1	CSNK1A1				MAP3K5		CITED1			FARSB
ROBO1	PAPD4	FAHD2B	GEMIN6	ACOX3	KIAA1211L		COQ4	TM4SF20	PCK1		NLGN4X	SMYD5	NUDT4B	MRPL14	EMP1		MAGOHB		FDX2		CCL20			GSPT2	RRP9		NBEA	SMYD3	GADD45G	CSNK1E				ADGRG6		RRP9			ACSL3
ETV5	XRCC4	COA5	DHX57	ZNF518B	TXNDC9		LINC01503	CCL20	GMNN		SNRNP27	PRADC1	OBSL1	SLC35B2	SPOCD1		NAA25		FEM1C		BAD			MAGED1	POC1A		DGKH	TFB2M	TMEM245	CSNK2A1				LRP11		ECM1			WDFY1
HES1	RASA1	KIAA1211L	MORN2	FAM200B	AFF3		ASS1	PSMD1	PCK2		B9D1	CCT7	OSCP1	NFKBIE	BTF3L4		GTF2H3		FERMT2		PRDX5			HUWE1	ALAS1		KLHL1	ZNF692	SNX30	CSRP2				IYD		ZCCHC24			MRPL44
FGFR3	CETN3	TSGA10	SOS1	DHX15	TBC1D8		CACFD1	EIF4E2	MRPL2		TMEM41B	TPRKB	OSMR	CDC5L	ELP2		SLC38A1		FGF1		ADRM1			ARHGEF9	SFMBT1		DACH1	SH3YL1	SLC31A1	CSTB				TMEM181		CORO1B			SERPINE2
PITX2	ELL2	AFF3	MAP4K3	SOD3	CNOT11		MRPS2	C2orf82	DERA		IFT52	STAMBP	OTX1	MUT	DTNA		RFC5		FGF11		S100A11			YIPF6	ACTR8		FGF14	ACP1	NR6A1	CTBP2				SLC22A3		AASDHPPT			IRS1
MYO10	RIOK2	LONRF2	THUMPD2	CCDC149	FHL2		PAEP	NGEF	THAP4		C7orf49	RTKN	P2RY1	TRAM2-AS1	ISCA1		CAND1		FGF2		GAR1			RLIM	ERC2		IRS2	TMEM18	STXBP1	CTDSPL				RNASET2		WDR24			MFF
PDZD2	FER	PDCL3	EML4	PI4K2B	SEPT10		PTGDS	SH3BP4	CRYL1		MAGI2	HTRA2	P4HTM	TMEM14A	FBXO21		NUP107		FGFRL1		LTB4R			ATRX	CCDC66		MCF2L	PXDN	AK1	CTNNA1				PDGFA		RPUSD1			ITM2C
SPRY4	TSLP	TBC1D8	MTA3	PCDH7	SOWAHC		PRKCDBP	AGAP1	SCCPDH		NDUFV3	MRPL19	PACRG	PTP4A1	TMEM60		TIMELESS		FHL3		RIN1			HNRNPH2	FLNB		ARHGEF40	ADI1	SLC25A25	CTNNAL1				ZFAND2A		TMTC3			PSMD1
FAT2	CCDC112	FHL2	THADA	KLF3	LINC00116		COPB1	MLPH	LACTB2		ILF3	KCMF1	PAF1	PHF3	PNPLA8		KRR1		FIBIN		SLC35A4			ARMCX3	KCTD6		CHD8	RNASEH1	LRRC8A	CTNNB1				MICALL2		FURIN			HTR2B
SPARC	COMMD10	SEPT10	DYNC2LI1	UGDH	CHCHD5		FADS1	RAB17	ZDHHC9		CNIH4	PTCD3	PAM	ADGRB3	HILPDA		MRPL51		FIS1		KIFC3			STAG2	C3orf67		RBM23	MBOAT2	IER5L	CTNNBIP1				MAFK		RAMP1			ARMC9
MSX2	SEMA6A	SOWAHC	LRPPRC	SMIM14	CBWD2		CMB9-22P13.1	RAMP1	MRPS2		DECR1	REEP1	PAN2	SMAP1	AVIL		NOP2		FJX1		SH2D3A			FHL1	ADAMTS9		SLC7A8	CPSF3	GTF3C4	CTNND1				TMEM184A		GAS2L3			PDE6D
FAM83B	HSD17B4	LINC00116	CAMKMT	UBE2K	SLC35F5		SYT12	HES6	MRTO4		ASTN1	KDM3A	PARP3	B3GAT2	TSPAN31		CHD4		FKBP10		ATP5PO			HTATSF1	MAGI1		PPP1R3E	NOL10	SEC16A	CTSH				EIF3B		FN3KRP			EFHD1
SMPDL3A	SRFBP1	TMEM87B	SIX3	PDS5A	STEAP3		ALDH3B1	NDUFA10	RAPGEFL1		PYGB	MRPS5	PARP6	RIMS1	OS9		CHPT1		FKBP4		EPN3			RBMX	LRIG1		AP1G2	PDIA6	NOTCH1	CTTN				IQCE		RHBDD2			KCNJ13
CNKSR3	SNX2	CHCHD5	SIX2	RBM47	C2orf76		KMT5B	RNPEPL1	PLCE1		TMEM263	FAHD2A	PAX6	ELOVL4	KCNMB4		USP5		FLAD1		STARD10			HMGB3	FAM19A1		DCAF11	ROCK2	EGFL7	CUEDC1				TTYH3		PTK7			SH3BP4
GPNMB	CSNK1G3	CBWD2	EPAS1	NSUN7	TMEM177		RNF121	GPR35	KLF3		PPA2	ANKRD36C	PBX1	FAM46A	TTLL4		ATN1		FLNA		AAMP			KAT6A	FAM19A4		REC8	DDX1	RASSF7	CUL5				CARD11		DISP1			AGAP1
FKBP9	PHAX	SLC35F5	ATP6V1E2	APBB2	EPB41L5		CHRDL2	PPP1R7	GOLM1		EIF3I	STARD7	PCDH18	PGM3	ITM2C		RFX4		FLNC		ZDHHC9			RB1CC1	GPR27		NOVA1	KCNS3	EPS8L2	CUX1				TNRC18		SPATA6			COPS8
EGFR	ISOC1	STEAP3	PIGF	LIMCH1	INHBB		MMP7	HDLBP	ZDHHC3		XRCC1	CIAO1	PCDH9	RIPPLY2	DNAJB2		RIC8B		FLYWCH2		TSPO			ATP6V1H	RYBP		AKAP6	SDC1	CRACR2B	CX3CL1				CCZ1		SLC44A1			MLPH
TPST1	RAD50	C2orf76	CRIPT	TMEM33	TFCP2L1		BCO2	FARP2	TNFRSF12A		KLHDC3	SNRNP200	PCDHB13	NT5E	PWP1		SRSF9		FMN2		ITPA			CHD7	CNTN3		RALGAPA1	RHOB	AP2A2	CXADR				EIF2AK1		ACO1			RAB17
TDRP	KIF3A	TMEM177	SOCS5	NIPAL1	NIFK		NNMT	STK25	HOOK1		UFC1	LMAN2L	PCDHB7	SNX14	MED4		PAK1IP1		FNTA		IFIT1			COPS5	CHMP2B		FOXA1	UBXN2A	ST5	CXCL1				ZDHHC4		SNUPN			RAMP1
SOX7	HSPA4	EPB41L5	MCFD2	SLAIN2	TSN		SLC37A4	THAP4	SNX7		NSUN2	ANKRD36	PCDHB8	SYNCRIP	SPRY2		HDDC2		FOPNL		CALML3			MSC	CRYBG3		SEC23A	TP53I3	WEE1	CXCL17				ICA1		OSTM1			ILKAP
DLC1	TCF7	INHBB	MSH2	USP46	HS6ST1		ARHGEF12	ATG4B	AIG1		HIGD1A	ACTR1B	PCDHGA11	RARS2	ZDHHC4		MCM3		FOXD1		ETHE1			TERF1	CPOX		MIA2	PTRHD1	CTR9	CXCL2				SCIN		CLCN7			HES6
SNAI2	PPP2CA	TFCP2L1	MSH6	SRD5A3	MZT2B		DCPS	DTYMK	PPME1		NTRK2	TMEM131	PCDHGA2	AKIRIN2	RSAD1		CAP2		FOXK1		LAMTOR1			ZNF704	DCBLD2		FBXO33	RAB10	RRAS2	CYB561				ARL4A		AMDHD2			TWIST2
ARC	CXCL14	HS6ST1	FBXO11	CLOCK	IMP4		DIP2C	IL17RE	GSKIP		POLR2J3	COA5	PCDHGB6	PNRC1	SRSF1		E2F3		FOXO1		CPNE3			AZIN1	CMSS1		TOGARAM1	SELENOI	PIK3C2A	CYB5A				AHR		NAPEPLD			HDAC4
PKP3	CDC23	MZT2B	STON1	UBA6	PTPN18		GTPBP4	SEC13	SIRT6		STARD10	UNC50	PCDHGB7	UBE2J1	NDUFB5		ASCC3		FOXRED1		SPINT1			ATP6V1C1	TOMM70A		TRIM9	TMEM214	NAV2	CYB5R3				AC004130.1		RRBP1			NDUFA10
CDKN1C	EGR1	PTPN18	ERLEC1	TMPRSS11E	MZT2A		PITRM1	PPARG	NT5DC3		SSR2	MITD1	PCDHGC3	FUT9	EPRS		GMNN		FRMD3		PLA2G4F			DCAF13	ZBTB11		GCH1	AGBL5	LGR4	CYC1				IGF2BP3		CSNK1D			COPS9
OVOL1	HSPA9	MZT2A	PSME4	UGT2B11	CCDC74A		AKR1C1	HDAC11	LSR		EIF4A2	TXNDC9	PCED1A	UFL1	KCTD3		BYSL		FRMD6		DSG3			RP11-395G23.3	CEP97		FBXO34	ATRAID	EHF	CYCS				OSBPL3		TRIM9			GPC1
YAP1	PFDN1	CCDC74A	SPTBN1	UGT2B28	SPOPL		AKR1C3	CHCHD4	PDK4		TIMM10	EIF5B	PCOLCE	NDUFAF4	LRRC8A		MRPL2		FSTL1		NSA2			NUDCD1	KIAA1524		PCNX4	GTF3C2	TP53I11	CYP1B1				NFE2L3		HPGD			KIF1A
ARHGAP32	TAF7	LINC01087	MTIF2	AMTN	ORC4		FAM208B	MRPS25	TPPP3		GPATCH4	REV1	PCSK1	FAXC	YIPF3		DNPH1		FTO		RNASEH2A			UTP23	PHLDB2		PPM1A	KRTCAP3	ARHGAP1	CYP2B6				SKAP2		CXXC5			SNED1
C10orf10	HDAC3	NCKAP5	CFAP36	RUFY3	LYPD6B		ITIH5	CMTM8	MSRB1		CLIC4	LONRF2	PDGFA	CCNC	MTCH1		SENP6		MRM2		MTSS1			LURAP1L	ABHD10		TMEM30B	IFT172	DTX4	CYP2S1				HOXA10		TP53BP1			HDLBP
ANXA8L1	RNF14	SPOPL	PPP4R3B	COX18	MMADHC		ITIH2	CTDSPL	GALNT7		RP11-126K1.6	CHST10	PDGFC	ASCC3	CCDC90B		VEGFA		FUBP3		FERMT1			SNAPC3	SLC35A5		PLEKHG3	FNDC4	FADS3	CYR61				ZNRF2		PTCH1			FARP2
ZNF503	YIPF5	LYPD6B	PNPT1	ANKRD17	RND3		KIN	VILL	PEX10		CADM4	MAP4K4	PDGFD	SOBP	SYTL2		PRPF4B		FUZ		PTPN3			TOPORS	GTPBP8		ATP6V1D	GPN1	RP11-727F15.9	CYSTM1				DPY19L1		AMACR			STK25
C1S	SH3RF2	LYPD6	EFEMP1	MTHFD2L	GPD2		ATP5C1	CTNNB1	ATP8B1		EIF2B3	POU3F3	PDIA4	SEC63	PRCP		LAMA4		FXYD1		ZBED2			UBE2R2	BOC		ARG2	MRPL33	SYVN1	DAAM1				YKT6		OSBPL6			BOK
TBX3	LARS	MMADHC	VRK2	PARM1	PKP4		NUDT5	TRAK1	PFKFB2		BCAP29	RP11-332H14.2	PDLIM3	FOXO3	TTLL7		FAM46A		FYN		TJP2			UBAP1	SPICE1		SMOC1	FOSL2	CMB9-22P13.1	DAD1				NUDCD3		SEMA4B			THAP4
HCAR2	TCERG1	RND3	BCL11A	G3BP2	TANC1		CDC123	HIGD1A	SERPINB6		DCTN5	SOWAHC	PDLIM4	MICAL1	HADHB		SEMA5A		FZD5		EDN2			EXOSC3	ATP6V1A		PCNX1	PPP1CB	LTBP3	DAG1				NPC1L1		TYRO3			DTYMK
HCAR3	TCOF1	KCNJ3	PUS10	NAAA	ITGB6		OPTN	ZDHHC3	SERPINE2		USP16	NPHP1	PDPN	CDC40	PPM1B		NNT		FZD7		P4HB			RORB	GPR156		PNMA1	TRMT61B	MAP3K11	DANCR				ZMIZ2		LONP2			SUMF1
SPRY2	RBM22	GPD2	PEX13	SCARB2	PSMD14		PHYH	EXOSC7	PIK3C2B		NAT14	FBLN7	PDZD2	RPF2	DYNC2LI1		MRPS30		GABBR1		ATP6V1D			C9orf40	POLQ		ELMSAN1	WDR43	CHKA	DAP				TBRG4		RTL6			RPUSD3
EFNB2	MRPL22	PKP4	KIAA1841	SHROOM3	GALNT3		RPP38	CDCP1	PITX2		RNF141	ZC3H8	PEBP1	TRAF3IP2	PREPL		MRPS27		GALNS		HNRNPA1P33			RFK	CCDC58		ABCD4	SLC30A6	NUMA1	DAP3				EGFR		SLC7A8			JAGN1
PYGL	NIPAL4	TANC1	AHSA2	SEC31A	CERS6		ARL5B	SLC6A20	PLAUR		GPATCH11	ZC3H6	PEX10	LAMA4	ATRAID		LOX		GANAB		REXO2			PSAT1	HACD2		YLPM1	YIPF4	FOLR1	DAPL1				ZNF117		ACADS			IL17RC
RHOV	CLINT1	BAZ2B	USP34	CDS1	NOSTRIN		MSRB2	ALS2CL	PLD1		MT-ND5	RABL2A	PEX19	MARCKS	ASNSD1		SPARC		GAP43		ANXA4			TLE1	UMPS		NEK9	FAM98A	INPPL1	DAZAP1				ERV3-1		FERMT2			VGLL4
CA12	UBLCP1	PSMD14	XPO1	WDFY3	PHOSPHO2		KIAA1217	KIF9	TPCN1		HARS	CCDC93	PGM2L1	TSPYL4	METTL5		CLINT1		GAS1		ATIC			UBQLN1	TPRA1		TMEM63C	CRIM1	STARD10	DBI				ASL		SLCO4A1			HDAC11
BNC1	TTC1	GALNT3	COMMD1	MAPK10	METTL5		YME1L1	PLXNB1	PLEC		NDRG3	INSIG2	PHB	RWDD1	CIR1		MSH3		GAS2L1		ADAM15			GKAP1	RUVBL1		TMED8	ATL2	PRSS23	DBNDD2				STX1A		PRKCSH			MRPS25
VASN	NUDCD2	CERS6	B3GNT2	KLHL8	GORASP2		ACBD5	UQCRC1	PLS3		ABCF2	C2orf76	PHKG1	GOPC	SLC35A5		CDH6		GAS8		SNAI2			SPIN1	ACAD9		STON2	GEMIN6	C11orf54	DCAF12				CLDN3		DPH5			ANKRD28
IRX3	TENM2	NOSTRIN	EHBP1	HSD17B11	CYBRD1		SVIL	IMPDH2	PLSCR1		QDPR	PTPN4	PIAS3	SLC35F1	INTS12		GOLPH3		GATAD1		MAL2			CKS2	HMCES		KCNK10	MORN2	YAP1	DCAF13				CLDN4		APIP			NKIRAS1
IRX5	RARS	LRP2	WDPCP	NUDT9	DYNC1I2		KIF5B	MST1R	PLXNA2		TTL	CLASP1	PINLYP	CEP85L	PPP3CA		FAM172A		GBE1		SEMA3C			GADD45G	H1FX		ZC3H14	COX7A2L	EXPH5	DCAF6				GTF2IRD1		ST3GAL6-AS1			LRRFIP2
TRPV3	DUSP1	PHOSPHO2	VPS54	HERC3	OLA1		RP11-462L8.1	SEMA3B	PTOV1		UBTF	NIFK	PIPOX	ASF1A	CERS5		TARS		GBP1		S100A13			IARS	IFT122		NRDE2	MTA3	MPZL2	DCBLD2				RHBDD2		RARA			CTDSPL
MYH10	THOC3	KLHL23	PELI1	PDLIM5	SCRN3		PARD3	IFRD2	PMM2		CCT2	TSN	PKD1	FAM184A	ESD		BRIX1		GBP3		IFI44			NOL8	TMEM108		PPP4R3A	DYNC2LI1	ARHGEF12	DCTD				POR		FASTKD3			CTNNB1
USP43	KIAA1191	METTL5	LGALSL	METAP1	MTX2		A1CF	RRP9	IL20RA		CDKN2D	IWS1	PKIG	HEY2	TMX1		RAD50		GCLM		AACS			ALG2	RYK		MOAP1	LRPPRC	VSIG2	DCTN1				STYXL1		COMMD4			ULK4
GRB7	FAF2	CYBRD1	AFTPH	ADH1C	PRKRA		CISD1	SMIM4	CDHR5		CCDC137	WDR33	PKM	CENPW	C14ORF37		NUP155		GDI1		BDKRB1			MRPL50	AMOTL2		DICER1	EPAS1	ACAD8	DCTN2				DTX2		DAB2			SEC22C
KRT16	RGS14	DYNC1I2	SERTAD2	TRMT10A	SESTD1		DNAJC12	TKT	SLC37A1		NBR1	POLR2D	PLA2G5	AKAP7	MFGE8		LIFR		GDPD2		ID1			SMC2	PCCB		C14orf132	PIGF	DHTKD1	DCXR				PTPN12		LRP6			KIF9
PTRF	F12	HAT1	CEP68	TET2	UBE2E3		HKDC1	CHDH	RIPK4		MRPL40	HS6ST1	PLCG1	TBPL1	UNC45A		TXNDC15		GEM		CDCA4			TMEM38B	DBR1		ATG2B	CRIPT	CAMK1D	DDAH1				APTR		SERPINH1			ELP6
SOX9	GRK6	ITGA6	WDR92	PPA2	SSFA2		CYP2C18	FLNB	ERRFI1		TMEM106C	MZT2B	PLEKHA4	BCLAF1	TGFB1I1		RARS		GEMIN7		LRRC8A			RAD23B	FAIM		SETD3	MCFD2	PHYH	DDB1				SEMA3C		FAP			MAP4
ZNF750	PRR7	OLA1	PNO1	ARHGEF38	NCKAP1		ZNF518A	FAM3D	POLD2		TSR2	IMP4	PLOD2	RP11-390P2.4	CDH11		WWC1		GET4		CAPN1			INIP	COPB2		RCOR1	MSH2	MPP7	DDIT3				TP53TG1		GPR37			PLXNB1
RNF152	DBN1	SCRN3	PPP3R1	NPNT	SLC40A1		DPCD	THOC7	SIAE		ZNF814	ARHGEF4	PLOD3	CITED2	NOL3		TCERG1		GFAP		BTF3			PRPF4	RBP1		AMN	MSH6	BAMBI	DDR1				STEAP2		TNFSF4			CCDC51
SERPINB5	PDLIM7	KIAA1715	GFPT1	SGMS2	C2orf47		NOLC1	CHMP2B	PON2		TMEM141	FAM168B	PLS3	LTV1	NOB1		DPYSL3		GFM1		GNG12			PSMD5-AS1	PXYLP1		CDC42BPB	SPTBN1	C10orf10	DDRGK1				GATAD1		CPEB2			UQCRC1
SOCS6	N4BP3	MTX2	GMCL1	HADH	STRADB		SH3PXD2A	STX19	KRT20		MRPL41	MZT2A	PLSCR4	SF3B5	TOB1		SMAD5		GFPT2		LTBR			RAB14	PLS1		MARK3	MTIF2	ZNF503	DDT				PON2		JKAMP			DALRD3
BMP2	ZNF354A	TTC30A	TIA1	CASP6	TMEM237		SMC3	MTRNR2L12	RBM47		PGAP1	LYPD1	PMP2	PPIL4	NPEPPS		CSNK1A1		GIPC1		ANKLE2			GAPVD1	TRPC1		BTBD6	PNPT1	UBTD1	DDX1				SLC25A13		ADAMTS1			IMPDH2
TFAP2C	FOXC1	PRKRA	PCYOX1	AP1AR	WDR12		PDZD8	CPOX	EXOSC4		PMP2	R3HDM1	PNMA1	PCMT1	SAT2		BNIP1		GJA1		OVCA2			ODF2	PCOLCE2		PWAR6	VRK2	SH3PXD2A	DDX23				BAIAP2L1		AK4			QARS
ANGPTL4	GMDS	SESTD1	FAM136A	CAMK2D	ABI2		TACC2	DCBLD2	PUS7		ZNF219	UBXN4	POFUT1	AKAP12	NARF		DBN1		GLG1		ARMC6			ENDOG	C3orf58		GABRB3	FANCL	RIMKLB	DDX39B				SMURF1		GSTT2B			LAMB2
NOTCH3	WRNIP1	ZNF385B	TEX261	USP53	RAPH1		CLRN3	CMSS1	USP53		PSMD10	DARS	POLRMT	SYNE1	WDR45B		SMC4		GLIS3		PSMD5			PRRC2B	MED12L		RASGRP1	PEX13	LMO3	DDX42				AZGP1		GALK2			KLHDC8B
TRPM4	TUBB2A	SSFA2	MPHOSPH10	MFSD8	NDUFS1		TULP3	NIT2	RNF186		RNF216	ACVR2A	POMGNT1	RGS17	FKBP10		NIT2		GMPPA		HDAC3			MED27	ARHGEF26		DISP2	KIAA1841	ITPR2	DDX54				PPP1R35		FADD			DAG1
SMTN	PXDC1	NCKAP1	RAB11FIP5	LARP1B	IDH1		TNFRSF1A	TFG	EPB41L4B		MDH1	ORC4	POMT2	CNKSR3	BRD4		FAM162A		GNA12		RAB38			TTF1	SLC33A1		IVD	XPO1	RP11-467L13.7	DENND1B				MOSPD3		SLC1A4			IFRD2
RIPK4	ECI2	SLC40A1	DGUOK	PGRMC2	RPE		C1S	HHLA2	VSIG10		SS18L2	EPC2	PON2	SCAF8	NFIC		PCCB		GNB2		LGALS7B			MRPS2	IQCJ-SCHIP1		GCHFR	CCT4	HDAC7	DENR				GNB2		ENSA			TEX264
COL6A1	RREB1	MYO1B	RTKN	JADE1	ERBB4		C1R	C3orf52	HES2		ANKFY1	KIF5C	POR	TIAM2	COL6A1		UBE3A		GNL1		EIF4E2			PMPCA	SMC4		SPINT1	COMMD1	RND1	DERA				EPHB4		HK2			ABHD14B
EGOT	RIOK1	BZW1	INO80B	NDUFC1	SPAG16		MAGOHB	SPICE1	CRLS1		SHC2	MMADHC	POSTN	TFB1M	COL6A2		RBP1		GNPNAT1		GJB5			SNHG7	TRIM59		CATSPER2	EHBP1	LIMA1	DESI1				SLC12A9		DNAJC2			ACY1
EGR4	RP3-512B11.3	NDUFB3	MOGS	SETD7	ATIC		BORCS5	NAA50	PPARG		DEF8	RND3	PLPP3	ACAT2	APP		SLC25A36		GNPTG		SCRN1			DUSP8	PPM1L		MYEF2	MDH1	CSRNP2	DGCR2				TRIP6		SCARB2			SMIM4
EHF	DSP	TRAK2	MRPL53	MGST2	MREG		MGST1	HGD	MANSC1		ESD	RIF1	PPARGC1A	TCP1	DMRTA2		TFDP2		GOLGA7		UCN2			TSSC4	B3GALNT1		LYSMD2	RAB1A	ACVR1B	DGUOK				ACHE		SLC16A3			FHIT
CHST3	SNRNP48	STRADB	PCGF1	MAML3	IGFBP2		PIK3C2G	CCDC58	PPIC		CHN1	PRPF40A	PPIC	MRPL18	CYR61		COL7A1		GOLIM4		ZNF511			CDKN1C	GOLIM4		TMOD2	SPRED2	KRT7	DHCR24				MUC12		APLP2			PTPRG
HAS3	BLOC1S5	TMEM237	AUP1	SCOC	IGFBP5		PLEKHA5	FAM162A	GIPC2		KCTD7	ARL6IP6	PPP1CB	MAP3K4	PTPRF		PRKAR2A		GOLM1		TMEM189			CARS	LRRC34		GNB5	PNO1	ERBB3	DHCR7				PLOD3		MICAL3			C3orf14
MMP28	SLC35B3	ABI2	HTRA2	CLGN	AAMP		CMAS	DTX3L	ESRP1		LRRC4B	TANC1	PPP1R16A	CAHM	NME7		HES1		GOPC		HERC6			TMEM41B	PRKCI		MYO5A	GFPT1	RBMS2	DHFR				ARMC10		THBS2			SYNPR
ELF3	TFAP2A	RAPH1	SEMA4F	ELMOD2	PNKD		ETNK1	HACD2	FAM83E		MAPT	BAZ2B	PPP1R1C	THBS2	TMCO1		IFT57		GOT2		CASP1			IPO7	ECT2		ARPP19	ANXA4	LRIG3	DHRS1				NAPEPLD		TIMMDC1			PROS1
LY6D	PAK1IP1	IDH1	EVA1A	GAB1	BCS1L		PTHLH	KALRN	CKMT1A		NPIPP1	AC009506.1	PPP2CB	PSMB1	SMYD2		UMPS		GPAA1		PEF1			WEE1	KCNMB2		RAB27A	GMCL1	CPM	DHRS3				TMEM168		CRYZ			ST3GAL6
PRSS22	NEDD9	ERBB4	MRPL19	ABCE1	CYP27A1		FGD4	UMPS	PPP1R14D		AIMP1	MARCH7	PPP2R1A	PDCD2	SNAPIN		NCBP2		GPC1		JPT1			ADM	ZNF639		ALDH1A2	TIA1	KITLG	DHRS7B				TES		NIPSNAP2			DCBLD2
PRSS8	HIVEP1	IKZF2	GCFC2	ZNF827	FAM134A		DNM1L	ITGB5	RETSAT		NUPR1	FIGN	PPT2	RBAK-RBAKDN	HAX1		MRPL3		GPC4		APOL1			ZBED5	MFN1		ZNF609	PCYOX1	SOCS2	DHX15				FAM3C		HSP90B1			NIT2
DSG1	EDN1	SPAG16	SUCLG1	ARHGAP10	STK16		KIF21A	MUC13	RPP25		EPN2	SCN3A	PRDX6	RNF216	C1ORF43		COMMD2		GPI		ITGA2			USP47	USP13		HACD3	FAM136A	FGD6	DHX29				WASL		VAMP3			TOMM70
RP11-283G6.5	NOL7	ATIC	KCMF1	SH3D19	DNAJB2		DNAJC22	ALG1L	RHBDL2		MID1IP1	CSRNP3	PRICKLE1	THSD7A	DEGS1		RRP9		GPKOW		SOX15			TSG101	PEX5L		DENND4A	TGFA	NTN4	DHX30				UBE2H		TMEM231			LNP1
	ATXN1	MREG	TCF7L1	ARFIP1	DNPEP		LARP4	CHCHD6	FAM206A		STX10	STK39	PRICKLE2	TWISTNB	CNIH3		ARHGEF26		GPR108		MCAT			FANCF	SOX2		PARP6	MCEE	PPTC7	DHX33				PARP12		GRN			TMEM45A
	RNF144B	IGFBP2	RETSAT	MAP9	GMPPA		SHMT2	PODXL2	GEMIN8		TSPAN5	CERS6	PRKD1	KLHL7	MRPS5		NKTR		GPR137		SLC25A39			CKAP5	RP11-416O18.2		NPTN	MPHOSPH10	C12orf49	DHX40				KDM7A		SCAMP1			TFG
	ID4	IGFBP5	ELMOD3	MSMO1	CHPF		NDUFA4L2	MGLL	SSH3		S100A6	PPIG	PRMT5	NUPL2	UBXN4		EIF4G1		GPR158		MRPL37			FNBP4	B3GNT5		SCAMP5	SPR	PRKAB1	DHX9				KDM7A-DT		SNX3			IGSF11
	SOX4	AAMP	GGCX	PALLD	OBSL1		DCTN2	SEC61A1	PID1		ARL16	KLHL23	PROX1	NT5C3A	LNPK		SPCS1		GPR37		PSMA5			RTN4RL2	YEATS2		MAN2C1	CCT7	ACADS	DIP2B				SLC37A3		DST			TIMMDC1
	CASC15	PNKD	TMEM150A	CLCN3	FARSB		OS9	RUVBL1	UACA		CCDC167	METTL5	INAFM1	RALA	SPAG16		FNDC4		ADGRV1		NDE1			MED19	DVL3		SCAPER	TPRKB	HIP1R	DKC1				MKRN1		PIP4K2C			PLA1A
	MRS2	TTLL4	USP39	AADAT	ACSL3		CDK4	RPN1	TMEM51		AKT3	GAD1	PRRX1	MRPL32	VGLL4		PPM1G		GPRC5B		ANXA2			TMX2	VWA5B2		ARNT2	STAMBP	C12orf65	DLC1				TMEM139		NECAB3			FSTL1
	C6orf62	CYP27A1	PTCD3	GALNT7	IRS1		SRGAP1	COPG1	DALRD3		TEAD1	GORASP2	PRSS23	STK17A	FAM134A		NDUFS7		GPRIN1		PAQR7			CTNND1	ECE2		ALPK3	BOLA3	LNX2	DLD				AC093673.1		CTDSPL			NDUFB4
	LRRC16A	STK16	CHMP3	HPGD	MFF		CAND1	ATP2C1	MRPS18A		ZC3HC1	TLK1	PSD2	SNHG15	SLC25A26		SPTBN1		GRAMD2B		RPE			CCDC86	FAM131A		ABHD2	DCTN1	KLF5	DLG1				ARHGEF35		VCL			CCDC58
	HIST1H4C	DNAJB2	RMND5A	VEGFC	PSMD1		CPM	MRPL3	APPL2		PRKRA	METTL8	PSRC1	VWC2	LRIG1		MRPL19		GRB10		TMBIM1			PRPF19	MB21D2		FURIN	RTKN	FARP1	DLG3				TMUB1		LRRFIP2			FAM162A
	ABT1	OBSL1	CD8B	WWC2	COPS7B		FGD6	RYK	PLEKHG6		TCTEX1D2	HAT1	PTAR1	CCT6A	BOC		WDR75		GRIA1		TRMT1			SDHAF2	HRASLS		STUB1	MOGS	RNASE1	DLG5				RBM33		TMEM219			MYLK
	TRIM27	FARSB	THNSL2	ING2	EFHD1		UTP20	PCCB	GOLPH3L		RBM28	METAP1D	PTGFRN	WBSCR22	OCIAD2		EFEMP1		GRIK5		CTNNA1			HNRNPUL2	TMEM44		BAIAP3	PCGF1	MBIP	DLST				ESYT2		TMEM30A			ROPN1
	ZNRD1	ACSL3	RPIA	ACSL1	DGKD		ARL1	CEP70	RAVER2		GRIA3	DLX1	PTPN12	CACNA2D1	CAMK2D		FN1		GSTK1		TNK1			WDR74	LSG1		TSR3	AUP1	SFTA3	DMAC1				ARSD		ETV5			ITGB5
	GNL1	KCNE4	MRPS5	SLC25A4	SH3BP4		HSP90B1	PIK3CB	C4ORF19		MSX1	DLX2	PTPN13	FAM133B	PDGFC		IGFBP2		GSTM1		GNAI1			SLC3A2	FAM43A		NPW	MRPL19	FOXA1	DMAC2				PUDP		MAD2L1BP			ROPN1B
	PPP1R10	IRS1	ZNF514	PDLIM3	AGAP1		TXNRD1	MRPS22	TMEM144		CHURC1	PDK1	PTPN14	SGCE	OSMR		CCT4		GTF2IRD1		ACOT11			MARK2	XXYLT1		TSC2	GCFC2	SIX1	DMKN				STS		COX11			SLC41A3
	MRPS18B	EFHD1	PROM2	PDCD6	COPS8		CKAP4	COPB2	SLC35C1		SNHG1	CDCA7	PTPRA	AZGP1	SSBP2		EHBP1		GTF3C1		DNPEP			STIP1	MUC4		PGP	SUCLG1	SIX4	DNAJA3				NHS		NPTN			CHCHD6
	ATAT1	DGKD	FAHD2A	SLC9A3	MLPH		TCTN1	RNF7	CHDH		TMEM248	SP3	PTPRF	C7orf61	PAM		MOB4		GTF3C5		ERBB2			CDCA5	TFRC		ECI1	KCMF1	SLC25A29	DNAJA4				DYNLT3		UPP1			PLXNA1
	DHX16	SH3BP4	NPAS2	CLPTM1L	RAB17		SDSL	PLS1	LGR4		AAMDC	SCRN3	QTRT1	SERPINE1	FEM1C		FHL2		H2AFX		MRPL14			KAT5	TCTEX1D2		CDIP1	RETSAT	CKB	DNAJB11				MID1IP1		MICALL2			PODXL2
	PPP1R18	AGAP1	FHL2	IRX2	RAMP1		CAMKK2	U2SURP	AP1AR		PHLPP1	CHN1	RAB13	LHFPL3	CXCL14		STK25		HABP4		OAS2			YIF1A	UBXN7		MGRN1	GGCX	PPP1R13B	DNAJB2				MAOB		ITGB3			RAB7A
	DDR1	MLPH	MALL	C5orf38	PER2		ANKLE2	PLSCR1	CAMK2N1		RABEP1	ATF2	RAB34	PNPLA8	BOD1		ID2		HARS		ARHGEF4			KMT5B	FBXO45		NUDT16L1	USP39	TJP1	DNAJC19				CDK16		TMEM199			MRPL3
	NFKBIL1	RAB17	ZC3H8	NSUN2	TRAF3IP1		IFT88	TM4SF1	DNAJA4		BLVRA	KIAA1715	RAB36	DNAJB9	MUT		TAF1B		HAS2		DEGS1			PPFIA1	BDH1		GLYR1	C2orf68	MYO9A	DNAJC21				SLC35A2		GPR89A			DNAJC13
	BAG6	NDUFA10	EN1	SRD5A1	NDUFA10		LATS2	TM4SF4	IL17RB		WDR12	HOXD11	RAB3GAP2	LRRN3	EGFR		ODC1		HBS1L		MOCOS			NUMA1	ZNF721		PDXDC1	KDM3A	ABHD17C	DNAJC3				PLP2		LAMA4			RAB6B
	DDAH2	MYEOV2	TFCP2L1	DAP	MYEOV2		TSC22D1	PFN2	ZNF823		ACTR6	MTX2	RAMP1	IFRD1	IGFBP3		NOL10		HCG18		CHMP1A			MRPL48	CPLX1		XYLT1	CHMP3	SNHG9	DNPH1				FAAH2		ADPRHL2			AMOTL2
	CLIC1	GPC1	HS6ST1	MYO10	GPC1		CPB2	MLF1	FAM46A		LRFN4	LINC01116	RARRES2	GPR85	PURB		DARS		HDAC9		HADHB			SERPINH1	FGFR3		ANKS4B	RMND5A	ADCY9	DNTTIP1				YIPF6		RPF1			ANAPC13
	VARS	ANO7	SMPD4	PDZD2	BOK		SUCLA2	RARRES1	KIF16B		LETM1	OSBPL6	RASD1	LSM8	GBAS		SDC1		HDGF		PLXNB2			RSF1	FAM193A		MAZ	KRCC1	MGRN1	DOCK9				EFNB1		TEX30			PPP2R3A
	LSM2	FARP2	FAM168B	GOLPH3	THAP4		UGGT2	ARL14	STAP2		CPSF6	PRKRA	RBM42	KCND2	PSPH		SOS1		HDHD2		ADORA2B			TMEM126B	GRK4		SEZ6L2	THNSL2	SMIM22	DOK4				PDZD11		PARD3			MRAS
	C6orf48	BOK	RND3	MTMR12	DTYMK		RAB20	MECOM	SLC39A4		MRPS28	FKBP7	RBMS3	LINC-PINT	CETN2		PNO1		DNAAF5		HIP1R			CREBZF	RGS12		TOX3	MRPS5	C16orf89	DPM2				DLG3		MLPH			FAIM
	DXO	THAP4	ACVR1C	RAD1	D2HGDH		CDC16	GPR160	SYBU		ZNF121	PLEKHA3	RCAN1	DGKI	HMBOX1		RND3		HEBP2		EMC6			CHORDC1	AC141928.1		GNAO1	ZNF514	TXNDC11	DPM3				IL2RG		DDX41			SLC25A36
	BRD2	DTYMK	PKP4	DNAJC21	SUMF1		ANG	PRKCI	RAB20		DNAJC9	SESTD1	RDH10	LINC01003	PROSC		TIA1		HEPACAM		SLC1A3			SLC36A4	ADRA2C		MT1G	PROM2	PLA2G10	DPP3				MAGT1		GABARAPL2			PLOD2
	RXRB	D2HGDH	ITGB6	PRLR	SETMAR		SUPT16H	TNIK	FAR2		PRDX4	CWC22	RFTN2	DNAJB6	GOLGA7		MSH6		HERPUD2		RAB40C			TAF1D	TMEM128		NDRG4	LMAN2L	COQ7	DPP4				PGK1		UNC45A			WWTR1
	DAXX	AC093642.3	TANK	RANBP3L	AC018816.3		PRMT5	NCEH1	DOK4		THUMPD3-AS1	UBE2E3	RFX4	LINC00685	EBAG9		FARSB		HEY1		ARPC5L			MED17	STX18		CES4A	ANKRD39	ITPRIPL2	DPY19L1				MORF4L2		ATP10B			PFN2
	PHF1	SUMF1	COBLL1	LIFR	BHLHE40		STXBP6	ECT2	ARFGAP1		HIP1	SSFA2	RFXANK	AKAP17A	UTP23		PRRX1		HGF		SSH3			CEP126	WFS1		CBFB	SEMA4C	TMC5	DPY30				FAM199X		ANO6			EIF2A
	BAK1	SETMAR	GALNT3	LIFR-AS1	ARL8B		EGLN3	ACTL6A	PARVA		ACBD5	NCKAP1	RGMA	DHRSX	NTRK2		RALGPS2		HILPDA		IGFBP3			MSANTD4	AFAP1		GFOD2	FAHD2B	DCUN1D3	DPYSL3				RNF128		MAD2L2			MLF1
	ITPR3	THUMPD3-AS1	CERS6	PRKAA1	RAD18		FKBP3	MRPL47	DHX32		TPRKB	ZC3H15	RGS6	NLGN4X	SURF6		LRRC42		HINFP		UBAP2			AASDHPPT	ABLIM2		NFATC3	ACTR1B	TMEM159	DRAM1				TBC1D8B		LANCL1			ZMAT3
	LEMD2	THUMPD3	KLHL23	GHR	THUMPD3		MAP4K5	NDUFB5	C1ORF106		KLHL22	FAM171B	RHBDF1	SYAP1	ADM		MRPL37		HIST1H1C		FLII			DDX10	ZNF518B		WDR59	COA5	SULT1A1	DRG1				CLDN2		SNX21			NDUFB5
	NUDT3	TADA3	METTL5	ZNF131	TADA3		PSMC6	DNAJC19	H2AFJ		ZNF680	WDR75	RHOBTB3	TXLNG	CELF1		HDAC1		HIST1H2AC		CHPF			C11orf57	TAPT1		ZNRF1	MRPL30	KIF22	DSC2				RBM41		JOSD2			FXR1
	SNRPC	RPUSD3	ITGA6	HMGCS1	RPUSD3		SAMD4A	B3GNT5	FGD6		NLGN1	ASNSD1	RHOC	PRDX4	SERPINH1		DOCK7		HIST1H2BK		DDX56			NCAM1	FAM184B		TERF2IP	TXNDC9	SEZ6L2	DSC3				TMEM164		IL11RA			DNAJC19
	TAF11	JAGN1	PRKRA	ITGA2	JAGN1		EXOC5	EIF2B5	ST6GALNAC1		MTHFD1	OSGEPL1	RHOJ	EIF2S3	TMEM25		SRM		HLCS		YIPF3			REXO2	NCAPG		GSE1	EIF5B	YPEL3	DSG2				AMMECR1		DNAJC19			ABCC5
	TEAD3	IL17RE	SESTD1	CCNO	IL17RE		C14orf105	DVL3	CISD1		MBOAT2	HIBCH	RHPN2	DMD	VPS51		C1orf21		HMBOX1		TYMP			CADM1	SLIT2		SLC7A5	CNOT11	PRSS8	DSG3				SLC6A14		VPS4A			DVL3
	SRPK1	IL17RC	UBE2E3	DHX29	IL17RC		TRMT5	ALG3	DBNDD2		TCEAL1	INPP1	RIN1	SRPX	ARID5B		MAD2L2		HMGCL		AP1S1			ZPR1	ADGRA3		SPG7	MAP4K4	TOX3	DSP				IL13RA1		TRIB3			AP2M1
	PPIL1	CRELD1	NCKAP1	MAP3K1	CRELD1		GPX2	ECE2	GSDMB		GNA11	NAB1	RND3	ATP6AP2	TMCO3		SMG7		HMOX2		RPP38			KMT2A	NWD2		CDK10	MRPS9	IRX3	DST				PGRMC1		TMX4			POLR2H
	PIM1	PRRT3	GULP1	SETD9	PRRT3		EIF2S1	EIF4G1	GPRC5C		DPM1	SLC39A10	RNF11	GPR82	FOXO1		GADD45A		HOPX		MMS19			H2AFX	PGM2		SPATA2L	FHL2	IRX5	DTD1				SLC25A43		ERV3-1			MAGEF1
	TBC1D22B	VGLL4	ASNSD1	ELOVL7	EMC3		SERPINA6	POLR2H	ACSS2		SCAMP3	PGAP1	RNF180	EBP	NGLY1		WLS		HOXA4		THEM6			FEZ1	WDR19		SGSM2	SOWAHC	MT1E	DTYMK				MCTS1		IGSF3			MAP3K13
	GLO1	HDAC11	HIBCH	PIK3R1	SEC13		MOK	EPHB3	SULF2		GAR1	HSPD1	ROBO2	NUDT10	TMEM263		TROVE2		HOXA5		EIF6			CHEK1	GRXCR1		RAP1GAP2	NPHP1	RRAD	DUOX1				XIAP		NFIA			IGF2BP2
	OARD1	CHCHD4	NAB1	SLC30A5	VGLL4		AHNAK2	MAP3K13	GNG12		ITPA	MOB4	RORB	GSPT2	MBIP		TMEM9		HRAS		HCP5			PUS3	NFXL1		ATP2A3	MTLN	HAS3	DUS1L				ZDHHC9		LHFPL2			ETV5
	MDFI	LSM3	GLS	CCDC125	HDAC11		RP11-680F8.1	TMEM41A	BAIAP2L1		GRHPR	RFTN2	RRP8	TSPYL2	SLC25A4		MRPS15		HRH1		GPNMB			ZBTB44	SPATA18		MINK1	TMEM87B	MYO1C	DUSP14				MBNL3		ITGA3			CCDC50
	BYSL	THRB	MYO1B	MARVELD2	CHCHD4		PDIA3	LIPH	MAPK13		ACTL6A	SATB2	RYR3	SMC1A	KCNE4		C1orf109		HS6ST1		LYPLA1			GTPBP4	SRD5A3		ACADVL	ZC3H8	SGSM2	DUSP23				GPC4		LUZP1			HES1
	MRPS10	TOP2B	C2orf47	OCLN	MRPS25		MFAP1	IGF2BP2	PRLR		SSRP1	C2orf69	S100A16	USP51	SETBP1		SIPA1L2		HSDL2		GJB6			RPP38	KIAA1211		ZBTB4	SLC35F5	RASD1	DUSP6				FAM122B		ZNF623			APOD
	TBCC	NEK10	TMEM237	MCCC2	THRB		GALK2	RTP4	LRRC8A		APBB2	BZW1	SALL1	UBQLN2	PDK1		ACADM		HSF1		PLP2			KIF5B	NOA1		ATP1B2	DDX18	KSR1	DUSP7				RTL8A		A2M			NCBP2-AS2
	MEA1	GPD1L	FZD7	ARHGEF28	NEK10		ONECUT1	CLDN1	PROS1		EIF2B1	FAM126B	SALL2	YIPF6	SPOCK1		KDM5B		HSPA2		KRT13			TFAM	UTP3		RASD1	INSIG2	ERBB2	DUSP8				VGLL1		TRIQK			MELTF
	MRPL2	CMTM8	NOP58	HMGCR	GPD1L		WDR72	OPA1	LGMN		HNRNPH3	STRADB	SAMD4A	NLGN3	SPARCL1		UAP1		HSPBP1		GNPDA1			ANK3	SLC4A4		SREBF1	STEAP3	GRB7	DVL1				IDS		ATL2			BDH1
	PTK7	LRRFIP2	ABI2	IQGAP2	CMTM8		LIPC	HES1	PRSS8		COA4	TMEM237	SATB2	ATRX	GGPS1		RGS4		HTRA2		NEFM			CDK1	RCHY1		USP22	C2orf76	ORMDL3	DVL2				HMGB3		HES1			ZNF595
	TJAP1	GOLGA4	NDUFS1	ZBED3-AS1	LRRFIP2		MYO1E	TMEM44	TMPRSS4		SPCS2	NOP58	SBDS	PGK1	PLOD2		SSX2IP		HUS1		FAT2			HNRNPH3	CCNG2		MAP2K3	TMEM177	IGFBP4	DVL3				NSDHL		RBM10			ATP5ME
	MRPS18A	CTDSPL	PTH2R	SCAMP1	GOLGA4		HACD3	LINC00969	MUC13		EXOSC8	BMPR2	SCARA3	ITM2A	SCOC		GBP3		HYAL2		THBD			CCAR1	PAQR3		VTN	EPB41L5	HDAC5	DYNC1H1				ZNF185		MYDGF			MYL5
	MRPL14	CTNNB1	ATIC	SERINC5	ACAA1		ANP32A	MUC20	C8ORF4		PELP1	ICA1L	SCCPDH	HMGN5	CETN3		GBP1		IARS		FAAH			H2AFY2	PRKG2		SUPT6H	TFCP2L1	KANSL1	DYNC1I2				SLC6A8		MFF			PCGF3
	TMEM63B	TRAK1	IGFBP5	ZFYVE16	HIGD1A		LARP6	TNK2	PSMB5		DNPH1	WDR12	SCG5	FAM133A	ING1		ECE1		ID1		FLOT2			MARCH5	HNRNPD		BLMH	NIFK	ITGA3	DYNC1LI2				BCAP31		EXOC3			IDUA
	CDC5L	HIGD1A	BCS1L	SSBP2	POMGNT2		THSD4	TFRC	PMEPA1		DPYSL3	ABI2	SCRN1	DIAPH2	PTPRD		ID3		ID3		TCP11L1			SHTN1	COQ2		SYNRG	TSN	COL1A1	DYNLL2				IRAK1		ALX1			SPON2
	CD2AP	ANO10	TTLL4	ATG10	ANO10		COMMD4	TCTEX1D2	COQ9		C11orf58	NDUFS1	SDC3	ARMCX1	HS2ST1		SLC2A1		ID4		NOP16			CACUL1	NKX6-1		SRCIN1	ERCC3	AKAP1	DYNLRB1				DNASE1L1		ETNK2			MAEA
	ADGRF4	ABHD5	WNT6	TMEM167A	ZDHHC3		TRAP1	NCBP2	PNPLA2		TARDBP	FASTKD2	SDF4	TCEAL6	MSI2		EBNA1BP2		IDH2		FBXW9			TIAL1	CDS1		MLLT6	POLR2D	DHX40	DYNLT1				FAM50A		APOE			TMEM129
	MUT	CDCP1	ANKZF1	NR2F1	CDCP1		NUPR1	NCBP2-AS2	RAB25		METTL3	CREB1	SDR39U1	TMSB15A	FAM134B		B4GALT2		IDH3B		WDR4			MKI67	WDFY3		LASP1	UGGT1	RP11-758H9.2	DYNLT3				PLXNA3		COPS4			LETM1
	C6orf141	LZTFL1	TUBA4A	RHOBTB3	LZTFL1		QPRT	MFI2	ARFGEF3		PCMT1	MAP2	SEC14L2	TCEAL5	PITPNC1		ERI3		IFI27L2		SFN			KDM5A	NUDT9		THRA	MZT2B	TANC2	EAPP				UBL4A		BCHE			NELFA
	TFAP2B	KIF9	DNAJB2	RGMB	LTF		SEZ6L2	DLG1	NHSL1		ERLEC1	SPAG16	SELENON	TCEAL1	TNIK		CNN3		IFI44L		GOLGA5			WNK1	PKD2		JUP	IMP4	POLG2	EBAG9				SLC10A3		BIRC7			C4orf48
	TMEM14A	SMARCC1	SPEG	FBXL17	KIF9		ORAI3	BDH1	SMAGP		C22orf39	BARD1	SERPINA3	NXT2	LONRF1		F3		IFRD1		MT1X			FKBP4	ATOH1		RETREG3	FAM168B	PRKCA	EBNA1BP2				FAM3A		TOMM34			MFSD10
	GCLC	DHX30	CHPF	LINC01023	SMARCC1		HSD3B7	MYL5	BAG1		ATP5C1	FN1	SERPINH1	SEPT6	CNTNAP3B		PRDX6		IFRD2		TMEM63B			CDCA3	TRMT10A		RUNDC1	MZT2A	SOX9	EBP				BRCC3		CDC42EP3			NOP14
	LRRC1	NME6	OBSL1	MAN2A1	SPINK8		ITFG1	PCGF3	PTGFRN		FAM168A	XRCC5	SFRP4	UPF3B	PDLIM3		MAN1C1		IGDCC4		S100A8			SMIM10L1	CENPE		RUNDC3A	UBXN4	CDC42EP4	EBPL				AGPAT5		TSPAN7			RGS12
	FAM83B	PLXNB1	SLC4A3	EPB41L4A	PLXNB1		PHKB	GAK	S100A14		TATDN1	IGFBP2	SFXN5	STAG2	BTG3		CENPF		IGFBP2		GSDME			ATF7IP	CXXC4		NSF	MCM6	GPRC5C	ECH1				PPP1R3B		MFN2			LRPAP1
	DST	CCDC51	FARSB	APC	CCDC51		RPGRIP1L	DGKQ	PTK6		PEX26	IGFBP5	SGCE	SOX3	JAM2		CD3EAP		IGFBP6		LSS			WBP11	GSTCD		RPRML	DARS	LLGL2	ECHDC2				AC022784.1		RHBDF1			TMEM128
	RAB23	IP6K2	ACSL3	SRP19	UQCRC1		CES1	FGFRL1	CGN		TMEM106B	AAMP	SH3PXD2B	CDR1	FLCN		RCN2		IGFBP7		PDPN			GOLT1B	NPNT		AKAP1	SPOPL	EVPL	ECHS1				CTSB		NUDT12			NSG1
	PHF3	WDR6	MRPL44	REEP5	IP6K2		FAM192A	CTBP1	NCEH1		DPP6	BCS1L	SIN3B	CDR1-AS	VOPP1		KMT2A		IGSF1		P4HA2			KRAS	COL25A1		MSI2	KYNU	CBX4	ECI1				DMTN		DNAJA3			STX18
	LMBRD1	DALRD3	SERPINE2	TRIM36	P4HTM		CIAPIN1	MAEA	TWF1		CCDC88A	RNF25	SLAIN2	SLITRK2	AZIN1		CAMSAP2		IGSF11		MOV10			MED21	ELOVL6		DYNLL2	ORC4	SLC38A10	EDF1				SLC25A37		CFAP298			WFS1
	SMAP1	NDUFAF3	CUL3	SRFBP1	WDR6		COQ9	LETM1	FAM135A		PSMC1	FAM134A	SLC12A4	DKC1	TMEM55A		MREG		ELP1		OCIAD2			FAM60A	ENPEP		MED13	MMADHC	COLEC12	EDN1				KCTD9		KLHL7			MRFAP1
	MTO1	IMPDH2	B3GNT7	PPIC	DALRD3		KIFC3	WHSC1	ARHGAP21		NCAPG2	ATG9A	SLC16A1	FUNDC2	AGPAT5		NRP2		IL17RC		DUSP6			YARS2	C4orf32		DCAF7	RND3	LPIN2	EEF1E1				GTF2E2		TNS2			LINC02482
	MYO6	CCDC71	COPS7B	ALDH7A1	NDUFAF3		DYNC1LI2	NELFA	SYT13		C4orf48	ANKZF1	SLC16A4	MYOM2	GRAMD3		CASP8AP2		IL32		SERPINE2			KIF21A	AP1AR		SNHG25	STAM2	PTPRM	EFEMP1				PPP2CB		YIPF2			TBC1D14
	PHIP	TCTA	EIF4E2	PHAX	IMPDH2		NAE1	C4orf48	SHROOM3		FEZ2	STK16	SLC1A2	CSMD1	SLC16A1		TMEM5		ILK		MAPK6			YAF2	TIFA		PRKCA	PRPF40A	PPP4R1	EFHC1				EIF4EBP1		ATP6V1C1			GRPEL1
	HMGN3	DAG1	C2orf82	PRRC1	QARS		RRAD	MFSD10	SH3RF1		WASL	DNAJB2	SLC25A18	MCPH1	RRAGA		RAB3GAP2		ILKAP		HIBCH			SLC38A1	NEUROG2		PRKAR1A	GPD2	NEDD4L	EFNA1				NSD3		LUZP6			CPEB2
	FAM46A	GMPPB	NGEF	SLC12A2	TCTA		HSF4	STX18	KIAA1522		BAG5	PTPRN	SLC25A25	FDFT1	MICU3		EEF2KMT		IMPAD1		AP1G2			SLC38A2	ARSJ		SSTR2	PKP4	ASXL1	EFNA5				LETM2		NFE2L2			CC2D2A
	IBTK	SEMA3B	ARL4C	FBN2	DAG1		NOL3	WFS1	EPB41L5		ID4	DNPEP	SLC2A1	TUSC3	ZFAND3		CCND2		IMPDH2		RUSC1			AMIGO2	UGT8		CDC42EP4	BAZ2B	PARD6B	EFNB1				TCIM		HS1BP3			FBXL5
	TPBG	IFRD2	SH3BP4	ISOC1	APEH		VPS4A	GRPEL1	TRIB3		ATXN10	SPEG	SLC2A10	CSGALNACT1	FBXO32		HEATR1		PATJ		APH1A			CCNT1	METTL14		HID1	ITGB6	ATP9A	EFNB2				GPAT4		SMIM29			FAM200B
	SYNCRIP	TUSC2	IQCA1	HINT1	GMPPB		NIP7	FGFBP1	CCNB1IP1		TRPT1	ASIC4	SLC35F5	POLR3D	PRR14		CTNNAL1		INTS10		RNF144B			TUBA1C	CCNA2		JPT1	PSMD14	FAM210B	EFTUD2				ANK1		CHMP6			QDPR
	ZNF292	PCBP4	TRAF3IP1	P4HA2	SEMA3B		PDPR	PROM1	PTPRF		IFT22	CHPF	SLC35G2	EGR3	TIMP4		WDR34		INTS3		KLK5			SPATS2	ADAD1		MYO15B	GALNT3	TJP3	EGFR				PLAT		CD151			DCAF16
	SMIM8	ACY1	GPC1	SLC22A5	IFRD2		AARS	ADGRA3	PTPRH		LANCL1	TMEM198	SLC38A3	PPP2R2A	CLDN12		PPP2R4		INTS9		EFNB2			MCRS1	ANKRD50		SLC38A10	SCN9A	LRG1	EGR1				POLB		SVIL			PACRGL
	RARS2	ALAS1	HDLBP	UQCRQ	TUSC2		COG4	DHX15	PTPRK		RPRD1A	OBSL1	SLC39A14	DUSP4	GATAD1		NEK6		IPO13		PLEC			ATG101	HSPA4L		ASPSCR1	STK39	C3	EGR2				RNF170		NDRG2			ADGRA3
	AKIRIN2	NT5DC2	STK25	HSPA4	TMEM115		AP1G1	PI4K2B	NECTIN2		CEBPZ	SLC4A3	SLC41A1	LEPROTL1	AASDH		MAPKAP1		IPO4		C1orf74			SARNP	PLK4		DUS1L	KLHL23	TRIP10	EHF				NCOA2		CPVL			DHX15
	PM20D2	SMIM4	BOK	VDAC1	CISH		ZFHX3	SMIM20	CXCL16		SGCE	EPHA4	SLC44A2	RP11-51J9.5	TMED4		IFT43		IRF1		SNHG8			RAB5B	LARP1B		FN3K	SSB	INSR	EHMT2				TRIQK		TRAM2			SOD3
	CASP8AP2	GNL3	THAP4	SAR1B	RRP9		AC140912.1	C4orf19	ABCD3		SRSF1	FARSB	SLC4A4	EIF4EBP1	GPAT4		DNAL1		IRF2BPL		COMMD3			CS	PGRMC2		CELF4	METTL5	ICAM4	EI24				PDP1		RPN1			SMIM20
	MAP3K7	NEK4	ATG4B	SEC24A	PCBP4		PSMD7	KLF3	PXMP2		C5orf45	ACSL3	SLCO1C1	BAG4	NDUFS2		IRF2BPL		ISCA2		LRRC59			MARS	JADE1		CCDC68	GORASP2	NFIX	EIF1AX				LAPTM4B		RFNG			PCDH7
	UFL1	CACNA1D	SETD5	C5orf24	ACY1		MLKL	UGDH	PYCR1		ZNF43	SCG2	SMAD1	PLPP5	C21ORF59		TGFB3		FAM234A		KRT16P3			DDIT3	MAML3		NEDD4L	DYNC1I2	SLC35E1	EIF2AK1				AC027031.2		POLR1A			FAM114A1
	NDUFAF4	CHDH	RPUSD3	SMAD5	NT5DC2		MON1B	UBE2K	ALDH18A1		OCIAD2	MRPL44	SMG6	FGFR1	MRPL10		DNMT3A		ITGA2		PRDX2			RP11-620J15.3	CLGN		SOX12	HAT1	MED26	EIF2B1				SYBU		SUMF1			RFC1
	PNISR	APPL1	IL17RE	EGR1	SMIM4		MBTPS1	RBM47	ABHD17C		CEP57	SERPINE2	SMIM7	VDAC3	RCAN1		HELLS		ITGA3		COL17A1			SRGAP1	ELMOD2		CSNK2A1	ITGA6	GRAMD1A	EIF2B2				EXT1		PPFIBP1			LIAS
	CCNC	FLNB	IL17RC	ETF1	GNL3		USP10	TMEM33	RAB4A		C8orf4	CUL3	SMOX	TCEA1	C1R		GRIA2		ITGA7		XG			MDM2	ANAPC10		TMEM74B	PDK1	ITPKC	EIF2B5				SAMD12		RMDN3			UGDH
	ASCC3	KCTD6	VGLL4	HSPA9	CHDH		CDK10	SLC30A9	IL22RA1		EIF2AK2	MFF	SNHG9	TGS1	TPPP3		TCP1		ITGB1BP1		RARG			CNOT2	SMAD1		PCED1A	CDCA7	TMEM91	EIF2S1				DEPTOR		NOTCH2			SMIM14
	PREP	FHIT	TMEM40	CTNNA1	APPL1		TLCD2	GUF1	CCND1		FOXK1	PID1	SNRNP70	GGH	BSDC1		PDZD11		ITGB4		ILVBL			ATXN7L3B	ZNF827		PTPRA	OLA1	ERF	EIF2S2				FAM83A		MGP			UBE2K
	ATG5	C3orf14	CMTM8	SIL1	ARF4		MIR22HG	NIPAL1	RCN1		PPP1R37	DNER	SNX21	C8orf46	NR2F6		NUDCD1		ITM2C		MSLN			KRR1	DCLK2		CENPB	SCRN3	BCAM	EIF3B				FAM91A1		PARVB			APBB2
	AIM1	THOC7	CTDSPL	TAF7	SLMAP		SERPINF2	OCIAD2	AFAP1		ADCYAP1R1	ITM2C	SOCS2	ZC2HC1A	PRMT2		SMAD9		ITPA		PARP3			SYT1	GATB		CDC25B	LNPK	BBC3	EIF4A2				TMEM65		MYC			UCHL1
	QRSL1	MAGI1	FAM198A	PCDHGA5	FLNB		MNT	SRD5A3	AVPI1		PARP1	PSMD1	SORBS1	STMN2	LMNA		UTP20		ITPKB		EGLN3			PPP1R12A	ARFIP1		MAVS	MTX2	SPHK2	EIF4EBP1				TRIB1		DECR2			TMEM33
	CD24	LRIG1	ABHD5	PCDHGA6	FHIT		TAX1BP3	NMU	RNASE4		TCF3	NCL	SORBS3	HEY1	PPP1R16A		TMPO		ITPKC		AIM2			C12orf29	FHDC1		CDS2	HNRNPA3	RRAS	EIF4G1				NDRG1		CEMP1			SLC30A9
	C6orf203	RYBP	TMEM158	PCDHGA8	C3orf14		EMC6	EXOC1	RNPEP		SCARA3	PDE6D	SOX15	MRPS28	C5ORF45		SOCS2		JAGN1		TMEM141			VEZT	MND1		BTBD3	NFE2L2	KLK11	EIF4H				CHRAC1		GPD1L			GUF1
	SEC63	CMSS1	LTF	PCDHGA10	THOC7		TM4SF5	PAICS	BCL9		KIAA1549	COPS7B	SPAG16	ZNF704	U2AF1L4		TNFRSF10B		JAKMIP2		KRT6B			HSP90B1	DCHS2		FOXA2	PRKRA	TMC4	EIF5A				PSCA		SFXN3			OCIAD1
	RPF2	NIT2	SCAP	PCDH1	MAGI1		PSMB6	GRSF1	MRPL12		FAM96B	TIGD1	SPAG9	CPNE3	SAP30BP		SORBS3		JAM3		IL20RB			NFYB	PLRG1		NAPB	FKBP7	TNNT1	EIF5AL1				THEM6		TRIM47			SGCB
	TRAF3IP2	TFG	SMARCC1	LARS	LRIG1		TRIM16	RASSF6	RTKN		TMEM132B	EIF4E2	SPARC	OTUD6B-AS1	MED11		PDLIM2		JMJD8		DCTD			UNG	GUCY1A3		ENTPD6	SESTD1	TNNI3	EIF5B				RHPN1		PES1			USP46
	TUBE1	PCNP	IP6K2	TCERG1	SUCLG2		PEMT	CXCL1	CFB		NIN	GIGYF2	SPARCL1	MTDH	BEND5		TARDBP		JUN		AHNAK2			ATP2A2	GLRB		NINL	UBE2E3	SCAF4	EIF6				MROH6		WFS1			KIT
	HDAC2	NFKBIZ	PRKAR2A	DPYSL3	CHMP2B		SREBF1	CXCL3	SLC22A23		DAD1	ARL4C	SPEG	KLF10	PLPP3		LYPLA1		KANK2		C1orf116			ATXN2	FNIP2		NOL4L	ITPRID2	RCAN1	EIPR1				NAPRT		ABCD3			SRD5A3
	NT5DC1	ZPLD1	DALRD3	ARHGEF37	MINA		FLII	MTHFD2L	MSMO1		EID2	SH3BP4	SPPL2B	EIF3E	AK4		RDH10		KARS		TXNDC17			MAPKAPK5	FSTL5		MAPRE1	PPP1R1C	CLIC6	ELOF1				SCRIB		FAM3C			CLOCK
	DSE	ALCAM	DAG1	NDST1	DCBLD2		TVP23B	RP11-44F21.5	SCD		KAT2B	AGAP1	SPRED2	CSMD3	FBLIM1		SLC35B1		KAZN		PRKAG1			GATC	CBR4		AL035071.1	DNAJC10	BRWD1	ELOVL1				EPPK1		DCTN4			KIAA1211
	TSPYL1	C3orf52	HYAL2	CLINT1	CMSS1		EPN2	SHROOM3	SCML1		C6orf1	ILKAP	SPRY1	EIF3H	PDPN		CEP89		KCNMB4		H2AFY			SPPL3	GALNT7		CBFA2T2	NCKAP1	FAM3B	EMC10				PLEC		SLC39A4			PAICS
	ZUFSP	SPICE1	RBM15B	WWC1	NIT2		B9D1	MRPL1	SCNN1A		LGALS3BP	HES6	SPRY2	UTP23	CAMK2N1		ZSCAN18		KCNN3		TACC2			BCL7A	SAP30		ITCH	NUP35	TMPRSS2	EMC2				SHARPIN		RINT1			SRP72
	KPNA5	NAA50	PCBP4	RARS	TOMM70A		ALDH3A2	ANXA3	CEACAM1		MRPL20	CAPN10	SPRY4	MED30	TM2D1		PDZRN3		KCNN4		HSD17B10			MPHOSPH9	CEP44		TP53INP2	ZC3H15	RIPK4	EMC6				MROH1		DUSP3			NOA1
	GOPC	TIMMDC1	NT5DC2	PANK3	TMEM45A		SPECC1	THAP9-AS1	CCL20		ADGRL1	KIF1A	SPTBN1	RNF139	C1ORF52		DESI2		KCTD13		MRPL52			DDX55	NEIL3		CPNE1	ITGAV	COL18A1	EMP1				DGAT1		C7orf50			IGFBP7
	ASF1A	COX17	GNL3	RANBP17	TRMT10C		DHRS7B	MRPS18C	BIK		FIBIN	HDLBP	SPTSSA	MTSS1	PEA15		TMEM54		KCTD3		RIPK4			ZNF664	DCTD		BLCAP	TFPI	ST3GAL5	EMP2				SLC52A2		ENTPD6			UBA6-AS1
	GJA1	LRRC58	FLNB	UBTD2	ALCAM		TMEM11	CDS1	SDC1		C1R	SEPT2	SRPX	MYC	CAPN2		GTF3A		KDSR		RIN2			SFSWAP	WWC2		VSTM2L	WDR75	CISH	ENAH				ADCK5		FAHD2B			UTP3
	HSF2	GOLGB1	FAM3D	SH3PXD2B	C3orf52		POLDIP2	HERC6	SDC4		KANK2	STK25	SRPX2	FAM49B	PEX13		MRPS2		KEAP1		ZNF395			PSPC1	CDKN2AIP		SRSF6	SLC40A1	SPINK1	ENC1				MFSD3		RNASEH2C			RUFY3
	RNF217	CCDC58	C3orf14	ERGIC1	SPICE1		ERAL1	PDLIM5	MANBAL		RASA4B	THAP4	SSBP2	ASAP1	DPY30		KIAA1191		PUM3		NOMO1			HSPH1	ING2		HNF4A	HIBCH	GALNT10	ENDOD1				C8orf82		AGRN			GRSF1
	TPD52L1	FAM162A	MINA	MSX2	NAA50		SLFN13	METAP1	PERP		SLC39A3	ING5	SSBP4	KHDRBS3	CFAP36		FAM213A		KIAA0391		GALNT18			RFC3	TRAPPC11		DDX27	MFSD6	DLC1	ENO2				AL354707.1		C5orf51			ANKRD17
	HDDC2	PDIA5	DCBLD2	SIMC1	TIMMDC1		GRB7	TRMT10A	MAGEF1		POLR2K	LRRN1	ITPRID2	ARC	SGCB		RPAP2		KIAA1191		AGTRAP			CCNA1	STOX2		KCNB1	MYO1B	ATHL1	ENOPH1				CDKN2A		MMP14			MTHFD2L
	NCOA7	HACD2	CMSS1	KIAA1191	GSK3B		PSMD3	LAMTOR3	DUS1L		CBX1	SRGAP3	SSX2IP	LY6E	MSX1		PMS2		IQCN		PERP			EXOSC8	CASP3		RNF114	SLC39A10	NRGN	ENSA				CDKN2B		BIVM			RCHY1
	HINT3	UMPS	NIT2	NOP16	GOLGB1		ATP6V0A1	FLJ20021	TINAGL1		PRKRIP1	THUMPD3	ST5	MAF1	FSTL1		KLHL7		KIF22		ATP1A1			SUPT20H	SORBS2		ADNP	GTF3C3	NINJ2	ENY2				SPINK4		APPL2			USO1
	TRMT11	SNX4	TOMM70A	CLTB	CCDC58		VAT1	PPA2	KIF9		MAP1A	SETD5	STIM2	HSF1	NFASC		FAM126A		KIF5C		NIPAL4			NAA16	PLEKHG4B		ATP9A	HSPD1	LRRK2	EPAS1				AQP3		NUDT8			PRKG2
	ECHDC1	CHCHD6	TFG	FAF2	FAM162A		DUSP3	NPNT	RAB17		DENND2A	OGG1	STK17A	WASH1	CRELD1		FKBP9		KIFC2		PXN			TSC22D1	CCDC127		STX16	MOB4	ALOX15B	EPB41L1				CA9		ZSCAN21			ENOPH1
	TBPL1	PODXL2	TRMT10C	NSD1	HACD2		TRIM37	AIMP1	KLHL25		ROBO2	CAMK1	STK19	KANK1	PCOLCE2		NT5C3A		KLC1		AURKAIP1			GTF2F2	CEP72		DIDO1	MAIP1	ZNF493	EPCAM				GDA		LINC00589			SEC31A
	HBS1L	RUVBL1	BBX	F12	CCDC14		PTRH2	SGMS2	BLVRB		ZSWIM7	TADA3	STK33	PUM3	RCHY1		ARL4A		KLC2		PLIN3			SUCLA2	BRD9		GID8	SPATS2L	CDA	EPDR1				GCNT1		ABCB9			COPS4
	BCLAF1	ACAD9	IFT57	RMND5B	UMPS		TANC2	HADH	SIAH1		EXOSC7	RPUSD3	STK36	KIAA2026	SLC4A1AP		CCZ1		KLF9		MSANTD3			EBPL	TRIP13		ARFGAP1	BZW1	ALPL	EPHA2				FAM120AOS		TRAK2			MRPS18C
	MAP7	COPG1	C3orf17	HNRNPAB	SNX4		CCDC47	CASP6	CCDC14		DGCR2	JAGN1	SULT1C4	RRAGA	ZNF148		FTSJ2		KLHDC8A		CASP14			TRIM13	CLPTM1L		DNAJC5	NIF3L1	SLC1A7	EPHB4				FBP1		FAHD2A			ABRAXAS1
	IFNGR1	IFT122	BOC	CANX	CHCHD6		APOH	PLA2G12A	DEPTOR		YARS	IL17RC	SUOX	MLLT3	POLR2H		TRIM24		KRI1		LGALS9B			INTS6	IRX2		MYT1	ORC2	CRYZ	EPHX1				SLC35D2		BBS4			ARHGAP24
	NHSL1	TRH	USF3	MGAT4B	PODXL2		PSMD12	GAR1	GNPNAT1		LUC7L	CRELD1	SUPT5H	KLHL9	TMEM41A		C7orf49		KXD1		NAV2			CKAP2	C5orf38		PCMTD2	NDUFB3	FMO5	EPN2				CORO2A		CLPTM1L			HSD17B11
	RP11-390P2.4	NEK11	NAA50	TBC1D9B	SEC61A1		ABCA5	ELOVL6	FAM129B		PTGES2	PRRT3	SYTL4	CDKN2A	AIMP1		CALD1		LAMA2		ZFPL1			DIAPH3	ADAMTS16		SHC2	TMEM237	MFSD4	EPRS				GALNT12		HOXC10			NUDT9
	VTA1	MRPL3	TIGIT	MAPK9	RUVBL1		LINC00511	PITX2	ARMCX5		POLR2H	VHL	TAF7	TOPORS	PGRMC2		CHST3		LAMA4		EPHB3			DACH1	FASTKD3		MISP	NOP58	SLC26A9	EPS8				KLF4		ATP6V0C			PKD2
	AIG1	ANAPC13	TMEM39A	SCGB3A1	RPN1		CDC42EP4	AP1AR	CDCP1		ALKBH7	SEC13	TANC1	DNAJA1	ABCE1		IFT81		LAMA5		TMPRSS11D			MZT1	MIR4458HG		ATP5F1D	WDR12	CTSE	EPS8L2				PTPN3		PLEKHB2			PYURF
	PEX3	PPP2R3A	POGLUT1	TUBB2A	ACAD9		GPRC5C	UGT8	LPIN3		WDR61	HRH1	TARBP2	CHMP5	NDUFS4		NME2P1		LAMB1		ORC5			MYCBP2	FAM173B		C19orf25	ABI2	C1orf116	ERBB2				PTGR1		RPRD1A			FAM13A
	LTV1	PCCB	TIMMDC1	ECI2	COPG1		TRIM47	SNHG8	BMP2		NDUFV2P1	VGLL4	TCEAL1	ENHO	CAMLG		MED13L		LAMB2		S100A16			POU4F1	CTNND2		KLF16	RAPH1	C4BPA	ERBB3				RNF183		TMEM251			SNCA
	SAMD5	CEP70	GSK3B	NRN1	IFT122		SPHK1	PRSS12	SLC26A6		EIF6	TSEN2	TCTA	CNTFR	ZNF12		RASSF8		LAMB4		PLS3			RNF219	TRIO		MKNK2	NDUFS1	CAPN8	ERCC3				NEK6		CPEB4			CCSER1
	PPIL4	FAIM	LRRC58	RREB1	ATP2C1		LGALS3BP	USP53	RAPH1		CCZ1	MKRN2	TCTN1	STOML2	PEX2		SSPN		LAMC1		BSG			MBNL2	FAM134B		AP3D1	FASTKD2	PLEKHH2	ERG28				FAM129B		APOO			PDLIM5
	KATNA1	COPB2	FSTL1	DSP	NEK11		SLC16A3	FABP2	NBEAL1		ANKRD17	RAF1	TCTN2	TPM2	MED30		PRDX4		LANCL2		TEAD4			ARHGEF7	DROSHA		SPPL2B	METTL21A	EVA1A	ERGIC3				FAM102A		ARMCX1			ADH5
	PCMT1	RP11-319G6.1	GOLGB1	SNRNP48	UBA5		TUBB6	C4orf33	SLC5A1		STRAP	CHCHD4	TCTN3	EBLN3	SPIDR		DDX39A		LARP4		FGFBP1			CCNB1IP1	RAI14		GNA11	FZD5	ATOH8	ERH				WDR34		TNFRSF21			LAMTOR3
	PPP1R14C	RBP1	CCDC58	TFAP2A	SRPRB		CHST9	SLC7A11	C8ORF33		USP33	TMEM43	TEAD1	ZCCHC7	SUN1		EBPL		LARS2		CARHSP1			TMEM55B	DNAJC21		ATCAY	IDH1	TMEM37	ERI3				ZDHHC12		TBX3			EMCN
	TFB1M	CLSTN2	FAM162A	GCNT2	AMOTL2		CDH2	MGST2	ACTR3C		INO80E	CCDC174	TNS2	GRHPR	OXR1		NLN		LDOC1		LYPD6B			HNRNPC	TTC33		PIAS4	MAP2	SCTR	ERLEC1				LRRC8A		MPLKIP			BDH2
	GTF2H5	SLC25A36	PDIA5	PAK1IP1	ANAPC13		GAREM1	SCOC	SLC7A1		MT1L	FGD5-AS1	TENM3	DCAF10	PHAX		SPATS2		LGALS3		ASNA1			RBM23	C5orf51		SAFB	RPE	TFCP2L1	ERLIN2				SH3GLB2		HIST1H2AC			PPA2
	DYNLT1	PXYLP1	HACD2	RNF144B	CEP63		SLC39A6	LRBA	SLC9A1		NSL1	CAPN7	TFPI	RFK	FOXK1		IL13RA2		LGALS3BP		HAS3			ACIN1	NNT-AS1		RFX2	LANCL1	ITGB6	ERO1A				IER5L		ARHGAP5			TBCK
	EZR	RNF7	CCDC14	HIST1H1A	PPP2R3A		ACAA2	SH3D19	SLC25A1		CTB-50L17.10	METTL6	TGFB1I1	TLE1	TMEM67		METTL8		LHFPL6		EFNA5			PABPN1	CTD-2089N3.1		KHSRP	SPAG16	DPP4	ERP29				LINC01503		RHOQ			AIMP1
	TCP1	TFDP2	ROPN1	HIST1H1C	PCCB		NEDD4L	ARFIP1	SLC22A5		DCTN2	ANKRD28	TGFB2	GKAP1	FAM219A		TNFAIP6		LIFR		PLD2			NGDN	CTD-2314G24.2		AP1M2	BARD1	HAGLR	ERRFI1				PTGES		KTI12			PAPSS1
	MRPL18	GK5	KALRN	HFE	CEP70		CDH19	TRIM2	KCTD14		DGUOK	DPH3	THBS3	NTRK2	SNAPC3		AGO2		LIN37		LGALS7			EMC9	FST		SMARCA4	ATIC	HOXD1	ESRP1				ASS1		GNG11			CYP2U1
	QKI	ZIC1	UMPS	LINC00240	FAIM		TRIB3	TMEM144	CYP4F12		SUPT20H	RFTN1	THBS4	NAA35	ZHX1		CKS2		BRD3OS		CTNNBIP1			G2E3	DHX29		RAB3D	XRCC5	COL4A4	ESRP2				CACFD1		CLCN3			HADH
	PDCD2	CPB1	SLC12A8	HIST1H2AG	COPB2		NSFL1C	PPID	SMPD2		PDHA1	RAB5A	TIMP1	ZCCHC6	SPTSSA		CHPF		LMAN2L		FAM57A			STRN3	PLPP1		ELAVL3	IGFBP2	COL4A3	ESYT2				VAV2		LRP12			OSTC
	PRKAR1B	HLTF	ZNF148	HIST1H2BN	RBP1		MRPS26	LINC01207	SNAI1		TMX4	UBE2E1	TIMP3	SHC3	CFL2		DNPEP		LMCD1		NDUFV1			SRP54	SETD9		ZNF44	AAMP	RAB17	ETFB				AGPAT2		SEC14L2			PLA2G12A
	SUN1	TM4SF18	SNX4	ZSCAN31	SLC25A36		DDRGK1	MSMO1	SORD		TERF2IP	NKIRAS1	TJP1	CKS2	SUGT1		OBSL1		LMNA		TMEM91			FAM179B	MIER3		AC020916.1	PNKD	CACNA2D2	ETHE1				RABL6		TYR			GAR1
	FTSJ2	TM4SF1	ROPN1B	TRIM27	TFDP2		ITPA	DDX60	SOX9		TRAPPC2L	TOP2B	TLE1	GADD45G	PGM2L1		SLPI		LMO3		TNKS1BP1			SAV1	PLK2		CC2D1A	TMBIM1	COL8A1	ETS2				CLIC3		ATP6AP2			SPRY1
	NUDT1	EIF2A	SLC41A3	RNF39	GK5		BMP2	SH3RF1	UAP1		CDC34	OXSM	TLE2	TMOD1	HEPACAM		PLCG1		LOX		KCTD11			PSMC6	DEPDC1B		ADGRL1	BCS1L	TAPT1	ETV5				ENTPD2		RNH1			ANKRD50
	EIF3B	SIAH2	CHCHD6	HCG18	PLOD2		SNAP25	CLCN3	SPINT1		URM1	DYNC1LI1	TLE6	XPA	KLHDC2		CSE1L		LOXL1		TUBA1C			CDKN3	CWC27		NR2F6	TTLL4	PARM1	EVPL				ENTPD8		CDC23			PGRMC2
	FOXK1	ARHGEF26	TPRA1	DDX39B	HLTF		MKKS	GALNT7	SPR		CYB5A	EPM2AIP1	TLK1	NR4A3	SPACA9		PMEPA1		LOXL2		SRC			EXOC5	TRIM23		PGPEP1	RETREG2	CDKL2	EWSR1				ARRDC1		CDKN1A			NDUFC1
	FSCN1	GMPS	PODXL2	RGL2	TM4SF1-AS1		SLX4IP	HPGD	SPTBN1		DPF2	MLH1	TMED1	MRPL50	FUNDC2		USP22		LPP		FLRT3			DAAM1	NLN		SSBP4	ATG9A	PITX2	EXOSC4				PFKP		CUL7			NAA15
	CCZ1	MLF1	SEC61A1	ITPR3	WWTR1		ESF1	DCTD	SQLE		GYG1	LRRFIP2	TMEM132A	SMC2	NDRG2		RRP36		LRIG1		MED24			RTN1	CCNB1		ZNF91	DNAJB2	CXCL14	EXT1				KLF6		EVA1A			MGST2
	AIMP2	SPTSSB	RUVBL1	SPDEF	COMMD2		MACROD2	ACSL1	SRC		PRCC	EXOG	TMEM147	RAD23B	ISCA2		XPO5		LRP1B		SLC7A1			PPM1A	MARVELD2		APLP1	DNPEP	SCGB3A2	F11R				AKR1C1		FAT1			MAML3
	EIF2AK1	GPR160	ACAD9	FKBP5	EIF2A		FLRT3	SLC25A4	SREBF1		PDE4DIP	WDR48	TMEM158	KLF4	MOAP1		KLHDC3		LRPPRC		TBRG4			MNAT1	CARTPT		CLIP3	CHPF	MUC21	F2RL1				AKR1C2		TCEAL3			SCOC
	USP42	PRKCI	ISY1	CLPSL1	ARHGEF26		KIF16B	FAT1	ST14		MRPL15	SLC25A38	TMEM161A	POLE3	JAM3		RIOK1		LRRC14		CLTB			PPP2R5E	ENC1		ZNF793	SGPP2	TNXB	F3				AKR1C3		SWI5			RNF150
	C7orf26	ECT2	COPG1	APOBEC2	GMPS		RRBP1	SDHA	STX3		MRPL19	ZNF620	TMEM205	HSPA5	DPCD		NRN1		LRRC41		NXT2			HSPA2	GFM2		PAK4	FARSB	KCNK5	FAAP20				NET1		PIGU			ZNF330
	C1GALT1	NAALADL2	HMCES	PGC	MLF1		SNX5	PDCD6	TAGLN		SNHG14	SEC22C	TMEM234	TRUB2	LARP6		RPP40		LRRC4B		PPP2R3A			ARG2	HMGCR		PAFAH1B3	MRPL44	RCAN2	FADS1				PFKFB3		ST3GAL5			INPP4B
	MIOS	TBL1XR1	H1FX	GNMT	GFM1		DTD1	EXOC3	TBCE		MRPL32	SS18L2	TMEM248	LRRC8A	TMEM100		AHNAK		LRRC8A		HGS			PNMA1	ANKDD1B		IRGQ	IRS1	ADGRF5	FADS2				PTER		MRPL23			GAB1
	RPA3	MFN1	TMCC1	SRF	B3GALNT1		NAA20	PP7080	TCEA3		BEX4	NKTR	TMEM43	C9orf78	XRRA1		EFNB2		LRRFIP2		SLC16A1			COQ6	POC5		ARHGAP35	MFF	LGSN	FAF1				MSRB2		AMPD2			ANAPC10
	PHF14	ACTL6A	ATP2C1	VEGFA	NMD3		XRN2	SLC12A7	TBX3		DPM2	HIGD1A	TMEM47	TUBB4B	TMEM41B		SOX9		LRRN3		CKAP4			YLPM1	SV2C		NAPA	PSMD1	RP5-1159O4.1	FAF2				CCDC6		CYB5A			ZNF827
	TMEM106B	MRPL47	MRPL3	C6orf223	SPTSSB		HM13	CLPTM1L	HNF1B		SBDS	POMGNT2	TMEM67	IRF7	WEE1		MRPS7		LRWD1		NECTIN1			EIF2B2	ZBED3		PTOV1	NCL	RAPGEF5	FAM114A1				ANK3		KCTD3			SH3D19
	ARL4A	NDUFB5	NPHP3	TFAP2B	PDCD10		KIF3B	LPCAT1	TCF7L2		TIMM23	TMEM42	TNC	LMO1	NNMT		NUP85		LSG1		RDH13			IRF2BPL	JMY		ZNF331	COPS7B	AQP1	FAM120AOS				PBLD		PYCR2			GATB
	TWISTNB	USP13	RAB6B	ELOVL5	GPR160		MAP1LC3A	MRPL36	TGFBI		UBE2D4	EXOSC7	TNFAIP6	ZNF143	TERF2IP		GTF3C4		LSM14A		HOMER3			AHSA1	XRCC4		MBOAT7	EIF4E2	TFPI2	FAM129B				TSPAN15		ABCA5			ARFIP1
	ITGB8	FXR1	RYK	GCLC	PRKCI		GSS	IRX2	THOP1		HAX1	TMEM158	TNFRSF12A	MTRNR2L8	NAB2		SLC2A4RG		LSM2		PHLDA3			SNW1	RASA1		LENG8	USP40	PON3	FAM135A				P4HA1		WDR3			TRIM2
	KLHL7	DNAJC19	EPHB1	EYS	TNFSF10		RPN2	NSUN2	THRA		SLC4A8	LIMD1	TNFRSF19	ZBED5	SCG5		CLPP		LTBP1		DUSP7			ZC3H14	LINC00461		SYT5	COPS8	AHCYL2	FAM136A				DLG5		SCAP			FNIP2
	NUPL2	MCCC1	PPP2R3A	SLC17A5	ECT2		LBP	SRD5A1	TJP1		TMEM59L	LZTFL1	TNFRSF21	NUCB2	CNPY4		THOC2		LTBP3		SMPD4			PSMC1	POLR3G		PPP6R1	MLPH	GJB1	FAM13A				MYOF		SERPINA5			TMA16
	MALSU1	ABCC5	PCCB	MYO6	NAALADL2		PI3	SEMA5A	TLE1		ZNF22	CCDC12	TNKS1BP1	TSG101	PHB		TMX4		LTBP4		FGF11			PPP4R3A	NR2F1-AS1		ZNF587	RAB17	HS6ST2	FAM162A				FRAT2		GEMIN5			TMEM192
	DFNA5	DVL3	STAG1	BCKDHB	TBL1XR1		SLPI	SNHG18	TLE2		ERBB2IP	SCAP	TP53	SPTY2D1	GPRC5B		SNRPB		LTF		RNF141			TRIP11	NR2F1		ZSCAN18	RAMP1	PEBP4	FAM168B				DNMBP		LTBP3			CBR4
	CBX3	ECE2	ARMC8	ME1	MFN1		PIGT	CCT5	TM4SF4		CADM1	ELP6	TPM2	LUZP2	CRK		NRSN2		LUC7L		UBE2F			BTBD7	PCSK1		UBE2M	HES6	RHOBTB2	FAM174A				SFXN3		MYBBP1A			SH3RF1
	HOTAIRM1	PSMD2	MRAS	REV3L	ACTL6A		WFDC2	CMBL	TSPAN6		MARS	CSPG5	TPST1	ARL14EP	ZNF226		ITPA		C7orf55-LUC7L2		TFCP2L1			MARK3	CTD-2151A2.1		SLC25A1	PER2	PLAT	FAM189B				PWWP2B		ZNF697			CLCN3
	TAX1BP1	EIF4G1	CEP70	FRK	MRPL47		DNTTIP1	DAP	TM7SF2		QPRT	SMARCC1	TRAM2	MPPED2	DAPK3		MRPS26		LYNX1		HSPB3			KLC1	C5orf30		ARVCF	TRAF3IP1	FAM83A	FAM20A				ADAM8		GULP1			HPF1
	CREB5	POLR2H	FAIM	NT5DC1	NDUFB5		STAU1	TRIO	TMPRSS2		B3GAT3	DHX30	TRIM4	CSTF3	CYB5D2		NCLN		LYPD1		FEM1B			CDCA4	NUDT12		PI4KA	NDUFA10	DGAT1	FAM20B				BET1L		COL12A1			MFAP3L
	SCRN1	EPHB3	COPB2	PKIB	DNAJC19		DPM1	FAM134B	TPBG		WEE1	MAP4	TRIM47	TRIM44	OTUB1		HNRNPR		LYPLA2		NRP2			UBE3A	EFNA5		SGSM1	GPC1	COL27A1	FAM210B				ANO9		TTC26			DCTD
	FKBP14	MAGEF1	RBP1	FABP7	MCCC1		VAPB	MYO10	TPD52		SLC1A2	CCDC51	TRIM9	C11orf96	ANGPTL4		ID1		LYRM2		CRYBG2			ARHGAP11A	EPB41L4A		XBP1	HDLBP	TNFSF15	FAM213A				HRAS		PIGM			WWC2
	GARS	MAP3K13	SLC25A36	SMPDL3A	EIF2B5		ADRM1	DROSHA	TRIP6		LIMA1	SHISA5	TRIP6	CD82	SRP68		ERGIC3		LZTS1		TENM2			ZNF770	MCC		DUSP18	STK25	SCUBE2	FAM213B				RASSF7		EIF2D			SLC25A4
	FKBP9	SENP2	PXYLP1	RNF217	ALG3		DIDO1	GOLPH3	CAPN5		CCT7	UQCRC1	TRPM3	RP11-430H10.1	TMEM99		PSMB2		MAGED2		DLL1			KNSTRN	YTHDC2		PISD	BOK	MS4A15	FAM222B				MIR210HG		USP30			CFAP97
	NT5C3A	BCL6	RASA2	ENPP3	PSMD2		SLC17A9	TARS	PHLDA2		TMEM134	PRKAR2A	TSC22D4	C11orf49	LTBP3		UROD		MAK16		HSPA4L			NUSAP1	KCNN2		CBX7	THAP4	P2RY6	FAM3A				IRF7		KANK1			SNX25
	RP9	TPRG1	TFDP2	MAP7	EIF4G1		PRPF6	BRIX1	TST		ECH1	ARIH2	TSEN34	MED19	SF1		UBA2		MAN1C1		TMEM165			TMEM87A	TRIM36		RANGAP1	DTYMK	MMP7	FAM3C				EPS8L2		FAAP100			UFSP2
	MPLKIP	HES1	GK5	IL20RA	POLR2H		PLPP2	DNAJC21	TUBB2A		RWDD1	P4HTM	TSKU	TMX2	RNF187		PRMT1		MANBAL		SERINC2			TP53BP1	CCDC112		TOB2	CHL1	ESAM	FAM46A				PNPLA2		HSPB8			PDLIM3
	INHBA	TMEM44-AS1	U2SURP	REPS1	MAGEF1		CFD	NADK2	ARHGEF34P		RP11-403A3.3	WDR6	TTC23	PRPF19	MAPK1IP1L		TRAP1		MANEAL		NDUFA4L2			SORD	HSD17B4		PPARA	SUMF1	IGFBP6	FAM57A				CRACR2B		MBNL2			SORBS2
	STK17A	MUC20	C3orf58	ABRACL	MAP3K13		WDR18	NUP155	TUFT1		SSBP2	DALRD3	TTC30A	BEST1	KCTD6		EMG1		MAOB		BNIP3			MYEF2	GRAMD3		CERK	JAGN1	HSD17B6	FAM71D				CD151		KIF1BP			CYP4V2
	DDX56	TCTEX1D2	ZIC1	PEX3	TMEM41A		HMG20B	PRKAA1	FAM160A1		RPA3	IMPDH2	TTC32	METTL12	MPLKIP		WDR60		MAP1A		MYOF			CEP152	MARCH3		PPP6R2	IL17RC	CIT	FAM83A				TOLLIP		TM9SF1			FAT1
	CCM2	PIGX	HLTF	SASH1	SENP2		CREB3L3	HMGCS1	MORN2		PHF14	QRICH1	TTLL4	UBXN1	ING5		MAP2K2		MAP1LC3A		ANO1			SECISBP2L	C5orf63		MAPK8IP2	SEC13	RPPH1	FAM83H				CTSD		SMARCC1			CCDC127
	TBRG4	NCBP2-AS2	WWTR1	IYD	DNAJB11		LRG1	CCL28	UGDH		SLC9A3R1	LAMB2	TTYH1	TTC9C	ING2		CPSF3L		MAP2K2		SDC4			LYSMD2	PRRC1		CXADR	VGLL4	NKX2-1	FAM84A				SYT8		JAM3			SDHA
	EGFR	PIGZ	COMMD2	SYNJ2	RFC4		TICAM1	PAIP1	UGT8		LRRC42	TCTA	TUBB4B	WDR74	TMUB2		RAB3IP		MAP3K6		FHL2			LEO1	SLC12A2		BTG3	CHCHD4	RHBDF1	FAM84B				TNNI2		PTPN12			PDCD6
	GBAS	BDH1	TSC22D2	PHF10	HES1		PLIN3	MRPS30	UCK2		MAP1B	DAG1	TUBB6	STIP1	STAT3		YEATS4		MAP3K7		B4GALT2			CCNB2	RAD50		RIPK4	MRPS25	MSLN	FAM89A				KCNQ1OT1		SEPT10			EXOC3-AS1
	PSPH	IQCG	ARHGEF26	SUN1	TCTEX1D2		C3	ITGA2	ZNHIT2		VDAC1	IP6K1	TXNDC15	VPS51	AHCYL1		PIN1		MAP4		KYNU			PIF1	SEPT8		PDXK	UBE2E1	ABCA3	FAM91A1				SLC22A18AS		SCYL1			EXOC3
	NSUN5	ZNF718	DHX36	ZFAND2A	PIGX		ANGPTL4	NDUFS4	VCL		AC012146.7	MON1A	TYW1	RELA	PKIG		EMC1		MAPK4		SLPI			PDCD7	SOWAHA		DIP2A	LINC01980	VASN	FAM96B				SLC22A18		SCOC			PP7080
	WBSCR22	MYL5	PLCH1	MICALL2	NCBP2		TMED1	SETD9	WARS		DANCR	RBM6	UBE2H	YIF1A	MAT2A		SMARCA4		MAPKAP1		GNA15			AAGAB	ZCCHC10		MT-ATP8	CMTM8	CRYM	FARP1				PHLDA2		NAPG			MRPL36
	STX1A	PCGF3	GMPS	INTS1	NCBP2-AS2		SMARCA4	MIER3	WFS1		PURB	RBM5	UBXN8	RBM4	ZNF608		AKAP9		MAPKAPK5		RND3			FEM1B	TXNDC15		MT-ND6	CTNNB1	SCNN1B	FARP2				FAM160A2		DCBLD2			NDUFS6
	RFC2	FGFRL1	VEPH1	MAFK	PIGZ		TMEM205	ELOVL7	YWHAG		KIF22	IFRD2	UNC45A	RCE1	UPF3A		GNG11		MARS		KLC3			ARIH1	PITX1			TRAK1	SLC22A31	FASN				TAF10		DPH3			MIR4458HG
	GTF2IRD1	FGFR3	PQLC2L	TMEM184A	DLG1		ILVBL	NDUFAF2	CA2		NF1	HYAL2	USE1	MRPL21	ZBTB43		HIP1		MAST4		IL1RAP			FBXO22	C5orf66-AS1			TCAIM	HNF1B	FASTK				PPFIBP2		PGRMC2			SEMA5A
	RHBDD2	LETM1	RSRC1	PSMG3-AS1	BDH1		GDF15	SMIM15	CA9		BRD3	TUSC2	USP48	CCND1	LMAN2		PTPN12		MATN2		ADRB2			RCN2	BRD8			CDCP1	ETV4	FAT1				WEE1		GLRX2			SNHG18
	YWHAG	WHSC1	MLF1	EIF3B	IQCG		ISYNA1	MRPS36	CACNA1D		KDM4A	NPRL2	VGLL4	DHCR7	NMD3		PAICS		MAZ		VAV2			DNAJA4	KIF20A			KIF9	PRR15L	FBRSL1				ADM		MYO1C			CCT5
	RSBN1L	MFSD10	GFM1	BRAT1	ZNF595		LINC00662	CDK7	DDR1		AASDHPPT	TMEM115	VRK3	STARD10	SDC2		PPAT		MBOAT2		AK2			FAM103A1	CDC23			SMARCC1	TMEM92	FBXL19-AS1				BTBD10		KIFAP3			CMBL
	DMTF1	RGS12	RARRES1	IQCE	MYL5		UQCRFS1	MARVELD2	MALL		SERINC5	MANF	VSIG10	PGM2L1	CLIC4		MPST		MCC		DHRS3			PRC1	CDC25C			PLXNB1	HLF	FBXO21				FAR1		CSTF3			DAP
	SRI	WFS1	SMC4	RBAK-RBAKDN	LETM1		RHPN2	OCLN	FZD5		B4GAT1	RBM15B	WASF3	ALG8	CNBP		LIF		MCCC1		EXOSC5			CHD2	EGR1			CCDC51	MRC2	FBXO22				SAA2		SOD3			MYO10
	AKAP9	MRFAP1	KPNA4	RBAK	C4orf48		CEBPG	MCCC2	IFRD2		PRRC2B	RRP9	WASL	FAM181B	TPST1		PRKRIP1		MCCC2		RFXANK			TM2D3	HSPA9			P4HTM	FAM20A	FBXO3				SAA1		LINC00511			DROSHA
	FAM133B	RP11-539L10.3	NMD3	TNRC18	WFS1		PEPD	TMEM171	SEMA3B		MNAT1	PCBP4	WDR13	PRCP	TMEM42		PODXL		MCFD2		LIMK2			LUC7L	PURA			IMPDH2	BAIAP2-AS1	FBXO32				LDHA		CRYAB			C5orf22
	CDK6	TBC1D14	MYNN	FBXL18	RP11-539L10.3		GPI	ENC1	YIPF2		PAF1	ABHD14A	WDR35	PCF11	UBE2E1		IFT22		MCM3		TGM1			C16orf91	PCDHB2			DAG1	DSEL	FBXW4				SPTY2D1		LMF1			SLC45A2
	ASNS	ACOX3	PRKCI	RNF216	S100P		GRAMD1A	HMGCR	GGCT		TM9SF4	WDR82	WDR41	C11orf73	USP47		MKLN1		ME3		ARHGEF37			SPSB3	RNF14			SEMA3B	FLRT3	FBXW5				ZDHHC13		FANCL			RAI14
	BAIAP2L1	LINC00504	FNDC3B	PMS2	ACOX3		HPN	F2RL1	TMEM106C		BMI1	BAP1	WEE1	CHORDC1	TMED10		FLNC		MECOM		UROD			PDPK1	GNPDA1			IFRD2	GGTLC1	FCHO2				LIN7C		C12orf76			BRIX1
	ZKSCAN1	CPEB2	NAALADL2	EIF2AK1	FAM200B		DMKN	SERINC5	DCTPP1		TAOK3	PBRM1	WLS	TAF1D	SMAD1		CALU		MECR		ARL9			TRAP1	PRELID2			HYAL1	TNNC2	FDFT1				PRRG4		LARS			C5orf51
	ZNF3	FBXL5	TBL1XR1	USP42	PROM1		TMEM147	CTD-2015H6.3	C1ORF116		NLK	GNL3	WWTR1	MED17	ARMC10		CCDC136		MED10		DENND2C			UBALD1	RBM27			HYAL2	HPN	FDPS				CAPRIN1		ALG14			CCL28
	COPS6	FAM200B	ZNF639	KDELR2	QDPR		RBM42	XRCC4	FA2H		CHD4	GLT8D1	XYLT2	ANKRD49	GPR37		KLHDC10		MED16		SELENOP			ARL6IP1	STK32A			TUSC2	CAPN12	FEM1C				EHF		TEX261			TMEM267
	MCM7	TAPT1	MFN1	ZNF316	FAM114A1		PSENEN	PPIC	C1ORF35		LARS	DCP1A	ZBED6	CWC15	TMEM43		MRPS12		MED27		XPNPEP1			THUMPD1	TCOF1			GNL3	CEACAM1	FERMT1				CD82		TCF12			PAIP1
	PILRB	QDPR	ACTL6A	ZNF12	UGDH		TBCB	SLC12A2	PRR15L		EEA1	CHDH	ZBTB20	SRSF8	RNF139		CHN1		MEN1		KHDC1L			RBBP6	NDST1			NEK4	DBP	FGD6				TP53I11		EMG1			NNT-AS1
	PPP1R35	PACRGL	MRPL47	CCZ1B	SMIM14		ZNF146	PCBD2	BRCC3		ANAPC5	CCDC66	ZC3H14	FAM76B	TSEN34		HAT1		MEPCE		DLK2			GTF3C1	ZNF300			TKT	SUSD2	FGFR2				SLC35C1		TECR			NNT
	TRIP6	DHX15	USP13	ICA1	UBE2K		PSMD8	PITX1	SLC39A7		ATPAF1	SLMAP	ZCCHC10	CEP57	ZNF160		SNRPN		MET		HOOK2			ATXN2L	SPARC			ARF4	TIMP3	FHL2				C11orf49		PRKCD			MRPS30
	AP1S1	RELL1	FXR1	PHF14	RBM47		CTD-2540F13.2	HSPA9	BCL2L14		CFAP20	RPP14	ZDHHC17	CCDC82	PGAM1		IVD		METRN		IFI30			KIF22	FAM114A2			FLNB		FIBP				TNKS1BP1		STUB1			NDUFS4
	ARMC10	FAM114A1	DNAJC19	TMEM106B	LIMCH1		LGALS4	CTNNA1	WDR25		MRPL2	PDHB	ZFAND3	JRKL	WIPF2		DUT		METTL15		SLC27A4			HIRIP3	LARP1			C3orf14		FIS1				ZDHHC5		ABTB2			GPX8
	DNAJC2	UGDH	DCUN1D1	ARL4A	TMEM33		FBXO17	PCDH1	EPS8L3		PPP1CC	KCTD6	ZFHX4	ARHGAP42	RSL1D1		ANAPC13		METTL17		GJB2			YPEL3	GEMIN5			THOC7		FKBP2				CTNND1		CHL1			DHX29
	ORC5	SMIM14	MCCC1	ANKMY2	SLC30A9		PAK4	PRELID2	SLC52A2		PSME3	PTPRG	ZHX1	SCN3B	ETFDH		SUMF2		METTL3		ADK			CD2BP2	MED7			GBE1		FKBP3				DTX4		GSN			SETD9
	SRPK2	UBE2K	EIF2B5	BZW2	USP46		SAMD4B	SH3RF2	RNF128		SMARCC1	C3orf14	ZHX3	PUS3	PLRG1		PALLD		MFAP3L		STAP2			TBC1D10B	THG1L			CHMP2B		FKBP4				OSBP		PLEKHG3			PLK2
	RINT1	RBM47	DVL3	TSPAN13	LNX1		PSMC4	SPINK1	EFL1		REEP2	PSMD6	ZIC1	GTPBP4	ZNF274		DCTD		MFGE8		LYPD5			PRR14	LSM11			PROS1		FKBP9				TCN1		FRMD6			NDUFAF2
	COG5	APBB2	ABCF3	SNX13	SRD5A3		PLD3	CDX1	TMEM53		MPHOSPH10	ADAMTS9	ZNF181	KLF6	AQP4		RPAIN		MFSD10		PRKAR1B			RNF40	PWWP2A			ARL13B		FLAD1				SCGB2A1		EFNA1			SMIM15
	DLD	LIMCH1	ALG3	MACC1	TMEM165		BLVRB	G3BP1	AIMP2		SMARCD3	MAGI1	ZNF227	FAM208B	SCG2		TXNDC17		MFSD3		ZFYVE21			DNAJA2	PTTG1			RIOX2		FLNB				AHNAK		ANK2			DIMT1
	THAP5	TMEM33	ECE2	RAPGEF5	PAICS		TMEM91	LARP1	C3ORF52		POP5	SLC25A26	ZNF275	GDI2	SYNPO		ATP1B2		MGST1		SPINK6			SIAH1	HMMR			DCBLD2		FLOT1				HNRNPUL2		AKR7A2			TRAPPC13
	IFRD1	SLC30A9	PSMD2	TRA2A	SRP72		APOE	MRPL22	CCDC51		UBE2H	LRIG1	ZNF395	RBM17	GAP43		KIF1C		MIB2		LY6E			RPGRIP1L	WWC1			CMSS1		FN3KRP				RARRES3		FKBP10			SGTB
	TMEM168	GUF1	POLR2H	MPP6	CXCL2		APOC1	FABP6	ASB13		SAP30	PPP4R2	ZNF404	KIN	FRMD3		PUS7L		MICALL2		S1PR5			NUDT21	SPDL1			NIT2		FNBP1L				ATL3		LARP1			NLN
	TES	USP46	EPHB3	CBX3	MTHFD2L		CD3EAP	ATP10B	ISOC2		NDP	PDZRN3	ZNF423	ATP5C1	GNG12		ILF3		MIR210HG		CDCP1			RSPRY1	TLX3			TOMM70		FNDC3B				RTN3		SUMO3			ERBIN
	CAV2	LNX1	MAGEF1	HOXA3	SCARB2		DDX3Y	NUDCD2	GRTP1		METTL5	ROBO2	ZNF436	TAF3	ZNF24		SLC44A2		MRTFB		MFSD5			POLR2C	UBTD2			TMEM45A		FNIP2				MARK2		SMIM7			SREK1
	CAV1	SRD5A3	MAP3K13	HOXA5	SHROOM3		EIF1AY	WWC1	ST7		PPM1B	GBE1	ZNF444	CELF2	EFEMP2		MAP7D3		MLC1		NLGN4Y			CFAP20	NEURL1B			TFG		FOPNL				MACROD1		SPR			SLC30A5
	MET	CLOCK	TMEM41A	HOXA6	CCNG2		MRPL40	RARS	ARHGEF5		TJP1	CADM2	ZNF446	UPF2	DHCR7		GAMT		MLLT3		GIPC1			SETD6	BNIP1			PCNP		FOS				TRPT1		ABCE1			MRPS36
	CAPZA2	PAICS	SENP2	HOXA7	ANXA3		TXNRD2	PANK3	HDAC11		TMEM208	CGGBP1	ZNF460	CDC123	CCDC106		GNL3L		MLST8		SAA2			DYNC1LI2	CPEB4			IFT57		FOSL1				NUDT22		PHC2			AK6
	ARF5	SRP72	IGF2BP2	HOXA9	ENOPH1		PITPNB	GABRP	PLBD1		CMC1	ARL13B	ZNF521	PRPF18	NUDT4		ECSIT		MMP25		SLC2A9			CTCF	HMP19			NAA50		FOXA1				PPP1R14B		SPHK1			TAF9
	HILPDA	MTHFD2L	RFC4	HOXA10-AS	TMEM150C		GAL3ST1	BOD1	TMC7		ING2	MINA	ZNF585B	FRMD4A	ENDOV		ELOF1		MOCS1		ALKBH3			NIP7	FAF2			QTRT2		FOXA2				BAD		IFNGR2			MAP1B
	TNPO3	SCARB2	LPP	HOXA10	CDS1		PES1	KIAA1191	DNAJC22		TOMM20	DCBLD2	ZNF606	HSPA14	ZNF791		CDC16		MON1A		CAST			NOB1	GPRIN1			UPK1B		FOXD1				CCDC88B		LRPPRC			MRPS27
	MEST	SHROOM3	HRASLS	HIBADH	PYURF		TOM1	NOP16	ATAT1		DCXR	TBC1D23	ZNF608	DCLRE1C	CTSF		TOMM40		MOSPD3		TGFBI			IST1	UNC5A			B4GALT4		FOXJ3				ATG2A		PPP1R16A			TNPO1
	CALD1	CCNG2	OPA1	TAX1BP1	PDLIM5		NRIP1	HIGD2A	WLS		ZIC1	TOMM70A	ZNF800	RSU1	C16ORF91		DPP6		MOXD1		PGM3			ZNF821	ZNF346			TMEM39A		FOXK1				TM7SF2		ANKRD54			ANKRA2
	C7orf73	ANXA3	HES1	CPVL	BMPR1B		PIGP	CLTB	ESRP2		PFDN1	TFG	ZNF83	NSUN6	FAM174A		XPO7		MPG		SPINT2			DHX38	MXD3			TIMMDC1		FOXK2				SYVN1		WDR60			UTP15
	LUC7L2	TMEM150C	LSG1	FKBP14	PPA2		BACE2	CDHR2	BAIAP2L2		TXNDC15	SENP7	ZNRF3	ARL5B	TRMT10C		FAM98C		MRAS		RNF128			CENPN	F12			COX17		FOXQ1				CAPN1		CD9			HEXB
	KDM7A	CDS1	MUC20	PLEKHA8	ARHGEF38		TMPRSS3	FGFR4	ARL14		BLOC1S4	TRMT10C	ZSCAN18	DNAJC1	PHLDA3		NCAN		MREG		SLC52A2			USP10	FAM193B			HGD		FRMD6				FAM89B		USP53			NSA2
	SLC37A3	RP11-431J17.1	TFRC	ZNRF2	NPNT		PTTG1IP	F12	ZNF703		TSSC1	PCNP		OTUD1	C12ORF76		PGLS		MRPL17		SUCLA2			GSE1	RMND5B			RABL3		FSCN1				EHBP1L1		SLC35B3			COL4A3BP
	MKRN1	TRMT10A	TCTEX1D2	GGCT	AIMP1		MT-ND4L	PRR7	ITPKC		DSEL	BBX		PRTFDC1	B4GAT1		MLLT1		MRPL18		VDAC2			EMC8	ZNF354A			GOLGB1		FST				MAP3K11		THOP1			LHFPL2
	ZYX	LAMTOR3	SENP5	GARS	PAPSS1		MT-ND6	DDX41	CD276		PIN1	DZIP3		ABI1	SEZ6L2		STK33		MRPL2		LRRC41			BANP	MAML1			IQCB1		FUBP3				SIPA1		SCARB1			ZFYVE16
	TCAF1	PPA2	NCBP2	AVL9	HADH			HNRNPAB	RASSF7		OMG	TAGLN3		YME1L1	CSRP2		PXDN		MRPL28		ATP5PB			ANKRD11	C5orf45			CCDC58		FUCA2				RELA		PLOD3			CKMT2-AS1
	ARHGEF35	ARHGEF38	NCBP2-AS2	RP9	CASP6			CANX	FOSL1		SUMO1	CD200		RAB18	DDIT3		SSBP4		MRPL4		KRT16P2			RNMTL1	CNOT6			FAM162A		FURIN				OVOL1		PRR4			CKMT2
	ARHGEF5	INTS12	PIGZ	KIAA0895	PLA2G12A			MGAT4B	SLC44A4		BBOX1	SLC35A5		WAC	CTDSP2		LSM4		MRPL49		UBAC1			CRK	FOXC1			PDIA5		FXR1				CST6		KDELR3			ZCCHC9
	ZNF212	NPNT	DLG1	VPS41	GAR1			SQSTM1	CPTP		CDK16	CCDC80		BAMBI	MED16		OLFM1		MRPL52		GPSM2			TSR1	WRNIP1			SEC22A		FXYD3				RAB1B		EHBP1			ATG10
	LRRC61	PAPSS1	FYTTD1	CDK13	C4orf32			TRIM7	TMEM177		LINC00657	C3orf17		ZEB1-AS1	LPL		ATXN10		MRPS10		COL4A5			PELP1	BPHL			UMPS		FZD5				C11orf80		PRNP			TMEM161B-AS1
	GALNT11	HADH	LRCH3	MRPL32	AP1AR			GMDS	EEPD1		NMRAL1	NAA50		ARHGAP12	RAB6A		ASS1		MRPS12		KCNK6			DHX33	PXDC1			ITGB5		FZD6				RCE1		CTGF			CETN3
	KMT2C	CASP6	SPON2	COA1	USP53			SERPINB1	ACTN4		APOO	RP11-553L6.5		KIF5B	TOM1L2		EXOSC2		MRPS17		MET			FAM64A	ECI2			SNX4		FZD7				RHOD		RAB17			POLR3G
	NOM1	PLA2G12A	S100P	BLVRA	LARP1B			SERPINB6	AKAP1		FLYWCH2	ZBTB20		EPC1	NR2F1		PRRC2B		MRPS18A		RNF185			PHF23	RPP40			ALG1L		G6PC3				KDM2A		SNX7			RHOBTB3
	AKAP17A	GAR1	AFAP1	URGCP	PGRMC2			BPHL	SPRY4		ATP1B2	LSAMP		CREM	MSRA		UBE2M		MRPS18B		EFNB1			CTDNEP1	SNRNP48			CHCHD6		G6PD				GRK2		HEATR1			RGMB
	PRKX	SNHG8	PROM1	UBE2D4	MGST2			TUBB2A	HDHD3		CSRP2	IGSF11		ZNF33A	SWI5		TRIM28		MRPS2		STARD5			ELP5	TXNDC5			PLXNA1		GABRA5				SSH3		NAA35			FAM174A
	RP11-706O15.1	ANKRD50	ADGRA3	YKT6	SCOC			DSP	FZD6		POLR2I	GSK3B		ZNF37A	BAIAP2		C16orf13		MRPS23		C12orf75			FXR2	TFAP2A-AS1			TPRA1		GADD45A				CORO1B		RTN4			FER
	PRPS2	INTU	SOD3	NUDCD3	CLGN			TBC1D7	HIST1H2AC		FAM195B	LRRC58		LINC00839	ARL4D		EIF2S3		MRPS30		RNF39			TP53	SYCP2L			MCM2		GADD45G				TMEM134		PPT2			EPB41L4A-AS1
	OFD1	LARP1B	OCIAD2	DDX56	ELMOD2			MCUR1	HIST1H2BC		BMP7	FSTL1		HNRNPF	TUBB6		LRRC47		MRPS34		DDX49			KDM6B	ELOVL2			PODXL2		GADD45GIP1				CDK2AP2		PRKAR2B			MCC
	PDHA1	PGRMC2	KIT	TMED4	TBC1D9			TPMT	HIST2H2BE		MAP2K7	CCDC58		ZNF22	FOXG1		CLIP1		MSRB3		COL7A1			AURKB	SMIM13			MGLL		GALE				ACY3		TMEM51			SEMA6A
	SMS	RP11-83A24.2	PAICS	H2AFV	SMAD1			KDM1B	BCL2L12		BOD1	CCDC14		SGMS1	BNIP3		EIF3G		MSTO1		RPUSD3			ALKBH5	RANBP9			SEC61A1		GALNT2				UNC93B1		FDX2			DMXL1
	APOO	SETD7	REST	PURB	ZNF827			SOX4	SH3BGRL2		SPECC1	KALRN		CISD1	KBTBD11		DNMT1		MSX1		IFI27			TOP3A	RBM24			RUVBL1		GALNT3				ALDH3B1		CD59			PPIC
	DMD	MGST2	IGFBP7	HUS1	ARFIP1			ACOT13	CASP6		POP4	UMPS		TFAM	C8ORF4		DKC1		MT1E		MICALL1			PRPSAP2	ID4			RPN1		GALNT4				LRP5		BST2			ALDH7A1
	MID1IP1	SCOC	ANKRD17	DDC	TRIM2			GMNN	IMMP2L		CUTA	ZNF148		ARID5B	DEAF1		PLXNA3		MT1F		RGS20			TMEM11	ACOT13			ACAD9		GALNT5				MYEOV		KIF6			CHSY3
	MIR222HG	TBC1D9	SHROOM3	EGFR	MAP9			HIST1H2BD	PIP5K1B		PDZD11	SLC41A3		EGR2	MAN1B1		NOL11		MT1L		CA9			MAP2K3	SCGN			ISY1		GALNT6				AP005233.2		IL12RB2			FNIP1
	USP11	GAB1	SEPT11	LANCL2	TMEM144			HIST1H2AE	FAM234A		ST5	PODXL2		NRBF2	NIM1K		UBA1		MT1M		NUDT22			WSB1	HIST1H4C			COPG1		GALNT7				FADD		UBL3			P4HA2
	PCSK1N	LRBA	ANXA3	SUMF2	TMA16			TRIM31	PLA2G10		PSMA3-AS1	MGLL		JMJD1C	CD163L1		SYNE1		MT1X		PCSK9			IFT20	ZNF184			HMCES		GAN				PPFIA1		CYB5R1			RAD50
	PLP2	TRIM2	CDS1	PHKG1	MSMO1			TRIM15	B3GNT5		SNRPA1	SEC61A1		SIRT1	CD151		ZNF428		MT2A		TMEM205			SUPT6H	HIST1H2BN			H1FX		GAR1				PGM2L1		DAB2IP			SHROOM1
	NUDT11	GRIA2	TIGD2	CHCHD2	PALLD			IER3	BCAR3		YTHDF2	RUVBL1		TET1	FAM20C		F12		MTERF1		CD109			FAM222B	HIST1H1B			ATP2C1		GARS				TSKU		TPGS2			AFF4
	MAGED2	FAM198B	PDLIM5	ZNF736	CBR4			DDR1	PPP1R1B		FKBP2	COPG1		CCAR1	PCDHB9		MRPS25		MTHFD1		ATP6V1F			GOSR1	ZKSCAN8			MRPL3		GART				PAK1		DCUN1D4			C5orf15
	APEX2	RP11-597D13.9	BMPR1B	ZNF680	SH3RF1			SFTA2	RPF2		SREK1	HMCES		DDX50	RIC8A		PDLIM4		MTSS1L		ACY1			PSMD11	ZSCAN9			TOPBP1		GAS2L1				KCTD14		ERBB3			VDAC1
	EFNB1	TMEM144	ADH5	ZNF107	CLCN3			PSORS1C1	TMEM164		RIMKLB	H1FX		DDX21	IMP3		GFPT2		MUC1		MT1E			ZNF830	ZKSCAN4			SRPRB		GAS5				SYTL2		ATP6V1H			CDKN2AIPNL
	PJA1	CBR4	CASP6	ZNF138	GALNT7			SLC44A4	ALKBH7		ADD1	TMCC1		VPS26A	ASB8		TUBG1		MUL1		IRX4			AP2B1	ZSCAN26			RAB6B		GBP6				YAP1		MUL1			CAMLG
	RP11-402P6.11	SH3RF1	PLA2G12A	ZNF273	ING2			CFB	TMEM246		KMT2C	UBA5		SAR1A	IMPDH2		ACLY		MUS81		TREM2			SYNRG	ZSCAN31			RYK		GCLC				BIRC3		AGPAT2			C5orf24
	PBDC1	CLCN3	GAR1	ZNF117	RWDD4			PFDN6	MRPL45		EFEMP1	TMEM108		PPA1	MLF1		VPS25		MUT		PFDN1			MED1	MDC1			ANAPC13		GCLM				MMP7		CYP27A1			SMAD5
	TSPAN6	GALNT7	ZNF827	VKORC1L1	SLC25A4			ITPR3	CYSTM1		SRM	SRPRB		ASCC1	BOLA1		DIAPH1		MXRA8		HS6ST1			CDK12	VARS2			PPP2R3A		GCN1				MMP3		CLU			BRD8
	BEX2	RWDD4	LRBA	GUSB	CFAP97			SNRPC	DYRK2		NUBP2	RAB6B		ANAPC16	PDE4DIP		TOP2A		MYBPC1		PSMD6			PSMD3	CCHCR1			PCCB		GCNT2				DYNC2H1		PABPC4			FAM53C
	NGFRAP1	ACSL1	FBXW7	ASL	PDLIM3			SRPK1	MAP1LC3A		LINC00998	AMOTL2		DDIT4	GALNT11		PDHA1		MYC		FARSA			TOP2A	GPANK1			CEP70		GCNT3				SLC35F2		TFAP2C			EGR1
	MORC4	SLC25A4	TRIM2	CRCP	SORBS2			MAPK13	PARD6B		MEX3A	ANAPC13		MICU1	ZFAND2A		SNRPA1		MYLK		PLEKHG5			SMARCE1	HSPA1A			FAIM		GCSH				COLCA2		ENDOD1			HSPA9
	PLS3	ANKRD37	NPY1R	TYW1	FAT1			C6orf222	LNX1		APP	CEP63		DNAJC9	P4HTM		C19orf12		MYO6		CDK7			KRT19	ZBTB12			MRPS22		GDA				PAFAH1B2		ZDHHC5			CTNNA1
	MCTS1	SORBS2	TMA16	AUTS2	PP7080			GLO1	PCGF1		AGAP1	SLC35G2		AP3M1	DTX3		LRRC41		MZF1		CXCL10			ACLY	STK19			COPB2		GDF15				MPZL3		KLHL12			SIL1
	THOC2	EXOC3-AS1	PALLD	POM121	IRX2			FOXP4	TUBA1C		RBFOX2	ARMC8		VDAC2	TAF7		DHX30		NAA10		BICD2			VPS25	FKBPL			RBP1		GEM				MPZL2		MAGEA6			MATR3
	HPRT1	PP7080	PDLIM3	BAZ1B	C5orf38			BYSL	HPDL		DDR2	MRAS		ZNF503	SAMD4B		PTCD3		NAP1L4		C14orf119			BRCA1	PPT2			SLC25A36		GFPT1				BCL9L		IPO7			CXXC5
	MOSPD1	SLC12A7	SORBS2	DNAJC30	NSUN2			C6orf132	MFSD2A		GLO1	FAIM		ZMIZ1	RAD23A		IMMT		CIAO3		JUP			CCDC43	RXRB			TFDP2		GGCT				PDZD3		ALDH1A1			PURA
	FHL1	CLPTM1L	FAT1	ABHD11	SRD5A1			MRPS10	AIFM2		TRIO	MRPS22		NUTM2B-AS1	FJX1		RAMP1		NARS		LSR			NPEPPS	VPS52			PLS1		GGCX				NECTIN1		PRSS23			CYSTM1
	HTATSF1	MRPL36	PLEKHG4B	CLDN3	MIR4458HG			KLC4	C1ORF198		MAGEF1	COPB2		RP11-182L21.6	KLHL28		CLUH		NAT14		GSTZ1			PHB	WDR46			U2SURP		GGPS1				ARHGEF12		SPATA20			PFDN1
	MAGEA4	IRX2	LPCAT1	EIF4H	CMBL			DNPH1	MAP4K3		YLPM1	RBP1		FAM213A	MAF1		MYBBP1A		NAV2		CELSR2			SPOP	KIFC1			PLOD2		GID8				SORL1		DBN1			EIF4EBP3
	FLNA	C5orf38	MRPL36	GTF2I	DAP			POLR1C	FIBCD1		PSMD7	SLC25A36		GHITM	MYADM		PNISR		NBN		AJUBA			COIL	LEMD2			HLTF		GIPC1				VWA5A		LOXL3			NDUFA2
	TDRP	MIR4458HG	C5orf38	TRIM73	FAM134B			MRPS18A	PPP1R16A		IRF2BPL	U2SURP		WAPL	FAHD1		LANCL2		NCAM1		PLEKHJ1			AKAP1	GRM4			CP		GJA1				EI24		S100A10			HARS
	ARHGEF10	FAM173B	TRIO	POR	MYO10			VEGFA	TMEM141		TMEM9B	CHST2		GLUD1	ARSJ		ANKRD17		NCDN		HOOK1			MSI2	UHRF1BP1			TM4SF1		GJB3				ARHGAP32		RRP12			TAF7
	SOX7	CMBL	AC016549.1	TMEM120A	GOLPH3			C6orf223	ENC1		CHCHD6	PLOD2		MINPP1	METTL23		TRIM47		NCSTN		HADHA			VEZF1	ANKS1A			WWTR1		GLO1				BARX2		MRS2			PCDHGC3
	PINX1	FBXL7	OTULIN	STYXL1	MTMR12			MRPL14	CBX4		UBFD1	ZIC1		ATAD1	SOX2		EIF5A		NDP		MAPKBP1			SRSF1	FANCE			COMMD2		GLOD4				TMEM45B		PPAT			DELE1
	MTMR9	FAM134B	MYO10	HSPB1	RAD1			TMEM63B	BCAS1		SYNM	HLTF		IFIT3	TMEM45A		MATN2		NDRG2		DHRS1			DYNLL2	LHFPL5			PFN2		GLRX3				ST14		ACVR2B			RNF14
	TUSC3	MYO10	PDZD2	YWHAG	BRIX1			CLIC5	RHPN2		CSNK2B	TM4SF1		IFIT1	YIPF6		REEP2		NDRG4		LY6D			PRR11	MAPK14			GMPS		GLRX5				B4GALNT3		DOCK5			GNPDA1
	CNOT7	GOLPH3	RAD1	PTPN12	PRLR			MEP1A	CAV2		TIMM9	COMMD2		IFIT5	WRB		NIP7		NDST1		EIF3I			DHX40	PPIL1			RSRC1		GLTP				SCNN1A		TMEM242			SPRY4
	PSD3	MTMR12	PRLR	GNAI1	SPEF2			TNFRSF21	PLPP2		SOX2	IGSF10		KIF20B	DEXI		MTSS1L		NDUFA4L2		GJB4			CLTC	RNF8			MLF1		GMDS				LTBR		TMOD1			PRELID2
	HR	RAD1	ZNF131	SEMA3C	C5orf51			CD2AP	PLPP3		SPPL3	ARHGEF26		RPP30	ZNF708		PCNA		NDUFV1		FBXO2			PTRH2	MDGA1			KPNA4		GMPS				SPSB2		C19orf24			LARS
	SORBS3	PRLR	HMGCS1	PCLO	HMGCS1			LRRC1	KCNK5		FBXL5	DHX36		FGFBP3	SHMT2		NXT1		NECAB3		BAIAP2			APPBP2	MOCS1			NMD3		GNA11				LRRC23		PHF13			STK32A-AS1
	PDLIM2	LMBRD2	PAIP1	SEMA3E	CCL28			FAM135A	JRKL		NPDC1	PTX3		BTAF1	C1S		NASP		NEIL2		UQCRC2			PPM1D	LRFN2			GPR160		GNG12				ENO2		AMOTL1			STK32A
	CCAR2	NADK2	PLK2	KIAA1324L	C5orf28			CD109	HYAL2		MRPL35	RSRC1		MARCH5	NXPH4		MYH10		NEK6		MAEA			MED13	NFYA			PRKCI		GNG5				LPCAT3		NIT2			CSNK1A1
	SLC25A37	SEPP1	OCLN	DMTF1	PAIP1			MYO6	GALNT4		PNPLA8	MLF1		EXOC6	TSHZ2		PEMT		NELL2		BAIAP2L1			DCAF7	FOXP4			SKIL		GNL2				ETV6		TCTN2			PPARGC1B
	PPP2R2A	HMGCS1	ENC1	TMEM243	RP11-53O19.1			SH3BGRL2	DGAT1		HEY1	SMC4		FRA10AC1	EXOC7		SCO1		NFASC		B3GNT5			CCDC47	MDFI			FNDC3B		GNPAT				MANSC1		GPD2			SLC26A2
	PPP2CB	PAIP1	HOMER1	TP53TG1	MRPS30			NT5E	SERPINH1		MAP3K13	KPNA4		NOC3L	MXRA7		DCLK1		NFKBIL1		ATOX1			DDX42	USP49			TNFSF10		GNPNAT1				PLBD1		GALNT11			HMGXB3
	ZNF703	RP11-473L15.3	RHOBTB3	CROT	ITGA2			SYNCRIP	TNK1		FAM168B	B3GALNT1		TCTN3	RGS6		HSPBP1		NFS1		INAVA			SMURF2	MED20			ECT2		GOLGA2				PIK3C2G		SHROOM2			GPX3
	PROSC	RP11-53O19.1	EFNA5	SLC25A40	MOCS2			SLC35A1	ABCC3		FAM3C	NMD3		ZNF518A	ZNF721		LARS		NLN		ATP6V0D1			PSMD12	BYSL			NAALADL2		GOLGA3				PLEKHA5		PLEKHA4			SPARC
	BRF2	RP11-53O19.2	NREP	DBF4	NDUFS4			PREP	CTNNAL1		MEAF6	BCHE		TM9SF3	CADM1		LRRCC1		NMD3		TPD52L2			NOL11	MRPS10			TBL1XR1		GOLGA5				CMAS		HSD17B12			ATOX1
	BAG4	MRPS30	PPIC	STEAP4	CCNO			CD164	CBR1		CASKIN2	GOLIM4		SLIT1	DDX41		CCDC59		NME3		EXT2			BPTF	TBCC			MFN1		GOLGB1				KRAS		HPS5			LARP1
	ADAM9	RP11-53O19.3	ALDH7A1	GTPBP10	DHX29			RPF2	ADAM15		VBP1	MYNN		PGAM1	TOB2		EIF2S1		NNMT		PTPRZ1			KPNA2	PEX6			ACTL6A		GOLIM4				BHLHE41		SREK1			FAXDC2
	SLC20A2	NDUFS4	P4HA2	CLDN12	MAP3K1			HDAC2	ADAM9		NDUFS2	PRKCI		EXOSC1	TTC32		CHL1		NOB1		HMOX2			FAM104A	PPP2R5D			MRPL47		GOLM1				TM7SF3		PGLS			MRPL22
	FNTA	IL6ST	PITX1	FZD1	SETD9			FRK	TNFRSF11A		STX8	TNIK		CRTAC1	ACTG1		GSTM3		NOC2L		ITGB4			HID1	RRP36			NDUFB5		GOLPH3				STK38L		BOLA1			SGCD
	UBE2V2	SETD9	GFRA3	AKAP9	PLK2			PKIB	TNFRSF10D		TMEM126A	NLGN1		MRPL43	TM2D3		PSRC1		NOL10		ETS2			SAP30BP	KLC4			FXR1		GORASP2				KIAA1551		SEPHS2			RNF145
	SNAI2	PLK2	PCDHB2	CYP51A1	NDUFAF2			TPD52L1	TNFRSF10B		CDC42EP4	ZNF639		NOLC1	SEPT9		PTGFRN		NOL3		DSC2			WBP2	SRF			DNAJC19		GOT1				FGD4		PDIA4			TTC1
	TMEM68	SMIM15	PCDHB16	KRIT1	SMIM15			PTPRK	CES2		AC012354.8	MFN1		BORCS7	IMMP2L		NOTCH2		NOL6		KIAA1217			SRP68	DLK2			SOX2		GOT2				PKP2		TMEM101			MIR3142HG
	TGS1	NLN	PCDH1	ANKIB1	NLN			MYB	GGH		ATP1B1	ACTL6A		XPNPEP1	ZFP90		TMEM106C		NOP16		MED11			UBALD2	TJAP1			DCUN1D1		GPATCH4				KIF21A		CSAG2			CCNG1
	ARMC1	MAST4	DPYSL3	GATAD1	SLC30A5			MAP7	TSC22D1		POU2F1	USP13		SHOC2	HSF1		ROCK2		NOTCH1		LGALS3BP			UBE2O	LRRC73			MCCC1		GPBP1L1				TWF1		KIF3C			NUDCD2
	COPS5	MRPS36	ANXA6	PEX1	MRPS36			PEX7	NR1I2		MRPL22	TTC14		ZDHHC6	TCEAL9		NAV1		NOTCH3		P2RY2			JMJD6	XPO5			B3GNT5		GPC1				SLC38A1		EPB41L5			AC109466.1
	UBE2W	CCDC125	WWC1	RBM48	CDK7			IL20RA	PER2		SNRPA	FXR1		TCF7L2	RAB11B		RBMX2		NOTCH4		GPRC5A			TNRC6C	MAD2L1BP			PARL		GPC3				AMIGO2		ARHGEF10			RARS
	ZFAND1	AK6	GABRP	CDK6	CCDC125			PERP	IER3		PSMC2	SOX2		NHLRC2	TARSL2		ZCCHC11		NPAS2		GSDMC			TK1	MRPS18A			ABCC5		GPC4				DNAJC22		POLR3D			RANBP17
	C8orf59	TAF9	RANBP17	BET1	AK6			ARFGEF3	WASL		SERBP1	EIF2B5		CCDC186	SH3BGR		PRPF38A		NPDC1		NAA10			BIRC5	AARS2			DVL3		GPD1L				SMAGP		DAAM1			BOD1
	CPNE3	MARVELD2	STC2	CASD1	TAF9			HEBP2	PLOD3		RSPRY1	DVL3		AFAP1L2	MRPL40		ELP2		NPNT		GRHPR			USP36	ENPP4			ABCF3		GPD2				KRT7		AARS			CPEB4
	PDP1	OCLN	BOD1	PON3	MARVELD2			NHSL1	TRIM15		KLHDC8A	PSMD2		ATRNL1	NDUFA4L2		DTNA		NR2E1		ALDH7A1			HGS	ENPP5			ALG3		GPI				SP1		MRPL53			HRH2
	ESRP1	MCCC2	NOP16	PON2	OCLN			VTA1	SELENBP1		DYNC1LI1	EIF4G1		GFRA1	DRG1		FADS2		NR2F1		TSPAN5			MAFG	CYP39A1			ECE2		GPR107				LINC02381		DPYSL3			NOP16
	PLEKHF2	SCAMP1	RGS14	ASB4	MCCC2			ADGRG6	KLC4		NONO	FAM131A		FAM204A	BLOC1S4		PDGFRA		NR2F2		ATAD3A			PYCR1	PLA2G7			PSMD2		GPR160				SMUG1		APP			CLTB
	STK3	CMYA5	F12	SLC25A13	ENC1			AIG1	KALRN		AHCY	POLR2H		CACUL1	UBE2H		DZIP1		NR2F6		MRPL43			FOXK2	TNFRSF21			EIF4G1		GPRC5A				METTL7B		PNKD			RAB24
	RNF19A	CTD-2015H6.3	PRR7	LMTK2	HMGCR			SAMD5	CCDC120		PNPT1	MAGEF1		EIF3A	MAPT		APC		NRBP2		DUSP11			FN3KRP	CD2AP			FAM131A		GPRC5C				ORMDL2		ATRN			PRELID1
	ANKRD46	SSBP2	DBN1	BAIAP2L1	SCAMP1			LRP11	MPZL1		PTGFRN	C3orf70		PRDX3	ZNF395		NREP		NRCAM		KRT14			ENOSF1	MUT			POLR2H		GPT2				RAB5B		UTP20			DBN1
	KLF10	RHOBTB3	HNRNPH1	TRRAP	CMYA5			RP11-350J20.12	TM4SF5		ETV1	MAP3K13		TIAL1	LINC01551		WDR36		NRN1		KREMEN2			ADCYAP1	RAB23			MAGEF1		GPX2				ERBB3		MMGT1			DDX41
	FZD6	RGMB	FOXC1	SMURF1	CTD-2015H6.3			IYD	C5ORF30		SMARCAD1	SENP2		MCMBP	MT1X		RFK		NRSN2		CLSTN1			NDC80	PRIM2			MAP3K13		GPX4				STAT6		CSPG4			B4GALT7
	NUDCD1	FAM174A	GMDS	ARPC1A	TMEM167A			CNKSR3	GPRC5A		RAB3IP	LPP		PLPP4	C11ORF96		ANXA1		NSUN5		NIPSNAP3A			LPIN2	LGSN			TMEM41A		GRAMD2B				DDIT3		PRKRA			RMND5B
	MED30	C5orf30	FAM50B	PDAP1	CETN3			TMEM181	MAP7		CLASP2	LSG1		TACC2	MAGEH1		GOLM1		NSUN5P1		STXBP2			ANKRD12	LINC00472			LIPH		GRB7				PIP4K2C		FNBP1L			NHP2
	EXT1	NUDT12	PRPF4B	BUD31	ADGRV1			EZR	ZFAND2A		SEC13	XXYLT1		PSTK	TCEA1		FBXO21		NT5DC3		IFI6			PPP4R1	IRAK1BP1			SENP2		GRHL1				LRIG3		ODR4			HNRNPAB
	MAL2	EPB41L4A-AS1	CDYL	PTCD1	RHOBTB3			ACAT2	CLDN1		SLC25A4	TNK2		BUB3	CYHR1		DMTF1		NT5E		CHTF8			PIEZO2	LCA5			IGF2BP2		GRHPR				PPM1H		RNF14			CANX
	TATDN1	TRIM36	RIOK1	CPSF4	FAM174A			TCP1	CREB3L1		KIF3A	UBXN7		OAT	ARL4C		HILPDA		NTNG1		PALB2			CHMP1B	TTK			DNAJB11		GRSF1				DYRK2		TSC22D1			MGAT4B
	MTSS1	FEM1C	DSP	ZNF789	C5orf30			MRPL18	PDLIM1		CHCHD5	PIGX		CTBP2	ZC3H6		RINT1		NUAK2		DHPS			PTPN2	BCKDHB			RFC4		GSE1				ATXN7L3B		SHC1			SQSTM1
	FAM49B	HSD17B4	TXNDC5	TRIM4	NUDT12			MLLT4	LRP5L		RP11-567G24.1	CEP19		BCCIP	S100A16		MDFIC		NUB1		GADD45GIP1			SEH1L	FAM46A			LPP		GSN				PAWR		GSS			MRNIP
	NDRG1	ALDH7A1	TFAP2A	GJC3	EFNA5			DNAAF5	MAP3K13		PSPC1	PAK2		PTPRE	ZDHHC9		SYNCRIP		NUBP2		IGF1R			FAM210A	UBE3D			CLDN1		GSR				TMTC2		SLC27A3			GFPT2
	CHRAC1	C5orf63	GCNT2	AZGP1	REEP5			SUN1	CALML4		PPP2R1A	SENP5		GLRX3	SMIM15		NT5E		NUDCD1		HMGCL			RNMT	DOPEY1			FGF12		GSTA1				NTS		MTRR			LINC00847
	AGO2	SLC12A2	PAK1IP1	ZKSCAN1	CCDC112			ADAP1	MARVELD3		LINC00969	NCBP2		TUBGCP2	ZNF292		LMO2		NUDCD3		IL22RA1			CDH2	RNGTT			HES1		GSTA4				KITLG		QDPR			DUSP22
	ARC	ISOC1	SMIM13	ZSCAN21	TMED7			COX19	CRB3		PSMA3	NCBP2-AS2		ERC1	ZNF573		NAT10		NUDT22		USB1			NOL4	SRSF12			LSG1		GSTM3				DUSP6		SLC38A10			SERPINB6
	LY6K	FNIP1	EDN1	ZNF3	HSD17B4			ZFAND2A	TBRG4		NAP1L4	FYTTD1		RP5-940J5.9	KAZN		CAPRIN1		NUDT9		TXNDC9			ZNF24	PM20D2			APOD		GTF2A2				POC1B		SORT1			NQO2
	EPPK1	PDLIM4	TBC1D7	COPS6	PPIC			MICALL2	CHMP4C		KPNA2	LRCH3		PHB2	GSPT2		ITGA7		NUMBL		PPP4C			C18orf21	MDN1			MUC20-OT1		GTF2E2				FGD6		PCDH7			BPHL
	PLEC	SLC22A5	SIRT5	AP4M1	GRAMD3			INTS1	GCNT3		DDRGK1	IQCG		OLR1	IL1RAP		CDK4		NUP188		ST14			ELP2	MANEA			MUC4		GTF2H3				VEZT		IFT140			TUBB2A
	ZNF7	RAD50	NOL7	TAF6	ALDH7A1			MAFK	FAM114A1		TNFRSF19	ZNF721		LRP6	MYBPC1		B4GALNT1		NUPR1		IFI35			TCF4	FUT9			TCTEX1D2		GTF2H5				CHPT1		QPRT			PSMG4
	CBWD1	SHROOM1	MCUR1	C7orf43	C5orf63			TMEM184A	CD9		SLC25A29	CTBP1		WBP11	MPHOSPH8		CCT7		NUTF2		ZNF185			NARS	UFL1			PIGX		GTF2I				SLC41A2		POGZ			ECI2
	KIAA2026	AFF4	JARID2	STAG3	PRRC1			PSMG3	HIST3H2A		ORC4	SLBP		LMO3	ZNF766		AGT		OBSL1		TIMM13			LMAN1	POU3F2			SENP5		GTF2IRD1				CKAP4		RAB5B			CDYL
	TMEM261	C5orf15	DTNBP1	PILRB	LINC01184			ELFN1-AS1	REEP6		AFG3L2	TMEM129		ST8SIA1	GTF2IRD2		NTPCR		OCIAD2		PRSS8			PMAIP1	FAXC			NCBP2		GTF3C2				TRPV4		BAMBI			LYRM4
	NFIB	CDKN2AIPNL	CAP2	MEPCE	SLC12A2			SNX8	SOCS6		TMOD2	LETM1		ETNK1	SULF2		DHX9		OFD1		YKT6			KDSR	COQ3			MELTF		GTF3C5				ATP2A2		ACOT7			NRN1
	HAUS6	SAR1B	FAM8A1	PPP1R35	ISOC1			EIF3B	NAPRT		USP39	WHSC1		SOX5	TRAPPC4		FAM129A		OGDH		VTI1B			VPS4B	ASCC3			BDH1		GTF3C6				PHETA1		SEC11C			DSP
	KLHL9	CAMLG	RNF144B	GNB2	P4HA2			LFNG	TMEM44		ASXL1	NELFA		KRAS	AMZ2		LAMC1		OGFOD1		DCTN2			CSNK2A1	GRIK2			IQCG		GUCD1				ALDH2		BBS1			SLC35B3
	MTAP	C5orf24	E2F3	GIGYF1	PDLIM4			IQCE	KLF4		FXR1	RNF4		RASSF8-AS1	CD47		ITM2C		OGFOD2		NAGK			NSFL1C	LIN28B			PCGF3		GUK1				OAS1		KDELC1			TFAP2A
	CDKN2A	PCBD2	SOX4	POP7	SLC22A5			TTYH3	TRIP10		EBP	ADD1		MRPS35	TLE1		SERPINE2		OLFM2		VTA1			CDC25B	BVES			FGFRL1		GULP1				OAS3		CHI3L1			LINC00518
	CDKN2B	CXCL14	MRS2	EPHB4	RAD50			TNRC18	TCEAL1		NIT2	MFSD10		ERGIC2	FLNA		CKAP4		OPTN		FOSL1			ESF1	BVES-AS1			MAEA		H1F0				OAS2		PAEP			GCNT2
	CAAP1	SMAD5	LRRC16A	SLC12A9	SHROOM1			AIMP2	MGAM2		HACD3	GRK4		SLC2A13	ZSCAN26		PWP1		ORC3		PISD			MGME1	SOBP			TMEM129		H1FX				C12orf49		BCAP29			PAK1IP1
	PLAA	FAM53C	HIST1H1C	TRIM56	C5orf15			EIF2AK1	SLC9A3R2		MARCH6	TMEM128		LRRK2	C6ORF141		CKAP2		ORC5		S100A9			CRNKL1	FOXO3			FGFR3		H2AFJ				SUDS3		MKRN9P			TMEM14C
	APTX	EGR1	HIST1H2AC	AP1S1	CDKN2AIPNL			RAC1	SYTL4		MALSU1	NSG1		CNTN1	RPF2		EDNRB		OSGIN2		KCTD1			NXT1	CEP57L1			NSD2		H2AFX				PRKAB1		ASAP2			TMEM14B
	B4GALT1	HSPA9	HIST1H2BD	ZNHIT1	SAR1B			ZNF316	TJP2		PIP5K1A	MSX1		YAF2	NMB		SCRN1		OSMR		CLUH			ID1	PPIL6			NELFA		HACD2				BICDL1		YIPF6			PHACTR1
	NFX1	CTNNA1	RP1-34B20.21	CLDN15	PCBD2			C1GALT1	ROCK2		AGT	CRMP1		PPHLN1	ZNF181		NUPL2		P4HTM		BAK1			TPX2	SMPD2			C4orf48		HACD3				HNF1A-AS1		GABBR1			TBC1D7
	UBAP2	SIL1	HIST1H2BG	FIS1	PITX1			RPA3	SCARB1		EMC8	AC093323.3		RP11-352M15.2	ZNF790		IL6		PABPC1L		ATP5F1D			PDRG1	GPR6			KLF3		HAX1				OASL		LANCL2			SIRT5
	DCAF12	CXXC5	HIST1H2AE	CUX1	H2AFY			ICA1	ACY1		ATP9A	MRFAP1L1		SCAF11	ZNF677		ZDHHC4		PAICS		ACSL3			CBFA2T2	CDK19			FAM114A1		HBEGF				VPS37B		TP53I13			NOL7
	UBAP1	CYSTM1	HIST1H2BH	NAPEPLD	SMAD5			TMEM106B	GDF15		INTS12	BLOC1S4		SLC38A1	ASPH		BZW2		PAK1IP1		IMPDH2			OSER1	SLC16A10			UGDH		HDAC1				ZNF664		KCTD10			MCUR1
	TPM2	EIF4EBP3	HIST1H4H	NAMPT	NME5			SCIN	BAG3		RP11-386G11.10	KIAA0232		RND1	YTHDF2		TBRG4		PAK4		CLTA			DNTTIP1	TRAF3IP2-AS1			SMIM14		HDAC2				AACS		IER3			GMPR
	ZCCHC7	NDUFA2	ABT1	CCDC71L	CTNNA1			ARL4A	TP53I11		ACAT1	AFAP1		RP11-386G11.10	COPS8		DDX56		PAM		NPC2			UBE2C	MARCKS			RBM47		HDGF				ANKLE2		CSRP1			CAP2
	DCAF10	PCDH1	HIST1H4J	PRKAR2B	CXXC5			AC005550.3	TP53I3		PSMB2	RAB28		ATF1	STK39		SRSF1		PAMR1		TRIM29			TP53RK	HS3ST5			UCHL1		HDGFL2				CRYL1		MOSPD1			KIF13A
	CBWD5	RNF14	RPP21	BCAP29	EIF4EBP3			BZW2	ENTPD6		HMGB3	FAM200B		NR4A1	SLC5A3		VEZF1		PAQR4		CDS1			CSE1L	NT5DC1			LIMCH1		HDHD5				PARP4		TTC30B			TPMT
	TJP2	LARS	ABCF1	SLC26A3	NDUFA2			TSPAN13	BCAR1		ZEB1	DCAF16		ATG101	ZNF830		DCAF7		PAQR6		C3orf52			ADNP	ZUFSP			SLC30A9		HDLBP				LNX2		HAGH			ID4
	SMC5	CSNK1A1	ATAT1	NRCAM	RNF14			MACC1	MAD2L1BP		GPRC5B	DHX15		CSAD	CNOT7		NDUFB5		PARP3		KRT17			DPM1	FAM184A			OCIAD2		HEBP2				DGKH		AP4M1			SOX4
	PSAT1	DCTN4	CCHCR1	IMMP2L	LARS			CTA-293F17.1	RIN1		C12orf45	STIM2		GDF11	ZNF358		MRPL47		PARP6		ACSF2			PFDN4	CENPW			USP46		HECTD1				OLFM4		LEF1-AS1			MRS2
	TLE1	ATOX1	VARS	TES	CSNK1A1			ITGB8	TRAF4		LSG1	RFC1		NABP2	PJA2		EPRS		PARP9		CDHR1			AURKA	ARHGAP18			SRD5A3		HES1				KLF5		TBC1D8			ACOT13
	NAA35	CCNG1	LSM2	PTPRZ1	ARHGEF37			MALSU1	ECE2		FAM200B	UGDH		PRIM1	FAM229B		IMP4		PARVA		WDR91			CSTF1	EYA4			TMEM165		HGS				NDFIP2		CREB3			HIST1H2AC
	SPIN1	NUDCD2	HSPA1B	CADPS2	ATOX1			FAM221A	ARHGAP32		EI24	SMIM14		LRP1	FAM127B		LRRC8A		PAWR		CNDP2			RAB22A	TBPL1			CLOCK		HID1				STK24		EIF2B2			HIST1H4H
	SECISBP2	WWC1	EHMT2	WASL	MRPL22			OSBPL3	MLEC		RBM42	N4BP2		R3HDM2	RING1		ODF2		PBXIP1		LRRC42			VAPB	MYB			NMU		HIGD1A				TM9SF2		TEX2			ZNF322
	GADD45G	PANK3	ATF6B	HILPDA	NUDCD2			NFE2L3	CD151		RNF187	APBB2		KIF5A	BRD2		KIAA0368		PCBP4		ESRP2			DIDO1	BCLAF1			PPAT		HILPDA				ERCC5		GALNT2			HIST1H2BK
	IARS	ERGIC1	SLC39A7	METTL2B	WWC1			HOXA9	RAPGEF5		ATP6V0E2	LIMCH1		OS9	RNF5		SMC2		PCCB		ITGA6			CDC34	MAP7			PAICS		HINT1				EFNB2		STK3			ZSCAN16-AS1
	IPPK	STC2	RGL2	UBE2H	RARS			HOXA10-AS	HEPH		PSMB9	SLC30A9		TSFM	STK19		MRPL50		PCDH1		CCND1			PALM	PEX7			SRP72		HIP1R				IRS2		BAG3			TRIM27
	BICD2	CTB-33O18.1	SPDEF	KLHDC10	PANK3			HOXA10	FARP2		RPAIN	GNPDA2		SLC16A7	GPANK1		DPM2		PCDH9		USP18			PTBP1	SLC35D3			GRSF1		HIST1H1C				CUL4A		USP11			GABBR1
	CTSV	BOD1	TEAD3	AKR1B15	ERGIC1			HOXA13	CDH1		KDM1A	DCUN1D4		USP15	NFKBIL1		PSMB7		PCDHB14		RSPH3			SF3A2	NHSL1			MTHFD2L		HIST1H2BD				GRTP1		ATXN2			PPP1R11
	NIPSNAP3A	KIAA1191	CLPSL2	CREB3L2	STC2			HIBADH			AAAS	SGCB		SRGAP1	MRPS18B		RABEPK		PCDHB2		MDFI			PIAS4	CITED2			LINC02562		HK1				RASA3		IRS2			GNL1
	RAD23B	NOP16	CLPSL1	AKR1D1	BOD1			PRR15			PARP2	USP46		CNOT2	TCTN1		MYC		PCDHB7		DUSP23			SAFB	NMBR			NUP54		HK2				RNASE4		ZKSCAN1			PRR3
	KLF4	F12	SRPK1	TRIM24	CPEB4			MTURN			MRPS16	SCFD2		ZFC3H1	ZBTB10		NOV		PCDHB8		TRIP6			KHSRP	AIG1			SCARB2		HMGA1				ANG		FLYWCH2			PPP1R10
	CTNNAL1	PRR7	MAPK13	KIAA1549	MSX2			GARS			MRPL3	FIP1L1		THAP2	MT1M		IL33		PCDHGB7		CDH3			INSR	ADAT2			SHROOM3		HMGB3				SLC7A7		TXNL4A			MRPS18B
	HDHD3	RP11-423H2.3	STK38	UBN2	NOP16			AVL9			P4HTM	LNX1		ATXN7L3B	DNAJC19		TMEM261		PCMT1		EI24			RAB11B	FUCA2			ANXA3		HMGCR				LRP10		TPD52L1			C6orf136
	RAB14	N4BP3	MTCH1	HIPK2	CLTB			FKBP9			ADK	CHIC2		KRR1	DIO2		POLR1E		PCNP		PDZK1IP1			ZNF121	PHACTR2			SEC31A		HMGCS1				AP1G2		POR			FLOT1
	ODF2	RMND5B	KCNK5	KDM7A	FAF2			NT5C3A			SLC12A2	CLOCK		PHLDA1	PPP1CB		PPIL1		PCOLCE		PSMD9			ATG4D	SHPRH			THAP9-AS1		HMGN1				DHRS1		SREBF2			DDR1
	LRRC8A	HNRNPAB	NFYA	BRAF	RAB24			NPSR1			GLT8D1	EXOC1		NAP1L1	ATF6B		ATAT1		PCSK1N		FAM207A			KRI1	SASH1			MRPS18C		HMGN3				CIDEB		ENPP2			CCHCR1
	BRD3	CANX	FOXP4	KIAA1147	LMAN2			DPY19L1			DST	AASDH		OSBPL8	CSNK1E		MRPL15		PCYT2		CALML5			ECSIT	KATNA1			CDS1		HNRNPA3				RIPK3		MPDU1			DDX39B
	AGPAT2	TBC1D9B	MDFI	TRPV6	F12			EEPD1			SLC25A23	PPAT		PPFIA2	SMIM7		GGH		PDAP1		SLC22A23			ZNF791	NUP43			FAM13A		HNRNPAB				KHNYN		RXYLT1			NFKBIL1
	RIC8A	CNOT6	TAF8	PIP	PRR7			YAE1D1			LMO3	PAICS		CCDC59	LINC00998		SULF1		PDCD2		RRP1			DDX39A	LRP11			PDLIM5		HNRNPDL				EGLN3		TIMP1			PRRC2A
	PKP3	SERPINB6	C6orf132	ARHGEF5	DBN1			RALA			AQP4	SRP72		C12orf29	MEG3		TGS1		GATD1		ARHGEF28			DNAJB1	ARMT1			METAP1		HOMER1				SPTSSA		PDK4			BAG6
	CARS	NQO2	TBCC	CNTNAP2	DDX41			MPLKIP			PPIE	REST		DUSP6	MIR99AHG		DCUN1D5		PDE4DIP		MIR31HG			AKAP8L	VIP			ADH5		HOOK1				MBIP		NNMT			C6orf47
	RIC3	BPHL	KLHDC3	PDIA4	TMED9			MRPL32			TMEM237	NOA1		ATP2B1	FAM228B		YAP1		PDHA1		PDLIM4			SMIM7	CNKSR3			TRMT10A		HOOK2				FOXA1		TBC1D10A			GPANK1
	ZNF143	TUBB2A	CUL7	ZNF467	N4BP3			URGCP			PRMT2	POLR2B		LINC00936	VAMP2		RDX		PDLIM2		S100A2			HAUS8	RSPH3			CISD2		HOXB2				ARF6		SLC2A1			VARS
	WEE1	ECI2	MRPL2	FASTK	RMND5B			POLD2			C2orf68	IGFBP7		BTG1	HEPN1		THBS1		PDLIM4		ERLIN1			ZNF626	PNLDC1			PPA2		HPGD				ERO1A		RECQL5			LSM2
	ZBED5	DSP	PTK7	KMT2C	HNRNPAB			YKT6			ITM2C	YTHDC1		EEA1	OSER1-AS1		NUSAP1		PDLIM5		TFAP2A			ZNF431	FGFR1OP			AIMP1		HRAS				AL133453.1		MOCS1			C6orf48
	DKK3	TFAP2A	SRF	PAXIP1-AS1	RUFY1			DDX56			LINC01578	RUFY3		UBE2N	EPB41L4A-AS1		RTF1		PDLIM7		KRT7			ZNF91	MLLT4-AS1			SGMS2		HS3ST1				BMP4		SLC38A6			NEU1
	MICAL2	TMEM14C	ZNF318	EN2	CANX			OGDH			MRPL16	GRSF1		METAP2	SNHG23		FNBP1L		PDPN		STX10			LSM14A	MLLT4			HADH		HS6ST1				FBXO34		HMGCR			EHMT2
	BTBD10	TMEM14B	TJAP1	NOM1	SCGB3A1			ZMIZ2			MEX3D	SLC4A4		ACTR6	C14ORF132		PNPT1		PDRG1		DHRS4			RBM42	PHF10			OSTC		HSBP1				TMEM30B		COPB2			NELFE
	FAR1	TBC1D7	POLR1C	UBE3C	GMDS			TBRG4			CD27-AS1	ANKRD17		HSP90B1	LYRM9		CYP1B1		PEA15		ALDH1A3			ZNF146	DLL1			CASP6		HSBP1L1				PLEK2		ZNF664			STK19
	RRAS2	MCUR1	YIPF3	ESYT2	BPHL			IGFBP3			KIF1A	MTHFD2L		TDG	SNHG15		SLC5A6		PEF1		TGIF1			PAF1	DNAAF5			PLA2G12A		HSD17B10				TTC9		SOGA1			PPT2
	COPB1	CAP2	XPO5	WDR60	PSMG4			DDC			BBS2	RCHY1		NFYB	RP11-1275H24.1		ATRAID		PEG10		EPS8L2			PSMC4	MICALL2			CFI		HSD17B12				PSEN1		KDM5B			AGPAT1
	GTF2H1	RNF144B	MAD2L1BP	PLCXD1	LYRM4			COBL			SNX22	SDAD1		CHST11	MAPKAPK5-AS1		LRPPRC		PEX10		MX1			SNRPA	TMEM184A			GAR1		HSD17B4				SPTLC2		FEM1C			RNF5
	ZDHHC13	MBOAT1	MRPS18A	GTPBP6	DSP			EGFR			METTL12	NUP54		TMEM263	LINC00094		ATIC		PEX19		LZIC			ERF	EIF3B			AP1AR		HSD17B7				GALC		TMED3			COL11A2
	IMMP1L	SOX4	VEGFA	LINC00685	EEF1E1			MRPS17			NUPL2	SEPT11		PWP1	MRPS17		METTL5		PEX3		HSBP1L1			CIC	BRAT1			USP53		HSF1				TC2N		ASL			RXRB
	EIF3M	ACOT13	TMEM63B	ARSD	TFAP2A			PSPH			GPC1	CCNI		CORO1C	MIF		SSB		PGM2L1		IMP3			IRF2BP1	IQCE			NDNF		HSP90B1				ITPK1		PIGH			SLC39A7
	PRRG4	LRRC16A	SLC29A1	WWC3	GCNT2			CCT6A			STAM2	CCNG2		OAS3	CRCP		OLA1		PGRMC1		TNFRSF6B			KDELR1	RADIL			LARP1B		HSPA1B				SERPINA1		MPZ			HSD17B8
	QSER1	HIST1H1C	SLC35B2	TLR7	PAK1IP1			SUMF2			BRAT1	MRPL1		TAOK3	ARPC1A		WDR12		PHC3		NSG1			CYTH2	AIMP2			PGRMC2		HSPA6				GSKIP		KIDINS220			RING1
	CSTF3	HIST1H2BC	CDC5L	TRAPPC2	EDN1			VKORC1L1			TSPAN3	HNRNPD		SUDS3	LINC00969		ABI2		PHF19		TOLLIP			DBP	USP42			SLC7A11		HSPB11				ANKRD9		OARD1			VPS52
	FBXO3	HIST1H2AC	ENPP5	OFD1	TBC1D7			ASL			PSMG3	ENOPH1		RP11-357K6.1	MRPS6		ITGAV		PHKA1		TLR2			PTOV1	FAM220A			NDUFC1		HSPBP1				RCOR1		AASS			WDR46
	FJX1	HIST1H4H	CYP39A1	PIGA	MCUR1			AUTS2			NDUFV1	SCD5		CIT	LINC00461		FGF2		PHKG1		SLC39A1			PPP2R1A	ZNF12			SETD7		HSPE1				CDC42BPB		DMXL2			PFDN6
	API5	ZNF322	MUT	SYAP1	CAP2			NSUN5			UBE2L6	SEC31A		MLEC	MIR210HG		SEPT11		PHLDA3		CDC42EP1			ZNF766	RPA3			MGST2		HSPG2				TNFAIP2		ZC3HC1			UQCC2
	DGKZ	HIST1H2BK	C6orf141	CDKL5	TPMT			TBL2			PGM3	THAP9-AS1		P2RX7	RP11-356J5.12		PPA2		PHLDB1		ACOT8			PRPF31	ICA1			SCOC		HTATIP2				CKB		CD99L2			HMGA1
	MDK	PRSS16	MCM3	USP9X	RNF144B			MLXIPL			ZNF146	COPS4		LINC01089	ATXN7L3B		RGS3		PHPT1		EPHB4			UBE2S	TWIST1			CLGN		HYAL2				APOPT1		CMC2			SMIM29
	C11orf49	PPP1R11	EFHC1	MAOA	SOX4			WBSCR22			ZHX3	MAPK10		RSRC2	RP11-395G23.3		KIF21A		PHYHD1		GPAA1			ZNF667	CCDC126			ELMOD2		HYOU1				INF2		ARL4D			NUDT3
	PACSIN3	MRPS18B	TMEM14A	KDM6A	MRS2			ABHD11-AS1			STRADB	NUDT9		C12orf65	TRAPPC2B		AEBP2		PIGT		PLAU			ZNF814	MPP6			ABCE1		IARS				AKT1		AKAP6			C6orf106
	CELF1	ATAT1	GSTA4	SLC9A7	ACOT13			ABHD11			MRPS15	PYURF		TMED2	SMIM3		GLIPR1		PIK3C2A		EHF			TRIM28	DFNA5			SH3D19		IARS2				CEP170B		SLC25A17			AL451165.2
	NUP160	FLOT1	LRRC1	EBP	GMNN			CLDN3			DIMT1	NAP1L5		PXMP2	LSM14A		DUSP6		PILRB		SERPINB5			SMARCB1	AC004540.4			ARFIP1		ICA1				AHNAK2		CSGALNACT1			SNRPC
	TNKS1BP1	IER3	FAM83B	CCDC120	LRRC16A			CLDN4			PCM1	SMARCAD1		PSPC1	INAFM1		SNRPF		PIN1		SQOR			SF3A1	HOXA4			TRIM2		ICAM1				MTA1		PDGFA			TAF11
	MED19	DDR1	SDHAF4	NUDT11	HIST1H1C			WBSCR27			MT1X	PDLIM5		ATP5EP2	CEP95		NEDD1		PINK1		EIF3B			RASD2	HOXA5			PLRG1		ICK				LPCAT4		PIGQ			PPIL1
	CTNND1	NFKBIL1	MYO6	MAGED1	HIST1H2BC			CLIP2			MRPL57	TSPAN5		HSPH1	RP11-315A16.1		NABP2		PIP4K2C		PROM2			RBFOX2	HIBADH			FGA		ICMT				GCHFR		TUSC3			C6orf89
	PRPF19	PRRC2A	PHIP	HUWE1	HIST1H2AC			GTF2IRD1			MRPL21	ADH5		RGCC	GAN		SMARCC2		PITPNC1		GJA1			CSNK1E	WIPF3			MAP9		ID1				ZFYVE19		COPG2			MTCH1
	TMEM132A	DDAH2	ME1	PHF8	HIST1H2BD			GTF2I			NDUFB6	LAMTOR3		GTF2F2	LINC00662		C12orf10		PITX1		MANBAL			TNRC6B	SCRN1			PDGFC		ID3				SPINT1		ARFIP1			RNF8
	AHNAK	LSM2	SYNCRIP	AR	HIST1H2AE			POR			SLC39A14	CXXC4		INTS6	SRSF8		DENR		PJA1		PUSL1			RANGAP1	MTURN			PPID		ID4				RHOV		EHD4			GLO1
	B3GAT3	HSPA1A	ZNF292	DLG3	HIST1H4H			YWHAG			SENP5	INTS12		MYCBP2	LINC00667		TCF12		PJA2		EXOC6B			TOB2	FKBP9			TMA16		IDH1				TMEM87A		NIF3L1			DAAM2
	POLR2G	HSPA1B	SMIM8	GJB1	ZNF322			DTX2			S100A16	TBCK		CCNB1IP1	OTUD7B		ANP32A		PKD1		ATP1B1			PHF5A	DPY19L1			KLHL2		IER3				TMEM62		BMP1			OARD1
	PRDX5	NEU1	RARS2	ZMYM3	HIST1H2BK			APTR			MTPN	AIMP1		HNRNPC	ILF3-AS1		TSPAN3		PKD1P1		STEAP3			POLDIP3	EEPD1			MSMO1		IER3IP1				CASC4		TMEM38B			BYSL
	PPP2R5B	SLC44A4	SRSF12	HDAC8	TRIM27			PCLO			R3HCC1	PAPSS1		TOX4	ZNF224		TPM1		PKNOX2		DYNLT1			BIK	KIAA0895			CPE		IFT172				SPG11		HIST2H2AA4			MRPS10
	MRPL49	EHMT2	PM20D2	PHKA1	RNF39			SRI			ATP1A2	CCDC109B		RBM23	CTC-444N24.11		ARRDC4		PLA2G5		TWF1			MCAT	ANLN			PALLD		IFT43				DUOX2		ST5			MEA1
	OVOL1	CFB	RRAGD	JPX	MRPS18B			STEAP1			LIMCH1	CASP6		NGDN	FBXO17		GCSH		PLCD1		MRPS17			NUP50	AMPH			SH3RF1		IFT57				DUOX1		LHFPL6			KLHDC3
	MUS81	NELFE	LYRM2	FTX	ATAT1			STEAP2			NDUFAF3	PLA2G12A		IRF9	POM121C		CDH11		PLCG1		BDKRB2			ATXN10	TBRG4			CLCN3		IGBP1				SQOR		SLC29A1			CUL7
	KLC2	RNF5	CASP8AP2	MAGT1	FLOT1			CLDN12			BCAR1	ELOVL6		EAPP	ZNHIT3		COPS3		PLEKHA4		PTRH1			GTSE1	ADCY1			HPF1		IGF1R				WDR72		SLC25A36			MRPL2
	TMEM134	HSD17B8	MAP3K7	ATP7A	IER3			PPP1R9A			ATP5H	ANK2		BAZ1A	PPP4R3B		CIRH1A		PLEKHA5		JAG1			CXADR	COBL			GALNT7		IGF2BP2				ADAM10		TMED10			PTK7
	KMT5B	PFDN6	NDUFAF4	HMGN5	DDR1			PON2			TMEM30A	CAMK2D		NFKBIA	RP11-403A3.3		NOB1		PLEKHB1		MRRF			PCNT	LANCL2			HPGD		IGF2BP3				MINDY2		YIF1A			SRF
	STARD10	RGL2	FAXC	APOOL	NFKBIL1			SLC25A13			PCDH10	SPRY1		KLHL28	DUSP14		RPRD1A		PLEKHG1		MARVELD1			LHX9	PSPH			AGA		IGFBP2				MYO1E		HAT1			DNPH1
	RAB6A	CUTA	CCNC	ARMCX3	PRRC2A			ASNS			ZRANB2	INTU		MDGA2	EBLN3P		C18orf21		PLOD1		MRPS33			NFASC	ZNF117			DCTD		IGFBP3				GCNT3		SBDS			POLR1C
	PPME1	UQCC2	ATG5	ZMAT1	CSNK2B			LMTK2			XPOT	HSPA4L		TMX1			TP53		PLOD2		LTB4R2			KLHDC8A	VKORC1L1			WWC2		IGFBP4				DAPK2		MAN1B1			YIPF3
	ACER3	C6orf1	AIM1	TCEAL4	DDAH2			BRI3			MTIF3	LARP1B		PSMC6			P3H4		PLOD3		SUGT1			PROX1	TPST1			ING2		IGSF3				SMAD3		UBE2Z			MAD2L1BP
	PAK1	NUDT3	SOBP	FAM199X	VARS			BAIAP2L1			PRPF31	PGRMC2		PSMA3-AS1			NT5C3B		PLP2		AVPI1			SOX11	TYW1			RWDD4		IGSF8				AAGAB		RNASE1			MRPS18A
	RSF1	SPDEF	SEC63	TBC1D8B	SLC44A4			ARPC1A			IPO5	JADE1		LINC00643			FKBP10		PLS3		GM2A			SIX3	AUTS2			CENPU		IL1R1				CLN6		STK19			MRPL14
	RAB38	RP11-140K17.3	FOXO3	MORC4	EHMT2			PDAP1			TNPO3	NAA15		FOS			SAMD1		PLXNA3		CWC27			NRXN1	CALN1			SLC25A4		IL6ST				PKM		TMEM115			TMEM63B
	TAF1D	SNRPC	ZBTB24	RBM41	CFB			BUD31			MLF2	RP11-83A24.2		AHSA1			SLC39A3		PLXNB3		FLNB			LONRF2	NSUN5			ANKRD37		ILF2				PML		GDE1			SLC29A1
	MED17	TEAD3	CDK19	NUP62CL	NELFE			CYP3A5			C12orf49	SMARCA5		SNW1			SH3GL1		PMP22		NOC2L			RND3	TBL2			SORBS2		IMPA2				MTHFS		SUCO			SLC35B2
	CEP57	MAPK13	RPF2	COL4A5	STK19			AZGP1			YPEL3	ABCE1		DDX24			IFITM3		PMS2P5		ECSIT			FAM171B	VPS37D			FAT1		IMPAD1				MESP1		GTF2I			MUT
	CASP1	BRPF3	REV3L	KLHL13	FKBPL			ZKSCAN1			TRIB2	OTUD4		SNHG10			COL6A1		PMVK		VDAC1			CCK	ABHD11			CCDC127		IMPDH2				SEMA4B		PTPRM			PAQR8
	AASDHPPT	SRSF3	TRAF3IP2	IL13RA1	RNF5			MCM7			PHF5A	SMAD1		NIPA2			COL6A2		PNMA1		PPIA			ROBO2	CLDN3			SDHA		INAVA				FAM174B		GORASP2			EFHC1
	DDX10	GLO1	LAMA4	PGRMC1	SLC39A7			PILRB			ZC3H7B	ZNF827		NDN			URB1		PNPT1		DSG1			SHOX2	CLIP2			PDCD6		INF2				ARRDC4		LINC00467			TMEM14A
	PTS	SAYSD1	FRK	CUL4B	HSD17B8			PPP1R35			LARP4	LSM6		KATNBL1			SAE1		POC1B		COASY			SOX2	GTF2IRD1			EXOC3		INO80C				RHBDF1		CPS1			GSTA3
	PAFAH1B2	NFYA	TSPYL1	XIAP	PFDN6			GNB2			DNTTIP1	DCLK2		EMC4			GEMIN7		POFUT1		SMYD2			FGF12	GATSL2			BRD9		INPPL1				MPG		FAM118B			GSTA4
	TAGLN	FOXP4	DCBLD1	ZDHHC9	RGL2			POP7			HNRNPM	FBXW7		PDIA3			CARM1		POLD2		EPHA1			GRXCR1	HIP1			SLC12A7		INSR				FAM234A		WDR48			ICK
	CEP164	MDFI	GOPC	AIFM1	UQCC2			EPHB4			PTPRF	TRIM2		EIF3J-AS1			ZNF593		POLE3		RPF2			PITX2	STYXL1			CLPTM1L		IP6K2				AXIN1		PREPL			FBXO9
	MPZL2	C6orf132	ASF1A	CCDC160	C6orf1			SLC12A9			ENO2	PLRG1		EIF3J			ITGB3BP		POLE4		PGM2			INTU	SRRM3			LPCAT1		IPO5				TMEM8A		DLC1			LRRC1
	KMT2A	MEA1	PKIB	PHF6	NUDT3			MUC3A			ZNF84	MAP9		GATM			CYR61		POLR1E		PTPRK			PLEKHG4B	ZP3			MRPL36		IPO7				DECR2		SELENOM			BAG2
	TRAPPC4	MRPL2	TPD52L1	GABRE	SPDEF			RP11-395B7.4			ERGIC3	PDGFC		BLOC1S6			KIF2C		POLR2E		MMP28			IRX2	APTR			C5orf38		IPO9				RAB40C		SPRY4			KCNQ5
	PVRL1	YIPF3	HDDC2	NSDHL	RP11-140K17.3			MUC17			CAND1	GLRB		GABPB1			PTPRF		POLR2H		FAM83G			C5orf38	GNAI1			MED10		IQANK1				METTL26		ETFB			HMGN3
	TRIM29	MRPS18A	HINT3	SLC6A8	TEAD3			AP1S1			UCK1	GRIA2		LYSMD2			LMO4		POLR2J3		DMAC2			TLX3	KIAA1324L			NSUN2		IRF6				RHBDL1		ERI3			NT5E
	FEZ1	VEGFA	PTPRK	ABCD1	SRPK1			MOGAT3			PTPN13	ETFDH		TMOD2			PRCC		POLRMT		PLEK2			RBM24	ADAM22			SRD5A1		IRX2				TSR3		MRPL42			RRAGD
	PUS3	MRPL14	CTGF	G6PD	MAPK13			PLOD3			POU3F3	PPID		GNB5			MRPL24		POM121		SLC7A5			ID4	FZD1			TENT4A		IRX3				C16orf91		CTSA			LYRM2
	BARX2	TMEM63B	TBPL1	BRCC3	GLO1			ZNHIT1			SNRNP25	MSMO1		MYO5A			HDGF		POMZP3		PPIF			TFAP2D	CYP51A1			MTRR		IRX5				JPT2		ELP2			NDUFAF4
	GTPBP4	SLC29A1	BCLAF1	FBXO25	SAYSD1			CLDN15			SOGA1	CPE		RSL24D1			ANP32E		POP4		MLST8			POU3F2	KRIT1			FAM173B		ISCA2				FAHD1		LARP4			FBXL4
	PFKP	ENPP5	PEX7	MYOM2	FOXP4			IFT22			TFPI	PALLD		PYGO1			AC027612.6		POR		RCE1			FABP7	PEX1			CMBL		ISOC1				TRAF7		ZMPSTE24			POPDC3
	KLF6	CD2AP	IL22RA2	PPP1R3B	MDFI			POLR2J			ATP2B4	CBR4		FAM63B			MRPL9		POT1		C19orf33			RP4-668E10.4	VPS50			DAP		ITFG1				ECI1		EXOC7			C6orf203
	NET1	TFAP2B	HEBP2	MTMR9	BYSL			ARMC10			DKK3	SH3RF1		SLTM			RAB13		POU3F2		HSF1			THSD7A	GNGT1			DNAH5		ITGA2				PDPK1		TRAPPC3			SEC63
	CALML3	EFHC1	REPS1	FDFT1	C6orf132			NAPEPLD			GNAZ	NEK1		TPM1			UBAP2L		PLPP1		NMI			MEOX2	BET1			TRIO		ITGA3				KCTD5		SHTN1			OSTM1
	KIN	TMEM14A	PHACTR2	LONRF1	MRPS10			DNAJC2			GMNN	CLCN3		USP3			ILF2		PPFIBP1		CNKSR1			ADCY1	SGCE			ZNF622		ITGA6				PRSS22		WDR13			SNX3
	GATA3	GSTA4	LTV1	MTUS1	MEA1			SYPL1			ENAH	C4orf27		PDCD7			INTS3		PPIL1		PEX10			CLDN3	DYNC1I1			MYO10		ITGAV				PAQR4		PMP22			RPF2
	ECHDC3	ICK	SHPRH	PSD3	KLHDC3			DLD			IARS	RP11-798M19.6		RAB11A			ACP1		PPME1		GALE			CLDN4	DLX6			BASP1		ITGB4				TNFRSF12A		PEX12			REV3L
	DCLRE1C	FBXO9	KATNA1	SH2D4A	MRPL2			CAV2			ARPP19	SCRG1		IMP3			SRP9		PPOX		ALS2CL			SRRM3	DLX5			DROSHA		ITGB5				BICDL2		GLB1			TRAF3IP2
	RPP38	ELOVL5	PCMT1	INTS10	SRF			MET			NDUFS6	FBXO8		UBE2Q2			PARP1		PPP1R11		PKM			GRM8	ASNS			GOLPH3		ITGB6				TFAP4		MOCS2			FAM229B
	FAM188A	LRRC1	PPP1R14C	FAM160B2	DNPH1			CFTR			C16orf45	CDKN2AIP		ETFA			SNRNP200		PPP1R14B		AP1M2			RUNX1T1	BAIAP2L1			MTMR12		ITGB8				MGRN1		CYBRD1			HDAC2
	MLLT10	PTP4A1	PLEKHG1	TNFRSF10B	POLR1C			TSPAN12			PPP3CA	ING2		PEAK1			SFXN5		PPP1R16A		NOLC1			ESRP1	CPSF4			ZFR		ITPA				GLYR1		TCN2			NT5DC1
	COMMD3	FAM135A	RMND1	SLC25A37	YIPF3			NDUFA5			CECR5	RWDD4		PSMA4			KIAA1715		PPP1R35		RTKN			TMEM74	FAM200A			TARS		ITPKC				PPL		MAP3K11			HDDC2
	ABI1	SDHAF4	CNKSR3	NKX3-1	MRPS18A			WASL			RNF14	STOX2		BCL2A1			VGLL4		PPP2CB		TMEM179B			ELAVL2	ZSCAN21			RAI14		ITPR3				EMP2		RALBP1			RNF146
	SVIL	OGFRL1	ARID1B	DOCK5	VEGFA			ARF5			SYNJ2BP	CASP3		LINC01314			POMGNT2		PPP2R1A		SSX2IP			LHX3	ZNF3			RAD1		IVD				GSPT1		REPIN1			CTGF
	KIF5B	LINC00472	TULP4	KCTD9	TMEM63B			SND1			TMEM87A	SLC25A4		AKAP13			TAGLN3		PPP2R2B		TMEM254			CALCB	TAF6			BRIX1		JAG1				BFAR		GOLPH3L			STX7
	PARD3	MYO6	TMEM181	BNIP3L	SLC35B2			KCP			PITPNA-AS1	UFSP2		ABHD2			SRPRB		PTPA		FKBP9			NELL1	GPC2			DNAJC21		JAG2				PLA2G10		SLC19A2			SLC18B1
	ZNF22	HMGN3	EZR	EPHX2	ENPP5			AHCYL2			EXTL3	PDLIM3		VIMP			LPP		PPP2R5B		PMM2			SYT13	GATS			SKP2		JMJD8				NOMO1		CERS4			NHSL1
	SGMS1	BCKDHB	RSPH3	CLU	CD2AP			UBE2H			METTL2B	FAT1		SNRPA1			FIP1L1		PPP2R5D		KCNJ15			SCGB1D2	SAP25			CPLANE1		JPT1				PDXDC1		TMTC2			AIG1
	CCDC6	TPBG	ACAT2	ZNF395	MUT			MEST			MRPL39	CCDC127		TM2D3			OCIAD2		PPP5C		CXCL16			CD163L1	EPHB4			NUP155		JPT2				SMG1		TEX264			FUCA2
	ADO	LYRM2	MRPL18	PPP2CB	CRISP3			CHCHD3			CFAP97	PDCD6		UBE2I			PYURF		PRAF2		SLC39A6			HOXC9	ALKBH4			WDR70		JUN				TMC7		DHCR24			RAB32
	EGR2	CCNC	AGPAT4	RAB11FIP1	TFAP2B			NUP205			ZNF580	BRD9		C16orf91			CAMK2D		PRCC		CTSC			SRRM4	LRWD1			OSMR		JUP				SYT17		CNPY2			MTHFD1L
	NRBF2	C6orf203	MLLT4	ADAM2	EFHC1			C7orf55			SENP2	LPCAT1		SPSB3			PDGFC		PRDX5					SGCG	RASA4			OXCT1		KARS				TMC5		MYO1B			AKAP12
	HNRNPH3	SEC63	PHF10	ANK1	TMEM14A			PARP12			TMEM9	SRD5A1		FAHD1			NDUFS6		PRDX6					EFS	FAM185A			C5orf51		KCMF1				GDE1		PANX1			RMND1
	CCAR1	FOXO3	FAM120B	RNF170	GSTA4			KDM7A			RUVBL1	MIR4458HG		SNHG19			SRD5A1		PREB					NOVA1	ARMC10			SELENOP		KCNK1				CCP110		WASL			TIAM2
	DDX50	CD164	PDCD2	HOOK3	ICK			MKRN1			FZD3	SEMA5A		SRRM2			MYO10		PREPL					MEIS2	PSMC2			TMEM267		KCNS3				KNOP1		CEP70			TFB1M
	ANAPC16	SMPD2	DNAAF5	SPIDR	FBXO9			MRPS33			AIF1L	CCT5		ZC3H7A			OSMR		PRICKLE2					RBFOX1	RELN			PAIP1		KCTD1				TMEM159		ANXA1			ARID1B
	DDIT4	GTF3C6	SUN1	CEBPD	LRRC1			GSTK1			CARS	CMBL		RSL1D1			PLK2		PRKAB2					ASPHD1	ORC5			MRPS30		KCTD3				CDR2		HLTF			GTF2H5
	PPP3CB	RPF2	COX19	SNAI2	DST			TMEM139			MAPKAPK5-AS1	MARCH6		GSPT1			IQGAP2		PRKAG1					KRT17	PUS7			ITGA2		KDELR1				ATXN2L		HMG20B			TULP4
	PLAU	HDAC2	TMEM184A	PCMTD1	MYO6			TCAF1			CBX6	CTNND2		PDXDC1			PAM		PRKD1					FOXJ1	RINT1			NDUFS4		KDELR2				AC009133.1		NDUFAF3			MPC1
	VCL	TSPYL1	PSMG3	RB1CC1	BCKDHB			ARHGEF35			ACYP1	TRIO		COQ7			BDP1		PRKRIP1					CHST9	BCAP29			GPX8		KDELR3				MVP		GPR180			AFDN
	ZNF503	GJA1	EIF3B	PLAG1	TPBG			ARHGEF5			ZYG11B	ZNF622		SYT17			CXCL14		PRMT1					SYT4	LAMB1			SETD9		KDM1A				SEZ6L2		ARL1			PDGFA
	TSPAN14	PKIB	CHST12	SDR16C5	PGM3			REPIN1			CUL5	FAM134B		THUMPD1			G3BP1		PRMT3					ONECUT2	IMMP2L			NLN		KDM4A				PPP4C		FASN			PRKAR1B
	CCSER2	TPD52L1	BRAT1	ASPH	SYNCRIP			TMEM176A			CRYBG3	MYO10		LYRM1			BOD1		PRMT5					SNAP25	TMEM168			CENPH		KDM5B				GDPD3		STAM			DNAAF5
	GLUD1	HDDC2	IQCE	YTHDF3	LYRM2			AOC1			HMGN3	ZFR		UQCRC2			DYNLT1		PRMT7					PCSK2	ST7			MARVELD2		KDSR				MAPK3		CLCN6			SUN1
	ATAD1	HINT3	FOXK1	PDE7A	NDUFAF4			SLC4A2			RNFT2	TARS		SPNS1			ZMYM4		PROS1					INSM1	PTPRZ1			MAP1B		KEAP1				ZNF768		SQSTM1			GPR146
	ACTA2	PTPRK	RBAK-RBAKDN	CSPP1	COQ3			TMUB1			LDLRAD3	RAI14		DCTPP1			C7orf50		PLPBP					CTXN1	RP11-390E23.6			TBCA		KHDC4				SRCAP		BIN3			PSMG3
	MARCH5	MYB	SLC29A4	ARFGEF1	CCNC			AGAP3			CPSF4	RAD1		C16orf87			CCZ1B		PRPF3					PEG3	POT1			SCAMP1		KHDRBS3				PRSS8		ATF3			ELFN1
	FRA10AC1	MAP7	TNRC18	NCOA2	PREP			RHEB			RTN3	BRIX1		DNAJA2			EGFR		PRPF31					PRAME	GRM8			BHMT2		KHSRP				PYCARD		PCMT1			MRM2
	NOC3L	PEX7	CCZ1	ZNF704	SEC63			PAXIP1-AS1			PPP2CB	NADK2		SIAH1			IGFBP3		PRPF6					AP000459.7	METTL2B			AC008771.1		KIAA0368				N4BP1		HDAC5			SNX8
	PDLIM1	IL20RA	AIMP2	CA2	CD164			INSIG1			PGM2L1	C5orf42		BRD7			PURB		INAFM1						TNPO3			SSBP2		KIAA1191				TOX3		AFG3L2			EIF3B
	ALDH18A1	PERP	EIF2AK1	TSPYL5	SMPD2			AC009403.2			NFE2L1	LIFR		NKD1			AC004453.8		PRR7						ZC3HC1			ATG10		KIAA1217				CRNDE		C5orf15			FOXK1
	EXOSC1	ARFGEF3	USP42	NIPAL2	RPF2			LMBR1			CYC1	OSMR		RP11-401P9.4			TMEM209		PRRT3						KLHDC10			TMEM167A		KIAA1324				AMFR		COPG1			WIPI2
	GOLGA7B	HEBP2	C7orf26	GRHL2	TRAF3IP2			UBE3C			MPG	OXCT1		CPNE2			NOM1		PRRX1						TMEM209			XRCC4		KIAA1522				NUDT21		STOML1			FSCN1
	GOT1	AIG1	ZNF12	UBR5	FAM229B			PTPRN2			SCARB2	ANXA2R		CIAPIN1			NLGN4X		PRSS23						CEP41			TMEM161B-AS1		KIAA1671				PLLP		HSD17B4			AIMP2
	BTRC	RMND1	CCZ1B	EBAG9	NT5DC1			ESYT2			PIGU	ZNF131		POLR2C			LUC7L2		PRUNE1						COPG2			CETN3		KIF13A				DOK4		MEF2A			RAC1
	SMNDC1	ARMT1	C1GALT1	MAL2	GJA1			WDR60			LINC00667	NIM1K		ADGRG1			CASK		PRUNE2						PODXL			RHOBTB3		KIF21A				ADGRG1		TMEM237			ZDHHC4
	CCDC186	CCDC170	ICA1	ZHX1	PKIB			GTPBP6			IFT27	HMGCS1		CFAP20			SLC16A2		PSMA6						NUP205			FAM174A		KIF3B				MMP15		PODXL2			PHF14
	ABLIM1	ESR1	PHF14	ATAD2	TPD52L1			ARSD			APPBP2	C5orf28		NAE1			NONO		PSMB9						CREB3L2			PAM		KITLG				CNOT1		RAI14			TMEM106B
	SHTN1	CNKSR3	ARL4A	EFR3A	HDDC2			ARSE			GOLIM4	PAIP1		ACD			ZNF711		PSMC3						TRIM24			EFNA5		KLF10				TK2		DHX30			BZW2
	FAM204A	SYNJ2	SOSTDC1	NDRG1	HINT3			PUDP			AGGF1	NNT-AS1		UTP4			RBMX		PSMD13						KIAA1549			NREP		KLF4				TRADD		TANC1			ABCB5
	CACUL1	GTF2H5	BZW2	MROH6	PTPRK			PNPLA4			BTF3L4	NNT		NIP7			MCPH1		PSME3						UBN2			CCDC112		KLF5				NOL3		MMAB			CDCA7L
	FAM45A	TULP4	TSPAN13	TIGD5	ENPP1			MID1			PSMA6P2	MRPS30		NOB1			CETN2		PSMF1						TMEM178B			SNX24		KLHDC10				ELMO3		SLC1A5			FAM126A
	FAM175B	TMEM181	TWISTNB	FAM83H	HBS1L			HCCS			CHID1	PELO		ZNF821			CCDC25		PSMG1						AGK			PPIC		KLHDC2				HSD11B2		SUN1			GPNMB
	CTBP2	DYNLT1	ITGB8	EPPK1	MYB			PRPS2			MICU2	MOCS2		AC004158.3			WHSC1L1		PSMG4						CASP2			ALDH7A1		KLHDC7A				NFATC3		KIAA1755			MALSU1
	WNK1	RSPH3	DNAH11	OPLAH	MAP7			SYAP1			DMAP1	DHX29		PLCG2			TERF1		PSPH						EZH2			PRRC1		KLHL42				AC020978.5		CDPF1			GSDME
	ERC1	TCP1	CDCA7L	MROH1	PEX7			SCML1			ZNF638	SKIV2L2		MPHOSPH6			NFIB		PSRC1						ZNF398			P4HA2		KLK11				ESRP2		C4orf48			CBX3
	CCND2	MRPL18	KLHL7	DGAT1	IL20RA			PDHA1			PON2	GPBP1		CDH13			HAUS6		PTCD3						ZNF282			SHROOM1		KMT5A				PRMT7		EMP1			HIBADH
	TIGAR	SFT2D1	MALSU1	SLC39A4	ARFGEF3			SMS			C11orf73	PLK2		HSDL1			SIGMAR1		PTDSS2						KCNH2			C5orf15		KRR1				CDH3		TRAPPC2L			FKBP14
	CD9	FGFR1OP	TRA2A	CYHR1	HEBP2			APOO			NFASC	PDE4D		CRK			CEP78		PTMS						ATG9B			VDAC1		KRT10				CYB5B		FAM222B			MTURN
	RIMKLB	MLLT4	MPP6	MFSD3	REPS1			DYNLT3			PSMB3	NDUFAF2		SPAG7			NTRK2		PTOV1						CDK5			CDKN2AIPNL		KRT14				MARVELD3		LRIG3			GGCT
	MAGOHB	C6orf120	NFE2L3	C8orf82	AIG1			MED14			C15orf40	SMIM15		NUP88			ZNF462		PTPN12						AGAP3			PCBD2		KRT15				AP1G1		LARGE1			GARS
	AEBP2	C7orf50	HOXA3	VLDLR	LTV1			USP9X			PHB	KIF2A		WSCD1			POLE3		PTPN14						LINC01003			SMAD5		KRT16				IST1		LIMA1			FKBP9
	KRAS	MICALL2	HOXA4	SLC1A1	LRP11			CASK			H2AFX	RNF180		ELP5			SURF6		PTPRF						XRCC2			BRD8		KRT17				NPIPB15		PRKAB2			RP9
	SSPN	TMEM184A	HOXA7	ERMP1	RMND1			MAOA			GGCT	CWC27		POLR2A			REXO4		PTPRN						DPP6			CTNNA1		KRT5				ZNRF1		INF2			VPS41
	ASUN	PSMG3	HIBADH	MPDZ	ARMT1			FUNDC1			RNF11	ADAMTS6		AC113189.5			NTMT1		CAVIN1						PAXIP1			SIL1		KRT6A				BCAR1		PRKAR1A			YAE1
	MRPS35	IQCE	TRIL	NFIB	CCDC170			UBA1			LYRM7	NLN		KDM6B			C9orf142		PTRH1						CNPY1			CXXC5		KRT6B				KARS		ETV4			MPLKIP
	KLHL42	TNRC18	GGCT	B4GALT1	ESR1			CDK16			LPIN1	ERBB2IP		TMEM107			DPH7		PTS						LINC01006			CYSTM1		KRTCAP3				HSD17B2		STARD3NL			MRPL32
	PTHLH	PMS2	FKBP9	AQP3	GTF2H5			EBP			GNL3	SREK1		ZSWIM7			NOTCH1		PTTG1IP						NOM1			PCDHB2		KTN1				CHMP1A		RSAD1			MRPS24
	CCDC91	AIMP2	RP9	GNE	TULP4			TIMM17B			SCNM1	SLC30A5		RP11-160E2.6			ZEB1		PTX3						MNX1			LARS		LAD1				CDK10		BAD			URGCP
	FAM60A	EIF2AK1	MPLKIP	CBWD5	RSPH3			SLC35A2			BPGM	CDK7		ALDOC			ADAM12		PUS7						MNX1-AS1			DPYSL3		LAGE3				SREBF1		MC1R			UBE2D4
	AMN1	ZDHHC4	INHBA	CBWD3	ACAT2			KDM5C			CCT3	TAF9		SDF2			IMMP1L		PVR						UBE3C			SPINK1		LAMA3				MAP2K3		OLMALINC			PGAM2
	YARS2	RP5-1159O4.1	MRPL32	SMC5	SFT2D1			IQSEC2			TCERG1	RAD17		NUFIP2			EIF3M		PXDN						PTPRN2			SPINK5		LAMA5				LGALS9		AC092143.1			AEBP1
	PKP2	RPA3	POLD2	KLF9	MLLT4			HSD17B10			NDUFB5	GTF2H2C		GOSR1			SSRP1		PYCR1						NCAPG2			LARP1		LAMB2				ALDOC		GID8			POLD2
	PPHLN1	ICA1	PURB	RASEF	C6orf120			HEPH			FARSB	GTF2H2		ZNF207			CELF1		PYCR2						WDR60			MRPL22		LAMB3				TRAF4		PNPLA8			DDX56
	ZCRB1	BZW2	FIGNL1	S1PR3	PDCD2			YIPF6			DIP2B	BDP1		PSMD11			C11orf73		PYGB						PLCXD1			RARS		LAMC1				FAM222B		BEX4			TBRG4
	TWF1	TSPAN13	GRB10	SPTLC1	FAM20C			EFNB1			PRR34-AS1	MCCC2		ZNF830			SESN3		PYGO2						ASMTL			NEURL1B		LAMC2				FLOT2		PRRC1			LANCL2
	SLC38A1	AGR2	EGFR	FAM120A	DNAAF5			PDZD11			PSMC3	TNPO1		RP11-1094M14.11			SERPINH1		QRSL1						PNPLA4			ERGIC1		LAMP3				NUFIP2		TMEM184B			NIPSNAP2
	SLC38A2	ITGB8	MRPS17	PCAT7	SUN1			DLG3			CHL1	ANKRA2		CCL3			CAPN5		QTRT1						GPR143			BOD1		LAMTOR2				PSMD11		CLTC			PSPH
	RPAP3	CCDC126	PSPH	FANCC	GET4			GJB1			ZNHIT3	ENC1		CCL4			AASDHPPT		R3HCC1						SHROOM2			THOC3		LAMTOR5				RFFL		B3GLCT			CCT6A
	TMEM106C	FAM221A	SUMF2	CORO2A	C7orf50			PIN4			NABP2	HMGCR		CCL3L3			EI24		RAB11B						HCCS			KIAA1191		LAPTM4A				MMP28		INTS3			SUMF2
	KANSL2	HIBADH	NUPR2	TMEM245	MICALL2			JPX			PDIA4	F2R		CCL4L2			TAGLN		RAB13						CTPS2			NOP16		LAPTM4B				ERBB2		TRPM4			TPST1
	SPATS2	AC007255.8	ZNF736	PTPN3	INTS1			PGK1			NPEPPS	AGGF1		SYNRG			ADGRL3		RAB23						TXLNG			F12		LARP4				GRB7		ACSS2			GS1-124K5.4
	CERS5	PRR15	ZNF680	C9orf152	MAFK			POF1B			SEC62	WDR41		CWC25			LYPD1		RAB24						SCML1			PRR7		LCOR				ORMDL3		RIN1			SBDS
	LIMA1	MTURN	ZNF138	PTGR1	TMEM184A			TSPAN6			TSR1	SCAMP1		CDK12			GPM6A		RAB34						SCML2			DBN1		LDHA				NR1D1		CLOCK			TBL2
	DIP2B	GGCT	ZNF273	HSDL2	PSMG3			TIMM8A			MTATP6P1	JMY		PSMD3			PRSS23		RAB5A						CNKSR2			PDLIM7		LDHB				RAPGEFL1		SLC35A4			DNAJC30
	ATF1	GARS	ZNF117	KIAA1958	FTSJ2			MORF4L2			NAE1	HOMER1		SMARCE1			CCT5		RAB29						POLA1			RMND5B		LDLR				KRT16		KIFC3			BUD23
	ATG101	LSM5	ERV3-1	SLC31A1	NUDT1			FAM199X			ANAPC7	SSBP2		DNAJC7			CRIM1		RAB9A						PRRG1			NHP2		LEPR				PLEKHM1		MOXD1			ABHD11
	KRT7	RP11-379H18.1	VKORC1L1	MEGF9	SNX8			RNF128			PPP1R14B	TMEM167A		RAB5C			TMEM263		RABEPK						BCOR			HNRNPAB		LEPROT				OSBPL7		RAMAC			EIF4H
	KRT75	YAE1D1	CRCP	FBXW2	EIF3B			TBC1D8B			UPF3A	VCAN		STAT3			DLG5		RABL3						MED14			RUFY1		LETMD1				NFE2L1		DENND5A			HIP1
	KRT5	MPLKIP	SBDS	PSMD5	BRAT1			TMEM164			GLCCI1	TMEM161B-AS1		TUBG1			MAGI1		RAD23A						USP9X			CANX		LGALS3				HOXB6		PTPRS			TMEM120A
	KRT8	BLVRA	AUTS2	RABGAP1	IQCE			AMOT			CRMP1	LINC00461		RUNDC1			SRFBP1		RAI14						FUNDC1			MGAT4B		LGALSL				HOXB7		ZC3H7B			STYXL1
	KRT18	MRPS24	POM121	FAM102A	WIPI2			IL13RA1			PDS5B	CETN3		LSM12			NPAS3		RALBP1						JADE3			SQSTM1		LGR4				AC103702.2		DVL3			MDH2
	IGFBP6	UBE2D4	BAZ1B	GOLGA2	CCZ1			PGRMC1			ALDH3A2	NR2F1		TMUB2			THYN1		RALGDS						RBM10			TBC1D9B		LIFR				UBE2Z		SCFD2			YWHAG
	HOXC13	POLD2	TBL2	ENDOG	PMS2			MCTS1			OLA1	FAM172A		CDC27			ZNF827		RAMP1						HDAC6			MAPK9		LIMA1				PHB		PLK2			ZP3
	ZNF385A	PURB	VPS37D	PHYHD1	AIMP2			ZDHHC9			UBA2	TTC37		KPNB1			CENPU		RARRES3						CLCN5			CNOT6		LIMCH1				SLC35B1		EIF1B			PTPN12
	SARNP	COBL	DNAJC30	CRAT	EIF2AK1			AIFM1			TIMM17B	RHOBTB3		PHB			BICD1		RASA4						GSPT2			DUSP22		LIN7C				ITGA3		LYRM9			APTR
	ESYT1	VSTM2A	WBSCR22	FIBCD1	ZDHHC4			STK26			RRM1	RGMB		SPOP			NBAS		RASD1						GPR173			GMDS		LINC00116				TMEM92		ACAD9			TMEM60
	IL23A	GBAS	ABHD11	CACFD1	ZNF12			FMR1			MT-ND1	FAM174A		SLC35B1			SACS		RASGRP1						RP11-258C19.7			WRNIP1		LINC00511				LRRC59		RAI1			MAGI2
	NAB2	PSPH	WBSCR27	FCN2	RP5-1159O4.1			HMGB3			SF3B6	PAM		KAT7			BEND6		RBCK1						WNK3			SERPINB6		LINC01133				ACSF2		LAMB1			GNAI1
	NXPH4	CCT6A	ELN	SEC16A	MIOS			CETN2			ELP6	C5orf30		LRRC59			MZT2B		RBM28						FGD1			NQO2		LINC01873				EPN3		DDRGK1			TP53TG1
	SHMT2	ZNF680	GTF2IRD1	TMEM141	RPA3			NSDHL			CNBP	FER		TOB1			PTPN14		RBM7						APEX2			BPHL		LIPH				SPATA20		EPB41L2			CLDN12
	NDUFA4L2	ZNF138	GTF2I	CLIC3	ICA1			SLC6A8			MPC1	PJA2		UTP18			HSPB8		RBMS3						FAM104B			TUBB2A		LLGL2				ABCC3		ZDHHC9			CYP51A1
	MARS	ZNF273	GTF2IRD2	LRRC26	PHF14			BCAP31			C7orf55	STARD4-AS1		COX11			GEMIN6		RDH10						SPIN4			TUBB2B		LMAN1				VMP1		TSEN2			GATAD1
	DCTN2	ZNF117	WBSCR16	TPRN	TMEM106B			NAA10			NADK2	NREP		COIL			ARL14EP		RDH14						LAS1L			PSMG4		LMAN2				CYB561		STX12			GNG11
	PIP4K2C	ERV3-1	GTF2IRD2B	MRPL41	BZW2			IRAK1			NLGN2	EPB41L4A-AS1		SRSF1			HAUS1		RDH5						EFNB1			PXDC1		LMO3				PRKCA		TENT5A			BET1
	CYP27B1	ZNF92	POM121C	RASSF7	TSPAN13			DNASE1L1			CALU	APC		SUPT4H1			HOMER1		REEP2						PJA1			FAM50B		LMO4				SOX9		HPCAL1			PON2
	XPOT	VKORC1L1	RHBDD2	MIR210HG	AGR2			FAM50A			BARD1	SRP19		RAD51C			PFKM		REPIN1						KIF4A			CDYL		LMO7				LINC00511		PLA2G15			SLC25A13
	HMGA2	ASL	POR	DEAF1	AGR3			PLXNA3			RBX1	MCC		RP11-758H9.2			SPARCL1		REPS1						DLG3			RPP40		LONP1				GPRC5C		CDH1			SDHAF3
	NUP107	GS1-124K5.4	TMEM120A	TOLLIP	MACC1			FAM3A			BRWD1	TRIM36		PTRH2			GJA1		RER1						ZMYM3			LYRM4		LPCAT4				SLC9A3R1		CREG1			BRI3
	YEATS4	AUTS2	ZP3	DUSP8	ITGB8			DKC1			SUPT16H	CCDC112		DCAF7			FARP1		REXO2						RGAG4			RIOK1		LRBA				SLC16A5		SERPINB6			BAIAP2L1
	RAB3IP	DNAJC30	PTPN12	ASCL2	MALSU1			KBTBD11			SCCPDH	FEM1C		CCDC47			GGPS1		RFC2						HDAC8			AL031058.1		LRIG1				MYO15B		R3HCC1			ARPC1A
	ZFC3H1	WBSCR22	RSBN1L	KCNQ1OT1	CCDC126			AGPAT5			GOLGA7	CDO1		SNHG25			PLOD2		RFK						RLIM			DSP		LRIG3				SMIM5		SRSF1			PDAP1
	GLIPR1	ABHD11	PHTF2	SLC22A18	HOXA7			DEFB1			C12orf76	ATG12		PRKCA			CWC27		RFT1						KIAA2022			EEF1E1		LRP11				SMIM6		VPS18			AZGP1
	PAWR	CLDN3	DBF4	PHLDA2	HOXA9			CLDN23			CSNK2A1	AP3S1		CACNG4			CARHSP1		RFXANK						ATRX			SLC35B3		LRP5				UNC13D		CPNE3			ZKSCAN1
	PPP1R12A	CLDN4	GTPBP10	NAP1L4	HIBADH			FDFT1			MVB12A	SEMA6A		HELZ			SCN3A		RGMA						TAF9B			TFAP2A		LRPPRC				TRIM47		ANKRD50			COPS6
	CCDC59	GTF2IRD1	CLDN12	PGAP2	PRR15			SH2D4A			SLF2	SNCAIP		PSMD12			DDAH1		RGS17						HDX			GCNT2		LRRC1				TEN1		SPINT1			LAMTOR4
	RASSF9	GTF2I	FZD1	TRIM68	SCRN1			DMTN			DRAP1	PPIC		NOL11			SREK1		RGS3						ZNF711			PAK1IP1		LRRC4				EVPL		WBP2			PPP1R35
	C12orf29	RHBDD2	AKAP9	ARFIP2	FKBP14			HR			PAFAH1B2	CSNK1G3		KPNA2			CHD1		RHBDD3						NAP1L3			TMEM14C		LRRC41				UBALD2		MAGEA1			POP7
	TMTC3	TMEM120A	KRIT1	SCUBE2	MTURN			REEP4			UBE2L3	ZNF608		LINC00511			HS2ST1		RHBDF1						CSTF2			TMEM14B		LRRC42				TMC6		KLHDC10			TRIP6
	DUSP6	STYXL1	ANKIB1	TMEM41B	GARS			SLC39A14			SMAD9	GRAMD3		MRPS7			MSI2		RHOJ						TIMM8A			EDN1		LRRC59				CBX4		IPO11			AP1S1
	EEA1	YWHAG	PPP1R9A	IPO7	AVL9			TNFRSF10B			GTF3C2	ALDH7A1		GRB2			PPP2R5E		RIN1						TCEAL2			TBC1D7		LRRC8A				MAFG		CCR10			PLOD3
	SOCS2	PTPN12	PON2	WEE1	RP9			TNFRSF10A			MINOS1P2	PHAX		RNF157			IMPACT		RMND1						GPRASP2			NOL7		LSM12				SLC16A3		MAP1B			ZNHIT1
	TMCC3	APTR	SLC25A13	SWAP70	YAE1D1			DOCK5			VDAC3	LMNB1		JMJD6			THY1		RNASEH1						TCEAL1			MCUR1		LSM14B				SECTM1		PPFIBP2			FIS1
	NR2C1	SEMA3C	DLX5	RNF141	RALA			PPP2R2A			BEX2	PRRC1		SRSF2			PITPNC1		RND3						PLS3			FAM8A1		LSM4				WDR45B		RNF40			IFT22
	FGD6	PCLO	SDHAF3	GALNT18	MPLKIP			EPHX2			ASNS	ISOC1		MFSD11			TNIK		RNF180						KLHL13			KIF13A		LSM5				AP005329.3		IFT81			CUX1
	VEZT	TP53TG1	ASNS	USP47	GLI3			KIF13B			SPG20	LYRM7		EIF4A3			NEIL2		RNF187						RNF113A			DEK		LSM7				TGIF1		TM7SF3			POLR2J
	LTA4H	SRI	LMTK2	COPB1	PSMA2			GSR			ADI1	P4HA2		ENDOV			ENAH		RNF19A						ZBTB33			CDKAL1		LSR				RBBP8		OSCP1			ARMC10
	NEDD1	STEAP2	TECPR1	CYP2R1	MRPL32			PPP2CB			DNMT1	PDLIM4		P4HB			PDLIM3		RNF216						CUL4B			SOX4		LTBP3				RIOK3		CYTH3			NAPEPLD
	TMPO	CFAP69	BAIAP2L1	PIK3C2A	BLVRA			ZNF703			SOX9	C5orf56		RP13-650J16.1			BTG3		RNF220						C1GALT1C1			MRS2		LTBR				RMC1		DLD			PMPCB
	NUP37	CLDN12	TRRAP	TMEM86A	MRPS24			ERLIN2			POLDIP2	RAD50		RAB31			MRPL39		RNF24						OCRL			TDP2		LUC7L				NPC1		CDK5			DNAJC2
	C12orf73	AKAP9	SMURF1	SVIP	URGCP			RAB11FIP1			PRPF6	KIF3A		CHMP1B			JAM2		RNF25						ZDHHC9			ACOT13		LUC7L3				LAMA3		PPFIA1			SRPK2
	TDG	CYP51A1	PTCD1	IMMP1L	UBE2D4			EIF4EBP1			SMIM7	HSPA4		ROCK1			ADAMTS1		RNF4						AIFM1			GMNN		LYPLA1				IMPACT		CETN2			SYPL1
	CKAP4	PEG10	CPSF4	PRRG4	POLD2			ADAM9			TIMP3	TCF7		RNF138			VOPP1		ROM1						RAB33A			CARMIL1		LYPLA2				KCTD1		FSTL3			BCAP29
	CRY1	PON2	AZGP1	QSER1	YKT6			VDAC3			GARS	PPP2CA		ZNF24			GTF3C6		RPAP1						SLC25A14			HIST1H1C		LZTS2				DSC2		PLD3			DLD
	ANAPC7	SDHAF3	ZKSCAN1	NAT10	DDX56			SLC20A2			TP53	CDKL3		INO80C			AGPAT5		RPE						FAM127C			HIST1H2BC		MACC1				ATP8B1		SGSM2			IMMP2L
	ALDH2	ASNS	ZNF3	EHF	TMED4			SMIM19			MRPS35	CDKN2AIPNL		RPRD1A			C16orf87		RPP14						RP11-1114A5.4			HIST1H2AC		MAF1				PMAIP1		PEX19			TMEM168
	ERP29	BAIAP2L1	COPS6	PDHX	TBRG4			MCM4			TOMM22	CAMLG		IER3IP1			SLC16A1		RPP40						FMR1			HIST1H2BD		MAFF				TNFRSF11A		TM2D1			SMIM30
	NAA25	ARPC1A	MCM7	LDLRAD3	COBL			LYPLA1			SEPHS1	DDX46		TXNL1			NIFK		RPUSD3						NSDHL			HIST1H4H		MAFG				SERPINB5		MTRNR2L7			CAV2
	FBXO21	PDAP1	AP4M1	HSD17B12	EGFR			MRPL15			PLOD2	C5orf24		LMAN1			NUP205		RRAS						ATP2B3			ZNF322		MAFK				SOCS6		ATP6V1D			CAV1
	PRKAB1	BUD31	TAF6	TP53I11	GBAS			TMEM68			TMEM132A	TXNDC15		SOCS6			PDIA4		RRN3						SRPK3			HIST1H2BJ		MAGEA4				HSBP1L1		DDR1			MET
	PXN	AZGP1	CNPY4	ARHGAP1	MRPS17			CHCHD7			NR2F1-AS1	SMAD5		RP11-676J15.1			TMEM237		RRP36						HCFC1			PRSS16		MAGED1				FAM110A		TACO1			ST7
	COQ5	ZKSCAN1	GPC2	CKAP5	SUMF2			SDR16C5			EHMT2	HNRNPA0		RP11-849I19.1			PXYLP1		RRP8						PLXNA3			ZSCAN16		MAGED2				SMOX		RBFA			CADPS2
	SPPL3	MCM7	PILRB	TNKS1BP1	NUPR2			CHD7			MTFR1L	BRD8		SALL3			VBP1		RRP9						UBL4A			TRIM27		MAGEF1				CRLS1		KLF10			NDUFA5
	RNF34	AP4M1	PPP1R35	SLC43A1	ZNF680			ASPH			AHCYL2	CDC23		SOX12			PSD3		RSPH3						DKC1			PPP1R11		MAGI1				BMP2		NMD3			WASL
	BCL7A	PPP1R35	TSC22D4	ZDHHC5	ZNF138			GGH			FADS2	REEP2		SNRPB			MMP16		RSPRY1						MTUS1			RPP21		MAGI3				FLRT3		ANXA4			AC006333.2
	HCAR2	MOSPD3	MOSPD3	CTNND1	ZNF273			MTFR1			PSMD2	HSPA9		NOP56			KCNMA1		RUSC1						LZTS1			ABCF1		MAGOHB				ID1		CEP112			GPR37
	HCAR3	POP7	GIGYF1	OSBP	ZNF117			COPS5			NFYB	CTNNA1		CRLS1			NDUFAF6		RUVBL2						SLC39A14			MRPS18B		MAL2				TM9SF4		TULP3			SND1
	VPS37B	EPHB4	POP7	STX3	ERV3-1			LACTB2			SDHD	LRRTM2		TMX4			CCT8		RYR3						CCAR2			ATAT1		MALL				KIF3B		ATP2A2			CALU
	C12orf65	TRIP6	EPHB4	MS4A7	VKORC1L1			RDH10			FAM173A	MATR3		MACROD2			PCDH1		S100A10						CDCA2			C6orf136		MALSU1				NOL4L		ADAM15			AHCYL2
	SBNO1	AP1S1	TRIP6	MS4A15	ASL			TCEB1			TAF12	DNAJC18		SNRPB2			PPP2R2B		S100A13						PBK			DHX16		MAOA				CHMP4B		GAB1			UBE2H
	KMT5A	ZNHIT1	AP1S1	DDB1	GS1-124K5.4			HNF4G			PAXBP1	UBE2D2		RP5-1177M21.1			PHF6		S1PR1						SMIM18			FLOT1		MAP1B				RALY		G6PC3			KLHDC10
	DDX55	FIS1	VGF	FADS2	RP11-792A8.4			TPD52			SYNC	CXXC5		XRN2			UTP14A		SAE1						UBXN8			IER3		MAP3K13				NCOA6		GORASP1			COPG2
	GTF2H3	IFT22	CLDN15	FADS1	AUTS2			CHMP4C			ADGRG1	PURA		NKX2-2			ATAD2		SALL1						PPP2CB			DDR1		MAP4K5				GSS		FXYD3			CHCHD3
	ANKLE2	CUX1	IFT22	HRASLS2	NSUN5			C8orf59			COA6	CYSTM1		NXT1			MALSU1		SALL2						ANK1			CCHCR1		MAP7				TRPC4AP		ABCB8			SLC35B4
	ZNF140	POLR2J	SH2B2	ATL3	BAZ1B			RMDN1			ADGRL3	SLC35A4		APMAP			SEC13		SAMD9L						MRPL15			NFKBIL1		MAPK13				SPAG4		SEMA3C			CALD1
	ZMYM5	PUS7	PRKRIP1	MARK2	TBL2			TRIQK			WIZ	IK		HM13			LRP8		SAR1B						XKR4			PRRC2A		MAPK6				EPB41L1		GRAMD2B			WDR91
	ZMYM2	CDHR3	ALKBH4	TRPT1	DNAJC30			PDP1			MPV17	HARS		MAPRE1			CLDN12		SASH1						TGS1			BAG6		MARCH5				MANBAL		OSBPL5			FMC1
	GJB2	NAMPT	LRWD1	ESRRA	WBSCR22			CDH17			VEZF1	ZMAT2		EIF6			GATAD1		SATB2						IMPAD1			CSNK2B		MARCKSL1				BLCAP		AACS			HIPK2
	GJB6	DUS4L	POLR2J	CDC42BPG	ABHD11			ESRP1			DDR1	PCDHB2		CPNE1			PSMG3		SAYSD1						UBXN2B			DDAH2		MARVELD1				VSTM2L		FSTL1			SLC37A3
	MICU2	BCAP29	POLR2J3	TM7SF2	CLDN3			DPY19L4			COX14	PCDHB7		PHF20			MRPL17		SCARA3						TOX			VARS		MARVELD2				TGM2		SAMD4A			MRPS33
	NUP58	LINC00998	UPK3BL	SCYL1	CLDN4			LAPTM4B			SDHAF3	PCDHB16		DLGAP4			TMED4		SCG2						RP11-25K19.1			LSM2		MARVELD3				LPIN3		REEP6			SSBP1
	SHISA2	NDUFA5	FAM185A	LTBP3	WBSCR27			HRSP12			MRPS18C	PCDHB10		C20orf24			PPP1R15B		SCMH1						MTFR1			SLC44A4		MAST4				SDC4		COPRS			TCAF1
	RNF6	WASL	ARMC10	SPTBN2	EIF4H			STK3			NOTCH2	TAF7		SAMHD1			B4GALT3		SCN8A						PDE7A			EHMT2		MBIP				WFDC3		AGPAT1			LRRC61
	SLC7A1	RP11-390E23.6	NAPEPLD	TMEM134	RFC2			SPAG1			ACP1	DIAPH1		RPN2			CCAR2		SCRIB						DNAJC5B			NELFE		MBOAT2				DNTTIP1		FAHD1			RARRES2
	EXOSC8	ARF5	PMPCB	NUDT8	GTF2IRD1			YWHAZ			PMVK	HDAC3		CTNNBL1			MIS18A		SDC3						SLCO5A1			AGPAT1		MCCC1				TNNC2		SLC12A4			REPIN1
	SUPT20H	HILPDA	DNAJC2	ALDH3B2	GTF2I			DCAF13			PLEKHJ1	ARAP3		MAFB			PAXBP1		SDC4						LACTB2			RNF5		MCCC2				CTSA		BBS12			CDK5
	MRPS31	RP11-448A19.1	KMT2E	CHKA	WBSCR16			SYBU			ACBD6	PCDH1		TOP1			GART		SDHC						MSC			RXRB		MCFD2				SLC2A10		ACBD3			SLC4A2
	ELF1	UBE2H	SRPK2	CPT1A	TMEM120A			SAMD12			APEX1	RNF14		PTPRT			SV2A		SEC13						KCNB2			SLC39A7		MCM4				ZMYND8		NAT8L			FASTK
	WBP4	MEST	PUS7	CTTN	STYXL1			MAL2			CISD2	NDFIP1		STK4			STC1		SEC14L2						UBE2W			HSD17B8		MCM7				ZNFX1		DUSP4			RHEB
	DGKH	COPG2	ATXN7L1	DHCR7	HSPB1			MRPL13			ZFYVE21	SPRY4		SULF2			ATP5G1		SEC22C						ZFHX4			RING1		MCTS1				B4GALT5		FAM174A			PRKAG2-AS1
	TSC22D1	CHCHD3	SYPL1	STARD10	YWHAG			SNTB1			SMOX	YIPF5		DDX27			RCAN1		SEC61A1						ZC2HC1A			VPS52		MCU				TMEM189		PSMG4			WDR60
	NUFIP1	C7orf73	NAMPT	MOGAT2	ZP3			FAM83A			PAIP1	LARS		RNF114			CBR3		SEMA3A						HEY1			WDR46		MCUR1				ATP9A		CETN3			DHRSX
	GTF2F2	TRIM24	CCDC71L	TSKU	DTX2			ANXA13			SNF8	RBM27		DPM1			PTMS		SEMA4B						MRPS28			PFDN6		MDH1				ZNF217		PMM1			GYG2
	TPT1-AS1	UBN2	DLD	PCF11	PTPN12			FAM91A1			HTRA2	TCERG1		TSHZ2			C1R		SEMA6A						ZNF704			RGL2		MDH2				PMEPA1		INTS1			ARSD
	ZC3H13	C7orf55	LAMB1	CREBZF	APTR			TATDN1			XRCC5	PPP2R2B		PFDN4			RSPRY1		SEPHS2						LRRCC1			ITPR3		MDK				PHACTR3		GMPPA			PNPLA4
	ESD	HIPK2	IFRD1	FZD4	TMEM60			SQLE			ASNA1	DPYSL3		BMP7			NAE1		SELENON						E2F5			UQCC2		ME1				SLCO4A1-AS1		MLF1			GPR143
	SUCLA2	MKRN1	TMEM168	TMEM135	SEMA3C			FAM84B			PEMT	JAKMIP2		PHACTR3			CHCHD6		SEPT10						TRIQK			HMGA1		MEA1				MRGBP		STPG1			HCCS
	KPNA3	MRPS33	TES	SMCO4	PCLO			CASC8			PNISR	CSNK1A1		HELZ2			DFFA		SEPT8						RBM12B			C6orf106		MEAF6				COL9A3		DNAL4			GPM6B
	INTS6	KIAA1147	CAV2	C11orf54	SEMA3E			NDRG1			HSPA9	ZNF300		LKAAEAR1			CCDC28B		SERGEF						TMEM67			TAF11		MECOM				YTHDF1		TMEM59			GEMIN8
	WDFY2	PIP	MET	ENDOD1	TP53TG1			PSCA			MT-ND2	ANXA6		MYT1			UBE2J2		SERINC3						ESRP1			ZNF76		MED10				ARFGAP1		TMEM104			ASB9
	VPS36	TCAF1	TSPAN12	MAML2	CROT			THEM6			CLASP1	G3BP1		PTBP1			NR2F6		SERPINA3						DPY19L4			PPARD		MED15				PTK6		LRRC8A			ASB11
	DIS3	ARHGEF35	FAM3C	CUL5	SRI			MINCR			KIF2A	FAM114A2		MIDN			CCDC58		SERPINE2						LAPTM4B			TEAD3		MED19				HELZ2		QKI			PIGA
	PIBF1	ARHGEF5	WASL	EXPH5	STEAP1			TOP1MT			CIAO1	LARP1		SF3A2			NDUFV3		SERPING1						POP1			SRPK1		MED24				SLC2A4RG		GNG12			PIR
	COMMD6	ZNF467	ARF5	USP28	STEAP2			RHPN1			GPT2	CYFIP2		GADD45B			RRP1B		SERPINH1						SPAG1			MAPK13		MED27				TPD52L2		COMMD5			SCML1
	FBXL3	ATP6V0E2	RBM28	ZBTB16	CFAP69			MROH6			EDNRB	ADAM19		MYDGF			RRP1		SEZ6						FZD6			PPIL1		MED8				DNAJC5		KMT5B			PDHA1
	RNF219	REPIN1	IMPDH1	UBE4A	CLDN12			NAPRT			VPS25	PWWP2A		FEM1A			C21orf33		SEZ6L2						RIMS2			C6orf89		MEST				ABCA7		HDHD2			MBTPS2
	RBM26	CDK5	HILPDA	TTC36	AKAP9			TSTA3			INAFM1	SLU7		SAFB2			PCNT		SF3A3						EMC2			MTCH1		MET				SBNO2		LTBR			SMS
	MBNL2	RHEB	METTL2B	ARCN1	CYP51A1			FAM83H			HYI	RARS		GTF2F1			FLAD1		SFRP4						SYBU			RNF8		METAP1				MIDN		ASAH1			PRDX4
	CARS2	PRKAG2-AS1	CALU	BCL9L	KRIT1			FAM83H-AS1			APOPT1	KCNIP1		TIMM44			SHC1		SFXN5						MAL2			ZFAND3		METAP2				MEX3D		GORAB			APOO
	CDC16	ACTR3B	TNPO3	HYOU1	ANKIB1			SCRIB			LSM8	FBXW11		ELAVL1			FDPS		SGCB						DSCC1			GLO1		METRN				AC005256.1		VPS35L			EIF2S3
	UPF3A	PAXIP1-AS1	TSPAN33	ARHGEF12	GATAD1			EPPK1			DEAF1	UBTD2		ZNF414			GPATCH4		SGCE						ATAD2			OARD1		METTL26				BTBD2		IGSF8			DMD
	CCNB1IP1	LINC01006	SMO	SC5D	PEX1			PLEC			PLPP3	SH3PXD2B		ZNF426			IER2		SHARPIN						TMEM65			NFYA		METTL5				MKNK2		PLSCR4			SRPX
	ZNF219	UBE3C	UBE2H	CCDC15	TFPI2			GRINA			PAPSS1	BNIP1		ZNF121			CPSF4		SHB						NSMCE2			FOXP4		MEX3D				GNA11		PDAP1			FUNDC1
	PRMT5	DNAJB6	TMEM209	STT3A	BET1			OPLAH			CDK6	BOD1		ZNF562			PPP1R16A		SHC1						KCNQ3			MDFI		MFGE8				GNA15		FGD5-AS1			MIR222HG
	AJUBA	ARSD	CPA4	ARHGAP32	CASD1			EXOSC4			NELFA	SFXN1		OLFM2			ORAI2		SHC2						KHDRBS3			MED20		MFHAS1				SMIM24		TTC3			CDK16
	AP1G2	PNPLA4	MEST	TMEM45B	PEG10			MROH1			PTRHD1	THOC3		MRPL4			PSMC2		SHISA4						COL22A1			BYSL		MFN1				TJP3		SLC2A10			TIMP1
	PCK2	ANOS1	MKLN1	APLP2	PPP1R9A			BOP1			KIAA0232	KIAA1191		ILF3-AS1			AP2M1		SHISA5						ARC			C6orf132		MFSD2A				ZBTB7A		ARHGEF26			SLC38A5
	G2E3	PRPS2	PODXL	ZBTB44	PON2			DGAT1			ZNF704	ARL10		ECSIT			PLCD3		SHROOM1						JRK			MRPS10		MFSD6				MAP2K2		SCRN1			WDR13
	SCFD1	RAB9A	CHCHD3	VPS26B	SLC25A13			SLC52A2			HAP1	NOP16		ZNF136			LARP4		SIAE						LY6K			PEX6		MGAT4B				LRG1		UCN2			PCSK1N
	ARHGAP5	GEMIN8	EXOC4	ACAD8	SDHAF3			FBXL6			ZNF711	CLTB		ZNF791			SNRNP25		SIGMAR1						ZNF623			MEA1		MGLL				TICAM1		METTL7B			PQBP1
	EAPP	CTPS2	CALD1	B3GAT1	BAIAP2L1			ADCK5			ANAPC15	FAF2		HOOK2			CMPK1		SLC10A4						SCRIB			KLHDC3		MGST1				PLIN3		POLR3G			WDR45
	SNX6	SYAP1	CNOT4	ZMYND11	BUD31			CPSF1			NELFE	TSPAN17		JUNB			C1orf123		SLC12A4						SLC39A4			RRP36		MGST2				FUT6		RCAN1			MAGED1
	MBIP	RBBP7	KIAA1549	DIP2C	ZKSCAN1			SLC39A4			TCAF1	UIMC1		RNASEH2A			MAGOH		SLC13A3						TONSL			KLC4		MIA3				CAPS		TMEM189			HSD17B10
	PNN	REPS2	UBN2	LARP4B	ZNF3			TONSL			USP1	NSD1		FARSA			NOL9		SLC16A1						MFSD3			MRPL2		MICAL2				TRIP10		TM9SF4			TSR2
	KLHL28	PDHA1	C7orf55	IDI1	COPS6			KIFC2			DCAF7	PRELID1		CALR			SEPN1		SLC20A2						RECQL4			PTK7		MICU1				SH2D3A		BICD1			MAGED2
	FKBP3	EIF1AX	LUC7L2	PITRM1	AP4M1			PPP1R16A			HIST1H4C	PRR7		RAD23A			AK4		SLC22A17						LRRC24			DNPH1		MID1				STXBP2		NUP133			FAM104B
	ARF6	SMS	KLRG2	AKR1C2	TAF6			C8orf33			ENOPH1	DBN1		IER2			DRAXIN		SLC25A18						C8orf82			TJAP1		MID1IP1				ANGPTL4		FAM129B			USP51
	VCPKMT	APOO	CLEC2L	AKR1C3	PILRB			WASH1			DHX38	PDLIM7		CACNA1A			PDPN		SLC25A22						ARHGAP39			POLR1C		MIEN1				MUC16		PSMD12			RRAGB
	PYGL	CASK	HIPK2	PROSER2	PPP1R35			SLC1A1			C8orf46	DDX41		RFX1			SDC3		SLC25A23						ZNF250			YIPF3		MINOS1				DNM2		SRGAP2C			YIPF6
	FRMD6	MAOB	SLC37A3	PTER	MOSPD3			TMEM261			TIMM21	RMND5B		DNAJB1			SYNC		SLC25A25						KANK1			XPO5		MIR205HG				HOOK2		PCED1A			IGBP1
	GMFB	FUNDC1	MKRN1	ST8SIA6-AS1	POP7			LURAP1L			RBM8A	HNRNPAB		BRD4			RBBP4		SLC25A38						DMRT2			GTPBP2		MIR22HG				AC020916.1		PEF1			PDZD11
	AP5M1	UBA1	MRPS33	NSUN6	EPHB4			MTAP			MUS81	CLK4		AKAP8L			CAMK2N1		SLC25A43						VLDLR			MAD2L1BP		MKKS				MISP3		CDKN2B			SNX12
	ACTR10	CDK16	KIAA1147	ARL5B	TRIP6			CDKN2A			SDHC	ZNF354A		FAM32A			FAAP20		SLC27A3						RCL1			MRPS18A		MLEC				SAMD1		AIF1L			PIN4
	ARID4A	WDR13	EPHB6	NEBL	AP1S1			CHMP5			LYRM4	HNRNPH1		AP1M1			DIRAS3		SLC29A2						PTPRD			VEGFA		MLF1				GIPC1		ZBTB41			CITED1
	MNAT1	TIMM17B	TRPV6	KIAA1217	ZNHIT1			KIAA1161			PSMC4	MGAT4B		USE1			NFIA		SLC2A1						PTPRD-AS1			MRPL14		MLF2				CYP4F3		KCTD2			TSPAN6
	PPP2R5E	PQBP1	TMEM139	ARHGAP21	FIS1			RPP25L			DTX3	C5orf45		ZNF90			USP1		SLC2A4RG						MPDZ			TMEM63B		MLPH				CYP4F12		MELTF			TIMM8A
	SYNE2	SLC35A2	CASP2	ANKRD26	IFT22			SIGMAR1			TPGS2	GFPT2		HNRNPL			FUBP1		SLC33A1						CNTLN			SLC29A1		MMP14				HSH2D		DNASE1L1			ARMCX1
	PLEKHG3	MAGED1	EPHA1	ACBD5	ALKBH4			STOML2			CA14	ZFP62		TTC9B			ZNF326		SLC35A4						SH3GL2			SLC35B2		MMP24OS				OCEL1		MCAT			ARMCX3
	PIGH	IQSEC2	TCAF1	RAB18	POLR2J			CA9			CRYL1	WRNIP1		SERTAD1			VCAM1		SLC35C2						SLC24A2			CDC5L		MMP7				B3GNT3		NIPA2			ARMCX5
	ACTN1	HSD17B10	ARHGEF35	MPP7	FAM185A			GBA2			LARP6	BPHL		POU2F2			CADM3		SLC35F2						FOCAD			TNFRSF21		MNAT1				ARRDC2		SLC25A39			BEX4
	SYNJ2BP	PHF8	ARHGEF5	WAC-AS1	ARMC10			HINT2			ZFR	TUBB2A		TOMM40			DDR2		SLC38A3						MTAP			CD2AP		MOCS2				UPF1		ZNF3			TCEAL8
	DCAF4	TSR2	CUL1	WAC	PMPCB			GNE			SETD5	PSMG4		FOSB			CAPN2		SLC38A5						CDKN2B-AS1			MUT		MORC4				ZNF90		TK2			BEX2
	RBM25	MAGED2	EZH2	ARHGAP12	DNAJC2			TOMM5			NEDD4L	PRPF4B		PPP1R15A			CFAP36		SLC38A6						CDKN2B			C6orf141		MORF4L2				GRAMD1A		DAAM2			TCEAL9
	ELMSAN1	FAM104B	PDIA4	PARD3	PSMC2			SHB			RND2	ECI2		TSEN34			SMC6		SLC39A14						TUSC1			MCM3		MORN2				HPN		TCTN3			BEX3
	ISCA2	LINC01420	ZNF786	CUL2	SRPK2			ALDH1B1			STK17A	CDYL		PEG3			SGCB		SLC39A3						IFT74			EFHC1		MOSPD3				LSR		DNAJB11			TCEAL4
	EIF2B2	FAAH2	ZNF783	CCNY	PUS7			CBWD5			PCYOX1	NRN1		DDX3Y			PDLIM5		SLC44A2						MOB3B			TMEM14A		MPC2				USF2		ATL1			TCEAL3
	FOS	AR	ZNF467	ANKRD30A	SYPL1			PIP5K1B			CLNS1A	EEF1E1		BID			MSX1		SLC44A3						TOPORS			GSTA4		MPG				DMKN		PTCD2			TCEAL1
	IFT43	OPHN1	ATP6V0E2	ZNF248	PRKAR2B			TJP2			SEPT9	PAK1IP1		BCR			BOLA3		SLC48A1						ANKRD18B			ICK		MPLKIP				TMEM147		ITGA10			MORF4L2
	IRF2BPL	YIPF6	ACTR3C	ZNF33A	DUS4L			GDA			MYH10	NOL7		SMARCB1			FSTL1		SLC4A1AP						PTENP1-AS			FBXO9		MPP7				RBM42		MAGEF1			PLP1
	STON2	PDZD11	LRRC61	ZNF37A	BCAP29			ALDH1A1			NKX2-2	MCUR1		GSTT2B			TMEM183A		SLC4A2						NUDT2			GCLC		MPRIP				KMT2B		CDK18			PSMD10
	FLRT2	DLG3	RARRES2	ZNF33B	DLD			RFK			YAF2	DEK		PITPNB			IGFBP7		SLC4A4						SIGMAR1			LRRC1		MPST				PSENEN		PTPN23			PLS3
	PPP4R4	SNX12	REPIN1	MSMB	IMMP2L			PSAT1			PDDC1	ID4		XBP1			CCT3		SLC5A6						DNAJB5			DST		MPZL1				SDHAF1		PLBD2			PGRMC1
	BDKRB1	NONO	RP11-511P7.5	LINC00844	LINC00998			RASEF			NUDT9	CDKAL1		PES1			SSR2		SLC6A11						FANCG			KIAA1586		MPZL2				ALKBH6		OBSL1			SLC25A43
	GSKIP	PIN4	NOS3	CCDC6	FAM3C			GOLM1			PTPRS	SOX4		HMGXB4			PRKCI		SLC6A8						MELK			BAG2		MRFAP1				CAPNS1		SLC12A7			LAMP2
	YY1	TAF9B	CDK5	ANK3	CADPS2			CARD19			CAMTA1	CASC15		TXN2			SNHG16		SLC7A11						PAX5			PRIM2		MRPL10				ZNF146		FCGR2A			MCTS1
	BAG5	APOOL	FASTK	REEP3	NDUFA5			WNK2			VPS41	MRS2		EIF3D			CADPS		SMAD1						SHB			LGSN		MRPL12				ZNF260		TMBIM1			SMARCA1
	KLC1	TSPAN6	TMUB1	HERC4	WASL			FAM120A			COMT	GMNN		MAFF			THOC7		SMAD2						IGFBPL1			PTP4A1		MRPL13				SIPA1L3		MRAS			ZDHHC9
	ZFYVE21	TIMM8A	ABCF2	TSPAN15	RP11-390E23.6			FBP1			MRPS23	LRRC16A		ATF4			GMPS		SMARCD3						FAM95C			AL365226.2		MRPL14				KCNK6		SLC35F5			UTP14A
	AHNAK2	HNRNPH2	SMARCD3	EIF4EBP2	POT1			C9orf3			LINC00094	HIST1H4C		SLC25A17			TIPARP		SMOX						ANKRD18A			TMEM30A		MRPL15				FAM98C		CD276			AIFM1
	CDCA4	ARMCX1	GALNT11	P4HA1	SND1			SLC35D2			METTL9	ZNF322		XRCC6			PTX3		SMUG1						FAM201A			MYO6		MRPL17				ACTN4		CSNK1E			MOSPD1
	MTA1	ARMCX2	KMT2C	USP54	RBM28			CTSV			ARF5	PGBD1		RP5-821D11.7			PCOLCE2		SMYD2						CNTNAP3			SH3BGRL2		MRPL18				CAPN12		CTNNA1			SMIM10
	UBE3A	BEX4	XRCC2	KAT6B	IMPDH1			NCBP1			MRPL4	GABBR1		CTA-29F11.1			U2SURP		SMYD5						TJP2			TPBG		MRPL20				AC022144.1		SH3TC2			RTL8B
	RHOV	BEX2	ACTR3B	KCNMA1	METTL2B			NANS			TOX4	PPP1R11		NRIP1			CXCL3		SNAP47						TRPM3			PGM3		MRPL24				HNRNPL		WDFY3			RTL8C
	TMEM87A	WBP5	PAXIP1	DLG5	CALU			CORO2A			PLPPR2	HCG18		CXADR			CXCL5		SNAPC3						ABHD17B			ME1		MRPL27				RINL		LRP1			RTL8A
	HAUS2	NGFRAP1	INSIG1	TMEM254	SMKR1			GALNT12			SCRN1	GNL1		BTG3			TOPBP1		SND1						C9orf40			NT5E		MRPL3				NFKBIB		POLR1B			MMGT1
	TUBGCP4	TCEAL4	LMBR1	PAPSS2	UBE2H			MRPL50			PIP4K2B	PRR3		NCAM2			WDR43		SNHG7						RASEF			SYNCRIP		MRPL32				PAK4		SDF4			FHL1
	MFAP1	TCEAL3	NOM1	IDE	KLHDC10			TMEM246			NAA20	ABCF1		USP16			ZNF148		SNN						GKAP1			RARS2		MRPL33				SAMD4B		GBE1			LDOC1
	SORD	TCEAL1	UBE3C	PDLIM1	MEST			SLC44A1			PPHLN1	MRPS18B		CCT8			DNALI1		SNRNP200						KIF27			ORC3		MRPL37				PAF1		AFAP1			CETN2
	SPATA5L1	MORF4L2	ESYT2	ZNF518A	COPG2			RAD23B			GSTA4	ATAT1		BACH1			POLR2H		SNTA1						C9orf64			PM20D2		MRPL4				MED29		NKX3-1			PNMA3
	LEO1	PSMD10	WDR60	TM9SF3	CHCHD3			EPB41L4B			ZBTB4	DDR1		C21orf59			RFC4		SNTB2						RMI1			LYRM2		MRPL40				SUPT5H		ERBB2			PNMA6A
	MAPK6	COL4A5	ARSD	GOT1	PTN			PTPN3			LZTS2	ATP6V1G2		MRPS6			BAP1		SOX13						NAA35			CASP8AP2		MRPL41				TIMM50		LGALS3			BGN
	FAM63B	NXT2	MXRA5	ABCC2	TRIM24			C9orf152			SDHA	NFKBIL1		MORC3			TKT		SOX2						CDK20			MAP3K7		MRPL42				EID2		GLT8D1			SLC6A8
	SLTM	PGRMC1	PRKX	SCD	UBN2			PTGR1			SEC22C	PRRC2A		ETS2			GNL3		SPARC						SPIN1			UFL1		MRPL43				DEDD2		CFL2			BCAP31
	ICE2	LAMP2	TBL1X	KAZALD1	C7orf55			PTBP3			CTNND2	BAG6		SPATC1L			FAM208A		SPARCL1						GADD45G			NDUFAF4		MRPL47				GSK3A		BTBD1			ABCD1
	TPM1	MCTS1	WWC3	SLK	HIPK2			HSDL2			KIF1B	C6orf47		USF1			PIGX		SPATA2						NOL8			MMS22L		MRPL48				PAFAH1B3		TMEM43			IDH3G
	CA12	SMARCA1	MID1	ADD3	MKRN1			BSPRY			PSMA6P1	GPANK1		HSPA6			PLXNB1		SPATS2L						CENPP			FBXL4		MRPL49				KCNN4		TTL			RENBP
	CSNK1G1	OCRL	RAB9A	PDCD4	MRPS33			HDHD3			NELFCD	EHMT2		CHRM3			SHISA5		SPEG						WNK2			COQ3		MRPL50				PPP1R37		SELENOS			ATP6AP1
	TRIP4	ZDHHC9	OFD1	TCF7L2	PIP			NDUFA8			OARD1	NELFE		GRB14			HSPA4L		SPHK2						PHF2			CCNC		MRPL51				PPP1R13L		SH3D21			FAM50A
	PDCD7	FAM127C	GEMIN8	PLEKHS1	TCAF1			MRRF			IMMT	DXO		SCN9A			WDR82		SPIN1						C9orf3			C6orf203		MRPL52				PPM1N		G6PD			LAGE3
	SMAD3	FAM127B	PIR	ABLIM1	ARHGEF35			PSMB7			KMT2A	STK19		ZNF385D			HMGB2		SPOCD1						FANCC			SEC63		MRPL55				VASP		CAMSAP2			FAM3A
	AAGAB	FGF13	CTPS2	PNLIPRP3	ARHGEF5			RALGPS1			RBBP4	AGPAT1		CMTM8			SCRG1		SPOCK2						ZNF367			SMPD2		MRPL57				EML2		MOCOS			DKC1
	C15orf61	LDOC1	SYAP1	HSPA12A	CNTNAP2			SLC2A8			MRTO4	RNF5		RP4-555D20.4			MAP9		SPPL2B						MFSD14C			GTF3C6		MRPL58				FOXA3		SRGAP1			FUNDC2
	FEM1B	CXorf40B	TXLNG	PDZD8	PDIA4			FAM129B			TRO	TAP1		TM4SF1			NAA15		SPRED2						TMOD1			RPF2		MRPL9				BBC3		SLC16A4			VBP1
	ANP32A	CETN2	RBBP7	EIF3A	ZNF467			STXBP1			UBN2	RXRB		SPON2			ITGA2		SPRY4						NCBP1			FAM229B		MRPS10				LMTK3		PAAF1			FBXO25
	THSD4	RP11-66N11.8	PDHA1	BAG3	ATP6V0E2			PTRH1			WLS	SLC39A7		NSG1			MOCS2		SPSB2						CORO2A			HDAC2		MRPS12				SULT2B1		SLC26A2			MSRA
	ARID3B	SLC6A8	CXorf23	SEC23IP	LRRC61			DPM2			DNAJB5	RING1		SOD3			NDUFAF2		SPTBN1						TGFBR1			FRK		MRPS14				PRRG2		TARDBP			NEIL2
	UBE2Q2	BCAP31	PHEX	TACC2	REPIN1			SLC25A25-AS1			ARPC1A	PFDN6		MGARP			PGGT1B		SPTBN4						MSANTD3			NT5DC1		MRPS15				RRAS		PLXNB2			FDFT1
	FBXO22	EMD	PTCHD1	ZRANB1	CDK5			PTGES2			ELOF1	DAXX		NKAPL			CMBL		SPTLC1						ZNF189			DCBLD1		MRPS16				SCAF1		PSKH1			LONRF1
	RCN2	CH17-340M24.3	APOO	BCCIP	FASTK			LCN2			ARL6IP6	HMGA1		ARMC12			AGGF1		SPTSSA						RNF20			GOPC		MRPS18B				IRF3		NSFL1C			LINC00681
	ST20	ATP6AP1	EIF2S3	DHX32	PRKAG2-AS1			C9orf16			WHSC1L1	TAF11		COL9A1			NDUFS4		SRD5A1						GRIN3A			HSF2		MRPS21				PTOV1		GNG7			DLC1
	EFTUD1	PLXNA3	PDK3	PPP2R2D	LINC01003			CIZ1			AC073063.10	SRPK1		NPY			RHOBTB3		SRPRB						NIPSNAP3B			PKIB		MRPS23				TBC1D17		HEATR6			TUSC3
	IDH2	FAM3A	PRRG1	INPP5A	PAXIP1-AS1			DNM1			SMC2	PPIL1		CAV2			GPX8		SRPX						ZNF462			SMPDL3A		MRPS24				KLK8		ADORA2B			MICU3
	SEMA4B	FUNDC2	CASK	ERC1	LINC01006			TRUB2			DCAF13	MTCH1		RARRES2			CFAP97		SRPX2						KLF4			TPD52L1		MRPS25				PPP2R1A		ZFYVE16			PSD3
	CHD2	VBP1	FUNDC1	TSPAN9	WDR60			COQ4			HIBCH	RNF8		IL13RA2			NSA2		SRRT						IKBKAP			HDDC2		MRPS26				ZNF816		CDC42EP4			ATP6V1B2
	IGF1R	FBXO25	JADE3	ZNF384	ARSD			SLC27A4			SMIM4	ZFAND3		NEFM			SFXN1		SRXN1						TMEM245			NCOA7		MRPS27				TMC4		C16orf58			LZTS1
	SNRPA1	CTD-2336O2.1	RGN	LPCAT3	PNPLA4			URM1			BSDC1	GLO1		PLAT			STK17A		SSBP2						DNAJC25			HINT3		MRPS30				MBOAT7		ELOVL1			NPM2
	ZNF598	PPP1R3B	UBA1	CD163L1	HCCS			SPTAN1			ZNF706	OARD1		CTHRC1			RP9		SSBP4						HSDL2			TRMT11		MRPS34				CDC42EP5		LPL			LGI3
	KCTD5	NEIL2	CDK16	CLEC4C	PRPS2			WDR34			SEC63	MDFI		DMRT2			CDCA7L		ITPRID2						INIP			CENPW		MRPS35				TNNT1		KIRREL1			BMP1
	KREMEN2	FDFT1	ELK1	NANOG	GEMIN8			SET			BLCAP	BYSL		LHX2			HEY1		SSNA1						SLC31A1			RSPO3		MRPS36				UBE2S		STAMBP			POLR3D
	CLDN6	TUSC3	EBP	SLC2A14	PIR			ZDHHC12			TAX1BP1	MRPS10		CDK1			COL1A2		SSPN						BSPRY			ECHDC1		MRPS7				ZNF579		MRPS6			SLC39A14
	HCFC1R1	CNOT7	TBC1D25	FOXJ2	CTPS2			ENDOG			SSBP3	TBCC		PDLIM1			DNAAF5		SSR3						RGS3			PTPRK		MSH6				ZNF787		CDH19			SORBS3
	ZNF205	VPS37A	HDAC6	RIMKLB	RBBP7			LRRC8A			SOX12	C6orf226		MKI67			MICALL2		ST3GAL3						ASTN2			SLC18B1		MSI2				UBE2M		SH3RF1			BIN3
	ZNF263	SLC7A2	PCSK1N	STYK1	PDHA1			SH3GLB2			NRXN1	KLHDC3		OVOS2			INTS1		ST3GAL4						CDK5RAP2			MYB		MSMO1				DGCR2		PCDHGC3			EGR3
	ZNF75A	MTUS1	TIMM17B	PRH1	EIF1AX			DOLPP1			HTATSF1	RRP36		SYT1			CDK5		ST5						MEGF9			AHI1		MT-TL1				TMEM191C		HIBADH			SLC25A37
	DNAJA3	PCM1	PQBP1	MANSC1	PRDX4			PPP2R4			SRSF9	KLC4		BLM			FASTK		ST6GALNAC6						PHF19			MAP7		MT1X				YDJC		IGFBP3			EPHX2
	HMOX2	ASAH1	SLC35A2	DUSP16	APOO			IER5L			MTX2	MRPL2		ATF7IP2			TMUB1		ST7						DAB2IP			PEX7		MTA1				GUCD1		TMEM263			CLU
	C16orf72	NAT1	GRIPAP1	EMP1	EIF2S3			RP11-492E3.2			TTC3	PTK7		EMP2			C7orf55		STAC						PDCL			IL20RA		MTA3				LIF		CDKN2AIPNL			CCDC25
	LITAF	PSD3	CCDC120	H2AFJ	MID1IP1			NTMT1			CXADR	SRF		XYLT1			PHAX		STAMBP						STRBP			HEBP2		MTCH1				SEC14L2		SPRED2			LINC00589
	ERCC4	SH2D4A	PRAF2	DERA	MAOB			GPR107			AC093673.5	POLR1C		RIT2			ALDH7A1		STARD7						NEK6			VTA1		MTCH2				APOL2		SYNM			RBPMS-AS1
	NDE1	SLC25A37	WDR45	MGST1	FUNDC1			FUBP3			POLD2	YIPF3					FOXK1		STEAP3						RABEPK			AIG1		MTHFS				APOL1		MYO1D			RBPMS
	FOPNL	STC1	GPKOW	PIK3C2G	UBA1			EXOSC2			GPS1	XPO5					BAALC		STIP1						RALGPS1			PEX3		MTRNR2L1				JOSD1		SETD4			UBXN8
	THUMPD1	BNIP3L	MAGIX	PLEKHA5	CDK16			C9orf9			DVL3	MAD2L1BP					DCAF13		STK17A						SLC2A8			FUCA2		MTRNR2L10				GTPBP1		FKBP11			PPP2CB
	TMEM159	EPHX2	CLCN5	PYROXD1	EBP			GTF3C5			EMC9	MRPS18A					PDP1		STK19						TOR2A			LTV1		MTRNR2L11				CELSR1		SESTD1			AC090204.1
	USP31	CLU	MAGED1	ETNK1	WDR13			ABO			CA11	VEGFA					PSIP1		STK25						SWI5			GINM1		MTRNR2L3				PIM3		CHPF			ZNF703
	LCMT1	CCDC25	XAGE2	TM7SF3	TIMM17B			SURF6			DCTN3	TMEM63B					METTL2B		STMN3						TRUB2			KATNA1		MTRNR2L6				PLXNB2		TMEM208			EIF4EBP1
	ATXN2L	ZNF395	HUWE1	MED21	PQBP1			SURF4			IK	SLC35B2					ZHX1		STOML1						SLC27A4			LRP11		MTURN				IFNGR2		LY96			LSM1
	KCTD13	FZD3	TSR2	STK38L	SLC35A2			CACFD1			APOA1BP	CDC5L					STOML2		STON2						GLE1			MTHFD1L		MTUS1				RUNX1		ITGB5			GPAT4
	PRR14	KIF13B	FGD1	PPFIBP1	MAGIX			VAV2			SLC25A11	TNFRSF21					PGM2L1		STT3A						ENDOG			AKAP12		MTX1				MX2		YIPF3			PLAT
	KAT8	DUSP4	GNL3L	MRPS35	MAGED1			WDR5			TCEA1	MUT					SLC16A9		STUB1						CCBL1			RMND1		MTX2				MX1		FKBP2			SMIM19
	VPS35	PPP2CB	MAGED2	FAR2	IQSEC2			MRPS2			ACSL6	TMEM14A					HEPACAM		SUMF2						NUP188			TMEM242		MUC4				RIPK4		NR1D1			RNF170
	C16orf87	ZNF703	APEX2	ERGIC2	HSD17B10			UBAC1			ALYREF	GSTA4					ZNF22		SUPT7L						SH3GLB2			TULP4		MVP				RSPH1		AP1S1			SPIDR
	NETO2	ERLIN2	FAM104B	DNM1L	MAGED2			C9orf69			NENF	FBXO9					SDCCAG3		SURF2						DOLPP1			EZR		MX1				PDXK		CHPT1			CEBPD
	SIAH1	RAB11FIP1	RRAGB	PKP2	FAM104B			SDCCAG3			SUCO	LRRC1					NSMF		SURF6						TOR1B			RSPH3		MXRA7				TNNI3		THEM6			PRKDC
	N4BP1	ADAM9	KLF8	CPNE8	LAS1L			PMPCA			ARV1	DST					IFI27L1		SYNM						TOR1A			SOD2		MYC						RLBP1			MCM4
	CHD9	SFRP1	UBQLN2	KIF21A	AR			SEC16A			ILF2	BEND6					AMOTL1		SYNPO						NCS1			ACAT2		MYDGF						NID1			UBE2V2
	LPCAT2	PLAT	SPIN2B	SLC38A1	OPHN1			AGPAT2			RPF2	KIAA1586					IKBIP		SYPL1						FUBP3			TCP1		MYH14						NBEAL1			SNAI2
	CAPNS2	IKBKB	ARHGEF9	ADCY6	YIPF6			RABL6			SLC35B2	BAG2					DPCD		SYS1-DBNDD2						EXOSC2			MRPL18		MYL6B						FHL3			PCMTD1
	NUP93	POLB	OPHN1	RND1	PDZD11			FBXW5			RWDD4	RAB23					CCT2		SYTL4						ABL1			FGFR1OP		MYO10						C5orf24			RB1CC1
	POLR2C	VDAC3	YIPF6	METTL7A	DLG3			CLIC3			CCDC28B	RP3-525N10.2					COX11		SYVN1						AIF1L			AFDN		MYO1B						SERINC3			ATP6V1H
	CFAP20	SMIM19	DLG3	GALNT6	SNX12			ABCA2			LLNLR-245B6.1	SMAP1					ST5		TACO1						UCK1			C6orf120		MYO1C						FKBP7			RGS20
	GOT2	SPIDR	NONO	KRT18	NONO			NPDC1			GNAO1	B3GAT2					TMX3		TADA3						CFAP77			PHF10		MYO1D						GPNMB			TCEA1
	NAE1	CEBPD	OGT	ATF7	PIN4			ENTPD2			SIRT2	KHDC1					WEE1		TAF13						BARHL1			SUN1		MYO5B						SLC39A14			LYPLA1
	CES2	PRKDC	PIN4	HOTAIR	HMGN5			SAPCD2			ARIH2	MYO6					RP11-382A20.3		TAF6						GTF3C4			C7orf50		MYO5C						GPR137B			MRPL15
	CTCF	MCM4	ATRX	HOXC11	APOOL			SSNA1			NAA38	PHIP					MCM7		TAF6L						SURF6			ZFAND2A		MYO6						INTU			TMEM68
	NFATC3	PCMTD1	TSPAN6	HOXC10	TSPAN6			TPRN			PNKD	ELOVL4					ZNF3		TAGLN						CACFD1			INTS1		MYOF						FBXO22			TGS1
	CDH3	RB1CC1	TIMM8A	HOXC8	TIMM8A			NELFB			MANBAL	FAM46A					RIMKLB		TAGLN2						VAV2			MAFK		MZT2B						COQ7			PLAG1
	CDH1	ATP6V1H	ARMCX1	MUCL1	ARMCX2			TOR4A			UBQLN2	PGM3					TMED3		TANK						LINC00094			TMEM184A		NAA20						SLC35B2			CHCHD7
	HAS3	TMEM68	ARMCX2	SUOX	BEX4			EXD3			CXXC5	NT5E					NNMT		TAP1						C9orf116			PSMG3		NAB2						RTN3			IMPAD1
	UTP4	TGS1	BEX2	ERBB3	BEX2			NOXA1			COX20P1	SYNCRIP					ZNF667-AS1		TARBP2						CAMSAP1			MRM2		NACC1						HSD17B11			UBXN2B
	CYB5B	IMPAD1	TCEAL4	NXPH4	TCEAL4			ENTPD8			WASF3	ZNF292					C16orf45		TARS						UBAC1			EIF3B		NAE1						DHDDS			RAB2A
	AARS	FAM110B	RP11-722G7.1	NDUFA4L2	TCEAL3			NSMF			XPA	SLC35A1					SAAL1		TATDN1						C9orf69			IQCE		NANS						PIGV			CHD7
	CMTR2	UBXN2B	SLC25A53	LRIG3	TCEAL1			MRPL41			SUCLG1	RARS2					KIAA0101		TBL2						SNAPC4			WIPI2		NAPG						SND1			ASPH
	MARVELD3	CHD7	MORC4	SRGAP1	MORF4L2			ARRDC1			NPAS3	ORC3					NAV2		TBL3						SDCCAG3			FSCN1		NARS						BCAP31			GGH
	CFDP1	ASPH	TMEM164	TSPAN8	MORC4			PSMD13			VPS8	CNR1					TSC22D4		TBRG4						FAM69B			AIMP2		NAV1						IGFBP7			YTHDF3
	KARS	YTHDF3	PLS3	LIN7A	PSMD10			ATHL1			CEBPZOS	PM20D2					CNPY4		TCEA1						RABL6			EIF2AK1		NAV2						ATG4B			ARMC1
	GAN	ARMC1	CT83	ACSS3	NXT2			IFITM1			DDX56	UBE2J1					PBX3		TCEA3						TRAF2			RAC1		NAXE						PAN2			MTFR1
	CMIP	MTFR1	PGRMC1	METTL25	IL13RA1			PKP3			SUZ12P1	RRAGD					PHB		TCF3						NSMF			KDELR2		NBDY						EMC3			RRS1
	CDH13	SGK3	SLC25A43	TMTC2	LAMP2			ANO9			C18orf21	LYRM2					TRUB2		TCTA						ZMYND19			ZDHHC4		NBL1						RDH5			ADHFE1
	USP10	COPS5	CUL4B	EEA1	MCTS1			HRAS			SLAIN1	MAP3K7					COQ4		TEAD1						CACNA1B			CCZ1B		NBPF14						WASHC5			SGK3
	ZDHHC7	CSPP1	THOC2	NUDT4	C1GALT1C1			RASSF7			PFDN2	NDUFAF4					URM1		TECPR1						B4GALNT4			RPA3		NCBP2						PDRG1			COPS5
	C16orf74	ARFGEF1	SMARCA1	CRADD	SMARCA1			MIR210HG			MRPS14	POU3F2					FBXO22		TECR						PKP3			ICA1		NCBP2-AS2						THBD			CSPP1
	EMC8	CPA6	ZDHHC9	TMCC3	ZDHHC9			CDHR5			CHD7	FAXC					ZNF91		TNS2						PTDSS2			PHF14		NCKAP1						SRP68			LACTB2
	SPATA2L	LACTB2	AIFM1	NTN4	AIFM1			EPS8L2			MT1A	COQ3					RRM1		TEX261						PHRF1			TMEM106B		NCL						ZDHHC4			MSC-AS1
	VPS53	STAU2	RBMX2	ACTR6	FAM127C			PDDC1			GAB1	PNISR					TUBA1C		TEX264						DEAF1			BZW2		NCOA7						ABCA8			MSC
	FAM57A	UBE2W	PHF6	SCYL2	FAM127A			PNPLA2			ANP32E	C6orf203					TTYH1		TFCP2L1						EPS8L2			TSPAN13		NCOR2						PEAK1			TERF1
	GLOD4	TMEM70	FAM127C	UTP20	FAM127B			CRACR2B			EID1	SOBP					ZNF146		TFPI						SLC25A22			MACC1		NCSTN						PITHD1			ELOC
	CRK	PI15	FAM127B	ARL1	HTATSF1			CD151			SEC61A1	SEC63					DAPK3		TFR2						BRSK2			DNAH11		NDFIP2						HIST2H2AA3			TMEM70
	MYO1C	PEX2	HTATSF1	MYBPC1	LDOC1			MUC5B			MMADHC	NR2E1					FAM57A		TGFB1I1						DUSP8			CDCA7L		NDRG1						DPM3			PEX2
	MIR22HG	MRPS28	VGLL1	C12orf75	CXorf40B			TOLLIP			VAPB	CEP57L1					TSR1		TGFB2						CDKN1C			KLHL7		NDST1						COL6A2			ZC2HC1A
	UBE2G1	TPD52	LDOC1	CKAP4	CETN2			MRPL23			SCOC	WASF1					C19orf48		TGFB3						ARFIP2			MALSU1		NDUFA1						ADGRG6			HEY1
	PELP1	ZBTB10	MAGEA9B	MMAB	NSDHL			ASCL2			SH3PXD2B	GTF3C6					ZNF83		THBS2						DCHS1			IGF2BP3		NDUFA10						MPI			MRPS28
	CXCL16	ZNF704	CXorf40B	MVK	BCAP31			KCNQ1			EBAG9	RPF2					ANGPTL4		THBS3						ZNF214			CBX3		NDUFA11						RRAGA			ZBTB10
	NUP88	ZFAND1	HMGB3	FAM222A	NAA10			SLC22A18AS			CCT5	REV3L					CD320		THOP1						SYT9			HIBADH		NDUFA12						ANGEL1			ZNF704
	RPAIN	CHMP4C	MAGEA4	GLTP	CH17-340M24.3			SLC22A18			RP11-730G20.2	FYN					IGFBP6		THTPA						ST5			PRR15		NDUFA13						CPN1			IMPA1
	TXNDC17	LRRCC1	CETN2	CUX2	ATP6AP1			PHLDA2			FAM172A	TUBE1					NDUFV1		TIMM17B						WEE1			SCRN1		NDUFA2						EDNRB			ZFAND1
	TP53	CA2	NSDHL	ATXN2	UBL4A			OSBPL5			COMMD3	MARCKS					PRDX2		TIMM50						SBF2-AS1			GGCT		NDUFA3						ST3GAL6			LRRCC1
	CHD3	CTA-392E5.1	L1CAM	TMEM116	FAM3A			RRM1			NDUFA5	HDAC2					ICT1		TIMP1						CTR9			FKBP9		NDUFA4L2						ROBO1			C8orf59
	ADPRM	WWP1	NAA10	HECTD4	DKC1			FAM160A2			PYCR2	TSPYL4					MLST8		TIMP3						MICAL2			DPY19L1		NDUFA5						NT5DC3			RMDN1
	MAP2K4	RMDN1	HCFC1	PTPN11	BRCC3			ARFIP2			HPS4	KPNA5					ABCA3		TIPARP						BTBD10			EPDR1		NDUFA6						TMEM214			CPNE3
	ADORA2B	CPNE3	FLNA	MED13L	CTD-2336O2.1			TIMM10B			TWF1	GOPC					LTBP3		TJP2						CALCB			YAE1		NDUFA8						OXR1			AF117829.1
	ZSWIM7	RP11-37B2.1	EMD	FBXW8	SGK223			TAF10			WDR13	DCBLD1					SCARA3		TLCD1						SOX6			RALA		NDUFAB1						HEXB			DECR1
	TTC19	RIPK2	LAGE3	FBXO21	NEIL2			MRPL17			LYRM5	SLC35F1					COPS6		TLE1						PIK3C2A			MPLKIP		NDUFAF3						ELOA			C8orf88
	COPS3	NBN	UBL4A	WSB2	FDFT1			PPFIBP2			PPP1R21	CEP85L					SETD5		TM9SF1						KCNC1			POLD2		NDUFAF8						KYAT3			PIP4P2
	PRPSAP2	OTUD6B-AS1	SLC10A3	COX6A1	TUSC3			TMEM41B			SMDT1	ASF1A					MAPK1IP1L		TMED4						SAAL1			YKT6		NDUFB1						HSPA1A			OTUD6B-AS1
	FAM83G	TRIQK	DKC1	GATC	CNOT7			IPO7			RALBP1	GJA1					GNG4		TMEM115						NAV2			DDX56		NDUFB10						SUMF2			TRIQK
	EPN2	TMEM67	BRCC3	RNF10	VPS37A			WEE1			ATXN2	HSF2					POLR2J3		TMEM120A						FANCF			TMED4		NDUFB11						GSTT2			FAM92A
	MAP2K3	KIAA1429	TDRP	MLEC	ASAH1			MTRNR2L8			SLC37A3	HDDC2					NKIRAS2		TMEM126B						CCDC34			ZMIZ2		NDUFB3						CCDC127			RBM12B
	WSB1	ESRP1	ARHGEF10	ANAPC5	NAT1			RNF141			SYNE2	TRMT11					NT5DC2		TMEM132A						BDNF			H2AFV		NDUFB4						GOLGA5			TMEM67
	TNFAIP1	DPY19L4	DEFB1	SETD1B	PSD3			EIF4G2			C20orf27	RNF146					SMIM4		TMEM138						KIF18A			TBRG4		NDUFB5						ATG13			GEM
	POLDIP2	INTS8	CLDN23	HPD	SH2D4A			FAR1			MRPL37	AKAP7					COA6		TMEM141						METTL15			IGFBP3		NDUFB6						OSGEPL1			VIRMA
	TRAF4	NDUFAF6	FDFT1	BCL7A	SLC25A37			SPON1			MT1G	EYA4					MPLKIP		TMEM14A						DNAJC24			EGFR		NDUFB7						PRPSAP1			ESRP1
	GOSR1	TP53INP1	TUSC3	MLXIP	EPHX2			USH1C			KIAA0319L	TBPL1					ARF4		TMEM158						IMMP1L			NIPSNAP2		NDUFB9						S100A1			DPY19L4
	UTP6	PLEKHF2	PSD3	CLIP1	CLU			TSG101			LTBP3	HBS1L					SEPT2		TMEM161A						ELP4			AC092647.5		NDUFC1						DNAJB6			NDUFAF6
	RHOT1	MTERF3	XPO7	HIP1R	CCDC25			ZDHHC13			RAB30-AS1	AHI1					DTYMK		TMEM167A						PAX6			PSPH		NDUFC2						MT1X			MTERF3
	TMEM98	TSPYL5	NPM2	BRI3BP	FZD3			HTATIP2			LINC00844	BCLAF1					ING5		TMEM179B						APIP			CCT6A		NDUFS2						KEAP1			PTDSS1
	ZNHIT3	LAPTM4B	DMTN	AACS	RBPMS			FANCF			AIG1	HEBP2					POLR3D		TMEM18						PDHX			SUMF2		NDUFS4						BCL2L13			SDC2
	MYO19	HRSP12	HR	ULK1	GSR			SVIP			MLC1	REPS1					PKIG		TMEM199						FJX1			PHKG1		NDUFS5						TMEM63B			TSPYL5
	GGNBP2	STK3	POLR3D	FBRSL1	PPP2CB			CCDC34			OLFM2	VTA1					NPNT		TMEM203						ALKBH3			VKORC1L1		NDUFS6						CPQ			MTDH
	AATF	RP11-410L14.2	SLC39A14	GOLGA3	ZNF703			LGR4			GDI1	LTV1					ZNF608		TMEM205						C11orf96			NSUN5		NDUFS8						GSDME			LAPTM4B
	ERBB2	RGS22	PDLIM2	ZNF605	ERLIN2			LIN7C			KIF5A	PPIL4					SLC35G2		TMEM208						TP53I11			BAZ1B		NDUFV1						POLB			RIDA
	TNS4	ANKRD46	CCAR2	ZMYM5	RAB11FIP1			RCN1			TPST1	NUP43					LETM1		TMEM209						MAPK8IP1			TBL2		NDUFV2						LSS			NIPAL2
	SMARCE1	GRHL2	BIN3	ZMYM2	LSM1			EIF3M			ANTXR1	PCMT1					MFF		TMEM222						ZNF408			DNAJC30		NEBL						TGDS			STK3
	TMEM99	RRM2B	ENTPD4	IFT88	PLPP5			PRRG4			ANK2	PPP1R14C					UQCRFS1		TMEM223						CKAP5			BUD23		NECTIN1						TPRA1			POLR2K
	KRT15	UBR5	SLC25A37	ZDHHC20	C8orf4			CSTF3			SEPT8	AKAP12					UBE2V2		TMEM229A						SLC43A3			ABHD11		NECTIN2						DTD1			ANKRD46
	KRT19	AZIN1	EPHX2	SPATA13	SFRP1			CAPRIN1			GTF2F2	RMND1					PRELID1		TMEM242						RTN4RL2			CLDN3		NECTIN4						GFM2			ZNF706
	KRT14	AZIN1-AS1	CLU	WASF3	PLAT			NAT10			PA2G4	SYNE1					NMD3		TMEM43						ZFP91			CLDN4		NEDD4L						ARHGEF11			RRM2B
	KRT16	ATP6V1C1	ZNF395	SLC7A1	IKBKB			EHF			RFX4	MTRF1L					B3GALNT1		TMEM47						FAM111B			METTL27		NEDD8						UBXN8			UBR5
	KRT17	FZD6	FBXO16	UBL3	POLB			APIP			LAMTOR5	CNKSR3					MRPL1		TMEM53						OSBP			RFC2		NEDD9						SEPT4			KLF10
	VPS25	OXR1	FZD3	HSPH1	SMIM19			PRR5L			ALDH6A1	TIAM2					PGM2		TMEM54						MRPL16			GTF2IRD1		NELFA						P4HA2			AZIN1
	RUNDC1	EBAG9	RBPMS	PDS5B	RNF170			HSD17B12			CDK2AP1	GTF2H5					PTK2		TMEM64						TMEM132A			POR		NELFB						MAGEA2B			AZIN1-AS1
	ETV4	TRPS1	PLPP5	PROSER1	CEBPD			CD82			TMEM218	TMEM181					COL22A1		TMEM9B						TMEM216			TMEM120A		NELFCD						ZNF512			ATP6V1C1
	UBTF	UTP23	FGFR1	COG6	PRKDC			TP53I11			DENR	WTAP					ANTXR1		TMUB1						LRRC10B			STYXL1		NENF						PSAP			CTHRC1
	CCDC43	RAD21	SFRP1	VWA8	MCM4			SYT13			NUTF2	ACAT2					STRA13		TMX2						SYT7			MDH2		NEO1						DUSP6			SLC25A32
	CBX1	MED30	PRKDC	DGKH	UBE2V2			SLC35C1			SOX4	TCP1					FASN		TNC						DAGLA			YWHAG		NET1						ELP5			DCAF13
	ITGA3	SAMD12	MCM4	TNFSF11	ATP6V1H			CREB3L1			C1QL1	MLLT4					GPS1		TNFAIP6						INCENP			DTX2		NEU1						ELK1			AC027031.2
	UTP18	MAL2	SNAI2	DNAJC15	TCEA1			CKAP5			PPM1G	C6orf120					CTNND2		TNFRSF12A						SCGB2A1			PTPN12		NF1						C17orf58			OXR1
	TOM1L1	TAF2	PCMTD1	CCDC122	LYPLA1			C11orf49			ZNF667-AS1	DLL1					TRIM56		TNKS1BP1						HNRNPUL2			GNAI1		NFE2L1						SERPINE2			EMC2
	MMD	DEPTOR	RB1CC1	TSC22D1	MRPL15			NDUFS3			LMNB2	PDCD2					TPST1		TNPO3						TTC9C			SEMA3C		NFIA						TCN1			NUDCD1
	COIL	C8orf76	CHD7	SUCLA2	TMEM68			MTCH2			NFIA	FAM20C					TM4SF1		TNS1						TMEM223			TP53TG1		NFIB						SOX5			ENY2
	RNFT1	ZHX1	ASPH	NUDT15	SDR16C5			TNKS1BP1			NDUFS1	PDGFA					NLGN2		TNXB						C11orf95			STEAP4		NFIC						MCOLN1			EBAG9
	APPBP2	ATAD2	GGH	CAB39L	IMPAD1			SSRP1			DEXI	PRKAR1B					UBE2E3		TOLLIP						C11orf84			STEAP1		NFIX						HIBCH			UTP23
	TANC2	WDYHV1	ARMC1	EBPL	FAM110B			TIMM10			ARL1	SUN1					CRTAP		TOMM40						RCOR2			STEAP2		NGRN						TPP1			TAF2
	DDX42	FBXO32	MTFR1	SPRYD7	CA8			ZDHHC5			UBE2G1	COX19					ELP5		TOMM6						NAA40			CLDN12		NHP2						TMPRSS5			MRPL13
	CEP95	FAM91A1	PDE7A	INTS6	RAB2A			TMX2			HADH	C7orf50					SMAD1		TOR1AIP1						MACROD1			GATAD1		NIFK						NQO1			ZHX1
	SMURF2	TRMT12	RRS1	WDFY2	ASPH			CTNND1			E2F3	ZFAND2A					SEMA3E		TOR1B						PPP1R14B			BET1		NIP7						METTL26			WDYHV1
	NOL11	MTSS1	COPS5	UTP14C	GGH			DTX4			COQ9	AC091729.9					DCLK2		TP53I3						MEN1			SGCE		NIPSNAP1						GGT7			FBXO32
	SOX9	SQLE	CSPP1	VPS36	ARMC1			OSBP			C11orf49	MICALL2					METTL7B		TP53RK						CDCA5			PPP1R9A		NIPSNAP2						PSAT1			FAM91A1
	LINC00511	KIAA0196	ARFGEF1	TBC1D4	MTFR1			STX3			PCDH17	PSMG3					PA2G4		TP73-AS1						ZNHIT2			PON3		NIT2						APH1A			TRMT12
	GPRC5C	NSMCE2	NCOA2	UCHL3	RRS1			TCN1			KIF9	FTSJ2					ELOVL6		TPD52						POLA2			PON2		NKX2-1						TRAF4			TATDN1
	NT5C	TRIB1	TERF1	LMO7	SGK3			MS4A8			CTNNA2	EIF3B					CDH2		TPD52L1						GAL3ST3			SLC25A13		NMB						SLC20A1			MTSS1
	TSEN54	FAM84B	RDH10	NDFIP2	COPS5			CCDC86			ABI2	CHST12					MINA		TPGS1						KLC2			ASNS		NME1						EFEMP2			SQLE
	ITGB4	MYC	STAU2	SPRY2	CSPP1			PRPF19			PHAX	BRAT1					TRIAP1		TPM2						CNIH2			BAIAP2L1		NME3						AEBP1			WASHC5
	SRP68	PVT1	PI15	DNAJC3	LACTB2			DDB1			RTF1	IQCE					LSM3		TPST1						SLC29A2			SMURF1		NME4						SMG5			NSMCE2
	RHBDF2	EFR3A	CRISPLD1	UGGT2	RDH10			TKFC			WDR3	GNA12					TMEM43		TRAF3IP1						NPAS4			ARPC1A		NMRK1						UBE4B			TRIB1
	ST6GALNAC2	LRRC6	PEX2	IPO5	GDAP1			MYRF			CDKN2A	FOXK1					TSEN34		TRAF3IP2						DPP3			PDAP1		NMT1						RASD1			MYC
	SYNGR2	CHRAC1	ZBTB10	TM9SF2	PEX2			MTA2			GPANK1	RBAK-RBAKDN					HAS2		TRAPPC2L						CTSF			BUD31		NNMT						LRRC59			PVT1
	CCDC137	PTK2	ZFAND1	PCCA	MRPS28			UQCC3			EIF2S2	WIPI2					ATP6V0E2		TRAPPC5						RBM14			CPSF4		NOB1						ANAPC5			ASAP1
	ARL16	THEM6	CHMP4C	TMTC4	TPD52			HNRNPUL2			GSK3B	SLC29A4					FAM98B		TRIM47						SPTBN2			CYP3A5		NOL11						PRMT3			PHF20L1
	PYCR1	GLI4	LRRCC1	CUL4A	ZNF704			PLA2G16			DUSP12	FSCN1					CHD7		TRIM56						C11orf80			AZGP1		NOL3						HSPH1			NDRG1
	RAC3	MINCR	E2F5	GRTP1	ZFAND1			RTN3			SHISA4	RNF216					MRPL36		TRIM9						RCE1			ZKSCAN1		NOL7						CDC16			ST3GAL1
	CSNK1D	RHPN1	RMDN1	TMCO3	CHMP4C			MARK2			ADH5	CCZ1					MCC		TRIP10						LRFN4			ZNF3		NOLC1						HEXIM2			AC083843.2
	WDR45B	ZC3H3	CPNE3	UPF3A	LRRCC1			OTUB1			SCG2	PMS2					DSEL		TRIP6						RAD9A			MCM7		NONO						ITFG1			KHDRBS3
	FN3KRP	NAPRT	OSGIN2	LRP10	CA2			MACROD1			C6orf226	AIMP2					POLR1C		TRMT5						CHKA			AP4M1		NOP16						TUBG2			TRAPPC9
	USP14	PYCRL	DECR1	SLC7A8	WWP1			STIP1			MIR99AHG	EIF2AK1					ZNF562		TRRAP						LRP5			TAF6		NORAD						EXTL1			CHRAC1
	TGIF1	TSTA3	TMEM64	PABPN1	RMDN1			PPP1R14B			GDF11	USP42					HOPX		TSEN34						PPFIA1			PPP1R35		NOTCH3						RARG			PTK2
	PPP4R1	ZNF623	TMEM67	EFS	CPNE3			RP11-783K16.5			CASC4	FAM220A					RSL1D1		TSHZ2						DHCR7			MOSPD3		NPDC1						ILVBL			PTP4A3
	IMPA2	FAM83H	PDP1	DHRS2	OSGIN2			PLCB3			PDLIM5	ZDHHC4					CXXC5		TSKU						RNF121			GNB2		NPEPPS						NHSL1			ARC
	PTPN2	FAM83H-AS1	ESRP1	DHRS4-AS1	NBN			ESRRA			ZNRD1	C7orf26					ENC1		TSPAN5						LRTOMT			POP7		NPLOC4						WWTR1			JRK
	ESCO1	SCRIB	INTS8	DHRS4	TRIQK			CCDC88B			LRRN1	ZNF12					BPTF		TSPYL4						INPPL1			EPHB4		NPM3						GAS7			THEM6
	RBBP8	NRBP2	NDUFAF6	DHRS4L2	TMEM67			MIR194-2HG			FAM134A	CCZ1B					ATF7IP		TSSC4						CLPB			TRIP6		NPTN						ST3GAL3			LY6E-DT
	LAMA3	EPPK1	PLEKHF2	HECTD1	KIAA1429			BATF2			RP11-82H13.2	GLCCI1					TCEA2		TSTA3						FAM168A			AP1S1		NQO1						SNX1			LY6E
	SS18	GRINA	MTERF3	ARHGAP5	ESRP1			ZFPL1			GTF2A2	NXPH1					CTPS1		TTC1						PAAF1			PLOD3		NR2F2						PARP3			GLI4
	KCTD1	OPLAH	PTDSS1	AKAP6	DPY19L4			TM7SF2			ABAT	PHF14					AQP4		TTC9C						C2CD3			ZNHIT1		NR2F6						CANX			MINCR
	DSC3	GPAA1	TSPYL5	EGLN3	NDUFAF6			ZNHIT2			PHF19	THSD7A					SCG2		TTPAL						SERPINH1			FIS1		NR4A1						ADIPOR2			TOP1MT
	DSG3	SHARPIN	LAPTM4B	MIPOL1	PLEKHF2			CAPN1			MORN2	TMEM106B					PPIH		TTYH1						TSKU			PRKRIP1		NREP						TMEM150A			ZC3H3
	DSG2	MAF1	HRSP12	FOXA1	MTERF3			EHBP1L1			PSMD14	ARL4A					THOP1		TUBA4A						ALG8			LRWD1		NRGN						RP9P			MROH6
	ZNF397	MROH1	STK3	SOS2	TSPYL5			MAP3K11			ZNF664	ETV1					LAMB2		TUBB2A						GAB2			POLR2J		NRIP1						TIMP2			NAPRT
	SMAD2	HSF1	YWHAZ	SAV1	LAPTM4B			OVOL1			UNG	MEOX2					QARS		AC092143.1						NARS2			ARMC10		NSF						TMEM141			PYCR3
	LIPG	SLC52A2	GRHL2	TXNDC16	HRSP12			RAB1B			NECAP1	ANKMY2					MRPL13		TUBB4B						TENM4			DNAJC2		NSUN2						ZNF326			TSTA3
	ACAA2	ADCK5	NCALD	STYX	STK3			YIF1A			FAM131A	BZW2					ID4		TUBB6						SYTL2			SYPL1		NT5C						SPATC1L			ZNF623
	ME2	CPSF1	UBR5	GNPNAT1	ANKRD46			RIN1			MITD1	TSPAN13					PAIP1		TUBE1						ME3			BCAP29		NT5C3B						LMNA			SCRIB
	NARS	SLC39A4	AZIN1	FERMT2	GRHL2			BRMS1			NIFK	TWISTNB					ZNF131		TUBG2						GRM5			DLD		NT5DC2						PEG10			PUF60
	NEDD4L	CYHR1	FZD6	KTN1	ATP6V1C1			SLC29A2			NDUFB3	ITGB8					BSG		TUSC1						CEP295			IMMP2L		NTHL1						AHNAK2			NRBP2
	PMAIP1	KIFC2	DCAF13	DAAM1	DCAF13			MRPL11			SMARCD1	CDCA7L					CERS6		TUSC2						MRE11A			SMIM30		NTN4						DPAGT1			GRINA
	RNF152	PPP1R16A	NUDCD1	SIX4	OXR1			DPP3			TNRC6B	FAM126A					COPRS		TUT1						AMOTL1			TES		NTPCR						COA3			AC109322.1
	KDSR	MFSD3	EBAG9	TMEM30B	EMC2			RCE1			IP6K1	KLHL7					BPGM		TWIST1						MTMR2			CAV2		NTRK2						PCGF1			EXOSC4
	SERPINB5	C8orf82	TRPS1	HSPA2	EBAG9			LRFN4			GTF2IRD1	NUPL2					POP7		TWSG1						MSANTD4			CAV1		NTS						PTPN13			GPAA1
	SERPINB2	ARHGAP39	UTP23	MPP5	SYBU			RHOD			MRPL46	MALSU1					GNB2		TXNDC15						GUCY1A2			MET		NUCB2						SFRP1			CYC1
	SERPINB8	ZNF251	RAD21	SLC39A9	TRPS1			ADRBK1			PRELID3B	TRA2A					ARNT2		TXNL4B						SLC35F2			TSPAN12		NUCKS1						SUOX			SHARPIN
	NFATC1	ZNF7	AARD	TTC9	RAD21			SSH3			REV3L	CCDC126					GNG12		TYW1						RAB39A			FAM3C		NUDC						GOLT1B			MAF1
	TRIB3	COMMD5	MED30	PTGR2	SAMD12			TMEM134			TSPAN7	FAM221A					TCEAL1		UBA5						ZC3H12C			NDUFA5		NUDT16						TMEM106B			HGH1
	RBCK1	ZNF250	SAMD12	ENTPD5	TNFRSF11B			CDK2AP2			RAB4A	MPP6					EFEMP2		UBE2H						COLCA1			WASL		NUDT16L1						PRKAG1			BOP1
	CSNK2A1	ZNF16	MAL2	ALDH6A1	MAL2			NDUFV1			WBP5	DFNA5					ZMAT3		UBE2J2						COLCA2			SND1		NUDT5						SMAD5			HSF1
	FAM110A	C8orf33	TAF2	IRF2BPL	DEPTOR			NUDT8			GTF2I	CBX3					ZNF621		UBE2M						PPP2R1B			RBM28		NUMA1						NRSN2			DGAT1
	ITPA	CBWD1	DSCC1	TMEM63C	MRPL13			ACY3			ZBTB20	AC004540.4					MIR4435-2HG		UBL4A						DIXDC1			HILPDA		NUP133						ACTN4			SLC52A2
	PRNP	KANK1	SNTB1	GSTZ1	ATAD2			UNC93B1			SEPT11	AC004540.5					DCAKD		UBN2						DLAT			METTL2B		NUTF2						NUP155			ADCK5
	JAG1	VLDLR	C8orf76	SPTLC2	WDYHV1			ALDH3B1			CCDC90B	HOTAIRM1					LRRN3		UBQLN2						ZW10			CALU		OAT						TAF9B			CPSF1
	ESF1	SLC1A1	ZHX1-C8orf76	CEP128	FBXO32			NDUFS8			C7orf73	HOXA2					NOC3L		UBR7						REXO2			UBE2H		OBSL1						NDUFS1			SLC39A4
	MGME1	PLGRKT	ATAD2	PTPN21	TRMT12			LRP5			PCED1A	HOXA7					CKS1B		UBXN8						PAFAH1B2			KLHDC10		OCIAD2						FGFR1			VPS28
	KIZ	ERMP1	WDYHV1	ZC3H14	TATDN1			MRPL21			VPS28	HOXA10					IQCB1		UCK1						BACE1			TMEM209		OCLN						RAB40B			CYHR1
	XRN2	TMEM261	FBXO32	EML5	SQLE			MYEOV			MRPL51	HIBADH					MZT2A		UHRF2						IFT46			MEST		ODC1						EPS8			PPP1R16A
	APMAP	LURAP1L	FAM91A1	TC2N	KIAA0196			CCND1			PFDN6	TAX1BP1					DAG1		UMPS						PHLDB1			CHCHD3		OLA1						CAND1			MFSD3
	RP5-1085F17.3	NFIB	TMEM65	TRIP11	NSMCE2			ANO1			YIF1A	CREB5					PPP1R14B		UNC50						SLC37A4			AKR1B10		ORMDL2						TBL3			C8orf82
	CDK5RAP1	CDKN2B	TRMT12	GOLGA5	TRIB1			PPFIA1			CGGBP1	SCRN1					SMARCC1		URB1						PVRL1			AKR1B15		ORMDL3						PDIA3			ZNF7
	GSS	NDUFB6	TATDN1	DICER1	FAM84B			CTTN			AKAP11	FKBP14					CCDC106		URGCP						ARHGEF12			CYREN		OSBPL9						CLN5			COMMD5
	FAM83C	APTX	SQLE	DICER1-AS1	MYC			DHCR7			WDR60	PLEKHA8					NUDT4		URM1						SC5D			WDR91		OSMR						LNPK			ZNF16
	PHF20	BAG1	FAM84B	CLMN	PTK2			NADSYN1			FOXN2	GARS					EIF1AX		USP20						SCN3B			STMP1		OTUB1						RIPK4			C8orf33
	BLCAP	UBE2R2	MYC	SETD3	PSCA			NUMA1			PYURF	ADCYAP1R1					GOLIM4		USP48						CCDC15			PTN		OVOL1						IL17RC			KANK1
	SRSF6	UBAP2	PHF20L1	CCDC85C	LY6K			ANAPC15			TXN2	FKBP9					RGMB		USP5						TMEM218			TRIM24		P3H2						DAPK3			VLDLR
	SDC4	DCAF12	NDRG1	YY1	THEM6			STARD10			ILF3-AS1	NT5C3A					TRMT10C		VAPB						CHEK1			UBN2		P4HA1						IP6K1			PUM3
	DNTTIP1	NUDT2	ST3GAL1	DYNC1H1	MINCR			MRPL48			ORMDL3	RP9					ZHX3		VAT1						HYLS1			SLC37A3		P4HA2						GJB1			DMAC1
	CSE1L	RPP25L	CHRAC1	MOK	TOP1MT			COA4			RAB29	RP11-379H18.1					MRPL11		VCAM1						PUS3			MRPS33		PA2G4						SLC6A15			MPDZ
	DDX27	DCTN3	AGO2	ANKRD9	RHPN1			KCNE3			GPSM2	EPDR1					B4GAT1		VCL						DDX25			ARHGEF5		PABPN1						RWDD4			NFIB
	TFAP2C	SIGMAR1	PTK2	CDC42BPB	NAPRT			CAPN5			FAM89B	STARD3NL					TMEM167A		VGLL4						CDON			EZH2		PACSIN2						PPP1R9A			BNC2
	RAE1	STOML2	PTP4A3	BAG5	PYCRL			PAK1			CNOT4	VPS41					SRP72		VIM						RPUSD4			PDIA4		PACSIN3						BDH2			TUSC1
	NELFCD	UNC13B	JRK	PPP1R13B	TSTA3			KCTD14			CRIPT	YAE1D1					C19orf70		VMA21						FAM118B			REPIN1		PAFAH1B3						BACE2			MOB3B
	STMN3	CREB3	PSCA	AKT1	FAM83H			TMEM126B			MSI2	RALA					SEZ6L2		VOPP1						FOXRED1			FASTK		PAICS						APPBP2			NDUFB6
	FSTL3	HINT2	THEM6	ZBTB42	SCRIB			TAF1D			DHX30	CDK13					DHX36		VPS26B						DCPS			ABCF2		PAIP1						TEN1			APTX
	PTBP1	TMEM8B	SLURP1	CEP170B	PUF60			C11orf54			RASD1	MPLKIP					PSMD2		VPS4A						ARHGAP32			RHEB		PAK1IP1						NOMO1			CHMP5
	R3HDM4	EBLN3	LYNX1	BTBD6	NRBP2			FUT4			EIF4H	MRPL32					CSRP2		VPS52						ZBTB44			ESYT2		PAK4						OCRL			NUDT2
	ARID3A	GRHPR	LY6D	PACS2	EPPK1			YAP1			KLC1	COA1					GOLGA8A		VRK3						GLB1L2			WDR60		PAM						PRRG1			RPP25L
	CNN2	DCAF10	GLI4	NIPA1	GRINA			TMEM123			LINC01003	BLVRA					BANF1		VTA1						TUBB8			ARSD		PARD3						AGTRAP			DCTN3
	DAZAP1	RP11-262H14.3	TOP1MT	GABRB3	EXOSC4			MMP7			HSPBP1	URGCP					PCSK1		VWA5A						LARP4B			PNPLA4		PARD6B						PERP			SIGMAR1
	TCF3	CBWD5	RHPN1	HERC2	GPAA1			MMP1			APC	UBE2D4					CCDC14		WASL						ANKRD16			TBL1X		PARL						FN1			AL162231.1
	PLEKHJ1	FXN	ZC3H3	TJP1	SHARPIN			EXPH5			TIMM17A	AC004951.6					CLCF1		WDR12						SEC61A2			HCCS		PARM1						ATP1A1			STOML2
	SF3A2	TJP2	MROH6	AVEN	BOP1			C11orf1			TXNL4A	AEBP1					LINC00116		WDR13						CCDC3			PRPS2		PARP9						PLXNB3			HINT2
	AES	PTAR1	TIGD5	AQR	HSF1			DLAT			PMF1	YKT6					NR2F1		WDR18						MCM10			PIR		PARVA						PFKL			GRHPR
	DAPK3	GCNT1	PYCRL	ZNF770	SLC52A2			TIMM8B			CBX5	CAMK2B					AURKAIP1		WDR24						SEPHS1			PDHA1		PATJ						SH3D19			TOMM5
	STAP2	GNA14	TSTA3	MEIS2	SLC39A4			SDHD			F3	NUDCD3					RUVBL1		WDR45						FRMD4A			EIF1AX		PBX1						OSBPL10			DCAF10
	CTB-50L17.10	GNAQ	ZNF623	EIF2AK4	CYHR1			IL18			RB1CC1	DDX56					MSRA		WDR73						HSPA14			SMS		PCBD1						SEC63			ALDH1B1
	TICAM1	TLE1	ZNF707	KNSTRN	KIFC2			PTS			NR2F1	TMED4					SWI5		WDR74						RPP38			PRDX4		PCGF2						PXN			FXN
	TINCR	RASEF	MAPK15	IVD	PPP1R16A			TMPRSS4			SPAG16	H2AFV					TUBB6		WDR83						FAM171A1			APOO		PCGF3						GANAB			BANCR
	SAFB	GOLM1	FAM83H	ZFYVE19	MFSD3			MPZL2			NES	PURB					JAKMIP2		WEE1						STAM			EIF2S3		PCYOX1						HARS			PTAR1
	LONP1	ISCA1	SCRIB	RHOV	C8orf82			SLC37A4			PCMTD2	TBRG4					CSTF3		WIZ						NEBL			FUNDC1		PDAP1						ITGB1			C9orf85
	INSR	SPIN1	NRBP2	CHP1	C8orf33			HMBS			FH	GRB10					SMIM19		WLS						BMI1			RBM10		PDCD10						SGK1			ZFAND5
	STXBP2	CKS2	EPPK1	TMEM87A	CBWD1			PVRL1			GART	EGFR					SOX11		WTAP						SPAG6			UBA1		PDCD5						IFT43			RFK
	TIMM44	GADD45G	OPLAH	TMEM62	PUM3			TRIM29			MAZ	LANCL2					TYMS		WWC1						ARHGAP21			CDK16		PDCD6						SOX10			PRUNE2
	ELAVL1	CENPP	EXOSC4	TUBGCP4	PLGRKT			ARHGEF12			RNASEH2B	GBAS					PNMA1		WWOX						PDSS1			WDR13		PDHA1						MAP1LC3B			GNAQ
	ZNF414	SUSD3	GPAA1	PDIA3	ERMP1			SC5D			SAMD1	PSPH					C8orf4		WWTR1						ANKRD26			TIMM17B		PDIA4						FNTB			PSAT1
	ZNF426	CARD19	SHARPIN	HYPK	TMEM261			SORL1			LINC01184	CCT6A					FIBIN		XPO5						SVIL			SLC35A2		PDIA5						SLC39A9			TLE1
	ZNF121	NINJ1	HGH1	SPG11	LURAP1L			SIAE			VKORC1L1	ZNF680					MTX3		XPR1						KIAA1462			MAGED1		PDIA6						GNS			UBQLN1
	ZNF561	FAM120AOS	MROH1	SORD	NFIB			SPA17			ZNF768	ZNF138					ANO6		YAP1						MTPAP			MAGED2		PDLIM1						CBX1			GOLM1
	ATG4D	FAM120A	BOP1	DUOXA1	MTAP			EI24			SPG21	ZNF117					CHD9		YARS						PARD3			FAM104B		PDLIM4						ENO2			CTSL
	QTRT1	PTPDC1	SCX	DUOX1	TUSC1			STT3A			CPNE3	ERV3-1					TIMM22		YIPF2						ZNF248			YIPF6		PDLIM5						NAV2			CKS2
	SMARCA4	FBP1	HSF1	SECISBP2L	NDUFB6			CHEK1			TMEM230	ZNF92					MAGEF1		YIPF3						ZNF33B			PDZD11		PDP1						AP2B1			SECISBP2
	LDLR	NANS	DGAT1	COPS2	APTX			ARHGAP32			SMARCA4	VKORC1L1					SAMD9L		YIPF4						PCDH15			DLG3		PDXDC1						S100B			AUH
	CNN1	CORO2A	SLC52A2	GALK2	BAG1			TMEM45B			FAM162A	CRCP					PAWR		YIPF6						CDK1			NONO		PDZK1IP1						ZFPL1			SPTLC1
	JUNB	RAD23B	FBXL6	GABPB1-AS1	AQP3			APLP2			RBFA	TPST1					TBL1XR1		YKT6						ARID5B			PIN4		PEBP1						ARHGAP12			IARS
	STX10	KLF4	ADCK5	MAPK6	RPP25L			ST14			WSCD1	GS1-124K5.4					CD151		YRDC						RTKN2			FAM133A		PEPD						XYLT2			NINJ1
	IER2	FAM206A	CPSF1	MYO5C	SIGMAR1			GLB1L2			PSMG4	RP11-792A8.4					HNRNPA0		YTHDF1						ADO			TSPAN6		PERP						XPOT			PTPDC1
	CC2D1A	C9orf152	SLC39A4	FAM214A	STOML2			LARP4B			NCBP2-AS2	TYW1					CHID1		ZBTB38						LINC01515			TIMM8A		PES1						DHCR7			SLC35D2
	DCAF15	KIAA0368	CYHR1	NEDD4	CREB3			GTPBP4			DCUN1D5	AUTS2					UBE2N		ZC3H14						DNAJC12			GLA		PEX13						CRAT			HABP4
	IL27RA	PTGR1	KIFC2	TEX9	HINT2			PFKP			PID1	POM121					RIC8A		ZDHHC9						SIRT1			TCEAL9		PFDN1						DOCK4			CDC14B
	TECR	GNG10	PPP1R16A	TPM1	EBLN3			PITRM1			PMPCB	NSUN5					IMPDH2		ZFHX4						DNA2			BEX3		PFDN2						SLC5A3			TMOD1
	HOMER3	HSDL2	MFSD3	SPG21	GRHPR			AKR1C3			MRPL52	BAZ1B					DDX10		ZFPL1						DDX50			TCEAL4		PFKP						TRIM51			NANS
	NR2C2AP	INIP	RECQL4	CLPX	EXOSC3			NET1			SPARC	TBL2					DALRD3		ZFYVE21						KIF1BP			PSMD10		PFN2						ZBED6			MSANTD3
	ZNF430	SLC31A1	C8orf82	PARP16	DCAF10			ATP5C1			MSRA	DNAJC30					GLDC		ZHX1						TSPAN15			NXT2		PGAM5						FRMD4A			ZNF462
	LINC00662	BSPRY	ARHGAP39	FEM1B	CBWD5			NUDT5			TSC22D1	STX1A					P4HTM		ZHX3						ADAMTS14			PLS3		PGD						ORC5			KLF4
	CEBPG	HDHD3	ZNF251	ITGA11	CBWD3			CDC123			DAG1	ELN					DTX3		ZKSCAN1						ASCC1			CT83		PGM1						S100A16			CTNNAL1
	ZNF567	KIF12	ZNF7	UACA	TJP2			SEPHS1			NME4	EIF4H					SUZ12		ZMIZ2						DNAJB12			IL13RA1		PGM2L1						PLS3			PTGR1
	YIF1B	C9orf91	COMMD5	THSD4	TLE1			RPP38			TAOK1	CLIP2					EXOSC4		ZMYND19						PPP3CB			PGRMC1		PGRMC1						WWOX			GNG10
	ACTN4	MEGF9	ZNF16	MYO9A	RASEF			NEBL			PHB2	GTF2I					TAF7		ZNF146						AP3M1			CUL4B		PGRMC2						MIA			UGCG
	LGALS7	NDUFA8	C8orf33	ARIH1	GOLM1			MSRB2			HIBADH	GTF2IRD2					TUFM		ZNF148						DLG5			SMARCA1		PHB						SMARCA1			HDHD3
	HNRNPL	MRRF	WASH1	NEO1	SPIN1			KIAA1217			FYN	WBSCR16					RCC2		ZNF226						DYDC2			ZDHHC9		PHB2						INTS5			RGS3
	ZFP36	STRBP	KANK1	NPTN	GADD45G			PRTFDC1			PPP1R14BP2	GTF2IRD2B					DPM3		ZPR1						ADIRF			MOSPD1		PHF14						USP40			ZNF618
	SERTAD3	PSMB7	PUM3	NEIL1	IARS			PDSS1			CMC2	POM121C					CYC1		ZNF26						MINPP1			RTL8B		PHF5A						MYO1E			COL27A1
	LTBP4	RABEPK	MPDZ	FBXO22	CARD19			ACBD5			NAV1	HIP1					FARSA		ZNF263						PANK1			RTL8C		PHF8						VPS35			TMEM268
	NUMBL	LMX1B	NFIB	ETFA	NINJ1			BAMBI			EIF3B	RHBDD2					MAGED1		ZNF274						KIF20B			RTL8A		PHLDA2						C1S			ASTN2
	ITPKC	RALGPS1	SNAPC3	SCAPER	FAM120AOS			ARHGAP12			SSSCA1	POR					RAD23A		ZNF282						IDE			HTATSF1		PHLDA3						PKIG			GSN
	HNRNPUL1	SLC2A8	TUSC1	ACSBG1	FAM120A			KIF5B			NT5C3A	SRRM3					PTPN11		ZNF292						KIF11			LDOC1		PHLDB2						EFNA5			STOM
	ARHGEF1	FAM129B	AQP3	DNAJA4	FBP1			PARD3			NSFL1C	YWHAG					FJX1		ZNF300						FRA10AC1			MAGEA4		PHPT1						AAR2			DAB2IP
	ERF	PTRH1	UBAP2	TMED3	NANS			ZNF33B			C1orf43	POMZP3					CDC42EP4		ZNF347						NOC3L			MAGEA10		PIAS3						TLN2			NDUFA8
	SMG9	AK1	KIAA1161	FAH	CORO2A			BMS1			CWC15	PTPN12					PUF60		ZNF358						SORBS1			MAGEA3		PIGA						FNIP2			MRRF
	CBLC	DPM2	CNTFR	ABHD17C	SLC44A1			TIMM23			TBC1D5	RSBN1L					DCTPP1		ZNF385D						CCNJ			MAGEA6		PIGM						GADD45A			NEK6
	BCAM	GOLGA2	SIGMAR1	HOMER2	RAD23B			A1CF			TRIM9	MAGI2					RCC1		ZNF395						ZNF518A			CETN2		PIGS						PLAT			PSMB7
	PVRL2	SWI5	RP11-195F19.5	ALPK3	C9orf152			CISD1			APPL2	SEMA3A					ARSJ		ZNF408						TM9SF3			NSDHL		PIH1D1						POLDIP2			RABEPK
	CLASRP	TRUB2	PIGO	PEX11A	PTGR1			TFAM			PRMT5	DMTF1					SCRIB		ZNF415						ZDHHC16			BCAP31		PIK3R2						UFSP2			STXBP1
	MARK4	COQ4	STOML2	IDH2	SLC31A1			CCDC6			SRSF4	CROT					F2R		ZNF428						MORN4			NAA10		PIK3R3						LDAH			PTRH1
	PPP1R13L	SLC27A4	TPM2	SEMA4B	BSPRY			REEP3			IFI27L1	ADAM22					LRRC75A		ZNF436						CNNM1			TMEM187		PIM3						AMMECR1L			AK1
	VASP	WDR34	HRCT1	FAM174B	HDHD3			DNAJC12			NFKBIL1	GTPBP10					TMEM45A		ZNF462						GOT1			IRAK1		PIN4						HMG20A			DPM2
	PRKD2	RP11-545E17.3	ZBTB5	NR2F2	ALAD			DDX21			BOLA3	CLDN12					SETD2		ZNF496						ERLIN1			EMD		PIP4K2B						TNKS1BP1			SLC25A25
	SNRNP70	PHYHD1	POLR1E	IGF1R	KIF12			HKDC1			METTL2A	CDK14					ZBTB20		ZNF528						CHUK			DNASE1L1		PIP4K2C						APOD			PTGES2
	IRF3	SH3GLB2	TOMM5	ALDH1A3	TNC			TSPAN15			DHPS	AKAP9					LSM10		ZNF558						SCD			GDI1		PIP5K1A						UXS1			GOLGA2
	ATF5	CRAT	DCAF10	TMEM8A	MEGF9			AIFM2			PQBP1	KRIT1					C5orf24		ZNF576						LZTS2			FAM50A		PIR						NSMCE1			SWI5
	ZNF649	PPP2R4	TJP2	RAB40C	NDUFA8			SGPL1			BCCIP	ANKIB1					COA4		ZNF584						PDZD7			PLXNA3		PITPNB						RNF24			TRUB2
	PPP2R1A	PTGES	TLE1	WDR90	STRBP			PCBD1			UQCC2	GATAD1					MRPS11		ZNF608						DPCD			LAGE3		PITX1						PDXDC1			COQ4
	ZNF766	AIF1L	FRMD3	STUB1	PSMB7			UNC5B-AS1			SUGP2	PEX1					SNRPE		ZNF610						NPM3			UBL4A		PKP1						SRC			URM1
	ZNF83	GTF3C4	GOLM1	JMJD8	FAM129B			MCU			DYNLRB1	CDK6					IDH2		ZNF706						PSD			SLC10A3		PKP3						NFS1			CERCAM
	ZNF677	C9orf9	GAS1	WDR24	PTRH1			P4HA1			MRPL36	CASD1					RGMA		ZNF75A						MFSD13A			FAM3A		PKP4						TMEM87A			WDR34
	MBOAT7	CACFD1	IARS	FBXL16	AK1			MRPS16			ZSCAN18	PEG10					SHMT2		ZNF767P						SUFU			G6PD		PLA2G12A						GOSR2			SET
	TSEN34	LINC00094	CTSV	METRN	DPM2			USP54			CREBZF	PPP1R9A					BACE2		ZNF800						SFXN2			DKC1		PLA2G16						PET117			PHYHD1
	RDH13	BRD3	ZNF462	CIAO3	SLC25A25			CHCHD1			ALDH7A1	PON2					AP1S2		ZNF880						TAF5			FUNDC2		PLAT						PEX5			DOLK
	ZNF581	RXRA	RAD23B	MRPS34	PTGES2			VDAC2			HDDC2	DYNC1I1					C8orf33		ZNHIT2						PDCD11			BRCC3		PLAU						MED24			CRAT
	ZNF419	C9orf116	EPB41L4B	NDUFB10	GOLGA2			COMTD1			MCRS1	DLX6-AS1					C1S		ZNRF1						RP11-416N2.4			VBP1		PLCXD2						IMMP2L			PTPA
	ZNF134	MRPS2	PTPN3	SLC9A3R2	SWI5			DLG5			RSRC1	DLX5					FAM104B		ZNRF3						MXI1			FBXO25		PLEC						SLC7A1			GPR107
	ZSCAN18	SEC16A	BSPRY	TSC2	TRUB2			PPIF			DLGAP4	ASNS					MXRA7		ZSCAN18						ADRA2A			ARHGEF10		PLEKHA1						AGAP3			NCS1
	ZNF274	AGPAT2	HDHD3	TRAF7	COQ4			EIF5AL1			MESDC2	PTCD1					PLCB1								NHLRC2			AGPAT5		PLEKHA5						SPSB1			ASS1
	ZNF544	SNHG7	ZNF618	ECI1	WDR34			ANXA11			SLC4A4	CPSF4					SKA2								ATRNL1			DEFB1		PLEKHA7						FAM219B			ABL1
	MICAL3	TMEM141	COL27A1	ABCA3	SET			FAM213A			PJA2	ZNF789					NGRN								GFRA1			CLDN23		PLEKHB1						OLFML3			AIF1L
	TXNRD2	C9orf172	DAB2IP	CCNF	ZDHHC12			GHITM			PBX1	ZKSCAN5					CRIP2								C10orf82			MFHAS1		PLK2						ELAVL1			PRRC2B
	MED15	PHPT1	STRBP	TBC1D24	PHYHD1			ADIRF			ALG5	FAM200A					RBM10								SLC18A2			PPP1R3B		PLLP						BNIP3L			UCK1
	PRAME	NPDC1	FAM129B	PDPK1	SH3GLB2			GLUD1			RABGAP1	CYP3A5					GJC1								EMX2			PINX1		PLOD2						STXBP1			SPACA9
	SMARCB1	ENTPD2	AK1	SRRM2	CRAT			ANKRD22			FMN2	ZKSCAN1					PYCR1								LINC00867			TUSC3		PLP2						SNX12			SURF1
	PITPNB	LRRC26	FAM102A	ZG16B	PPP2R4			IFIT1			DDB1	ZSCAN21					GPC6								GRK5			ZDHHC2		PLPP2						RUFY3			CACFD1
	ASCC2	TUBB4B	LCN2	KREMEN2	PTGES			MYOF			GATC	ZNF3					RUVBL2								INPP5F			CNOT7		PLPP5						RAB9A			OLFM1
	TBC1D10A	NOXA1	SPTAN1	DNASE1	C9orf9			PDLIM1			EZH2	MCM7					SF3A3								MCMBP			VPS37A		PLRG1						TGFB1I1			MRPS2
	DUSP18	ENTPD8	WDR34	CREBBP	SURF2			ALDH18A1			OXLD1	AP4M1					PSMG1								PLPP4			SLC7A2		PLS1						TSPAN4			NACC2
	SMTN	NSMF	ENDOG	DNAJA3	CACFD1			ZNF518A			SRP68	TAF6					ALYREF								WDR11			MTUS1		PLS3						TPST1			PMPCA
	PISD	PNPLA7	PTGES	NMRAL1	BRD3			TM9SF3			MRPL13	CNPY4					UPP1								NSMCE4A			PSD3		PLXNA1						EPAS1			EGFL7
	RBFOX2	MRPL41	ASS1	SMIM22	C9orf116			LCOR			UBXN4	GPC2					LHFP								TACC2			SH2D4A		PLXNA2						WDYHV1			AGPAT2
	MYH9	ARRDC1	AIF1L	GLYR1	MRPS2			RRP12			SRPK2	PILRB					NIPSNAP1								ZRANB1			CSGALNACT1		PLXNA3						NXT2			TMEM141
	CARD10	EHMT1	SURF6	UBN1	PMPCA			ZFYVE27			SNX27	PPP1R35					NR2C2AP								CTBP2			INTS10		PLXNB2						GSTM2			RABL6
	SH3BP1	SIRT3	CACFD1	PMM2	SEC16A			GOT1			RABAC1	TSC22D4					SCFD2								MKI67			DMTN		PMAIP1						ETV1			AJM1
	H1F0	ATHL1	BRD3	USP7	AGPAT2			DNMBP			TMPRSS5	MOSPD3					CMSS1								EBF3			REEP4		PMEPA1						CTTNBP2NL			PHPT1
	MICALL1	B4GALNT4	WDR5	C16orf72	SNHG7			SCD			FLAD1	GNB2					POU3F2								TCERG1L			BMP1		PMF1						PPP2R3A			FBXW5
	JOSD1	PKP3	NOTCH1	EMP2	TMEM141			MRPL43			CD320	TRIP6					XPOT								CYP2E1			POLR3D		PML						RNF123			NPDC1
	SLC25A17	RASSF7	EGFL7	GSPT1	RABL6			SEMA4G			SLC39A6	SRRT					SEPT9								B4GALNT3			TNFRSF10B		PMM1						NOL10			DPP7
	RANGAP1	EPS8L2	AGPAT2	MRTFB	PHPT1			DPCD			SEPT3	VGF					UBE2G2								ERC1			LOXL2		PMVK						SLC16A1			NSMF
	TOB2	CRACR2B	NPDC1	PDXDC1	NPDC1			NPM3			PEX19	PLOD3					APOO								ADIPOR2			SLC25A37		PNKD						ERC1			MRPL41
	POLDIP3	CD151	ENTPD2	NTAN1	ENTPD2			NOLC1			LDOC1L	CUX1					TCEAL2								LRTM2			DOCK5		PNN						TRMT61A			SIGIRR
	BIK	CHID1	SAPCD2	MPV17L	LRRC26			NT5C2			CCDC124	SH2B2					SIVA1								FOXM1			KCTD9		PNO1						THNSL2			PTDSS2
	ATXN10	SLC22A18	ZMYND19	ABCC1	SSNA1			OBFC1			PFKM	PRKRIP1					WBP5								RHNO1			PPP2R2A		PNPLA2						C1QTNF1			RNH1
	WNT7B	PGAP2	ARRDC1	TMC5	TMEM203			SLK			ING3	ORAI2					CCDC137								TULP3			BNIP3L		POGK						CKAP4			HRAS
	MIRLET7BHG	RRM1	RIC8A	GDE1	NOXA1			COL17A1			C19orf53	ALKBH4					SMYD3								TEAD4			CCDC25		POLD2						OAT			DEAF1
	PLXNB2	TRIM3	PSMD13	KNOP1	MRPL41			GSTO1			CFDP1	LRWD1					LSAMP								RAD51AP1			ZNF395		POLDIP2						ANKS1A			EPS8L2
	NRIP1	ARFIP2	ATHL1	ACSM1	ARRDC1			GSTO2			WBSCR22	POLR2J3					PBX1								NTF3			FZD3		POLE3						PRCP			TALDO1
	CXADR	MRPL17	IFITM1	TMEM159	SIRT3			XPNPEP1			PIGF	LRRC17					IRS2								SCNN1A			DCTN6		POLR2C						RGMB			GATD1
	MRPL39	PPFIBP2	B4GALNT4	EEF2K	PKP3			ACSL5			MOCS2	ARMC10					AIDA								CHD4			RBPMS		POLR2E						DNAH14			CD151
	LTN1	NRIP3	PKP3	POLR3E	HRAS			ZDHHC6			LINC01420	NAPEPLD					PPP1CC								ZNF384			GTF2E2		POLR2F						TBC1D14			TSPAN4
	TIAM1	SCUBE2	ANO9	CDR2	RASSF7			TCF7L2			CDIP1	PMPCB					THBS2								CDCA3			GSR		POLR2H						COL22A1			CHID1
	IL10RB	IPO7	PTDSS2	SCNN1B	EPS8L2			CASP7			MIR4458HG	DNAJC2					KRT10								USP5			PPP2CB		POLR2I						PHLDA3			TOLLIP
	IFNGR2	WEE1	HRAS	COG7	PDDC1			PLEKHS1			B4GALNT4	PSMC2					KPNA4								ATN1			ERLIN2		POLR2J						UBE2E3			DUSP8
	CBR1	RNF141	RASSF7	UBFD1	SLC25A22			AFAP1L2			KDSR	ORC5					GNG2								PEX5			PLPBP		POLR2K						SLC22A18			CD81
	PSMG1	ZBED5-AS1	DEAF1	RBBP6	PNPLA2			ABLIM1			NKTR	LHFPL3					NF2								RIMKLB			BRF2		POLR2L						RMDN2			KCNQ1OT1
	BRWD1	PLEKHA7	EPS8L2	RABEP2	CRACR2B			SHTN1			NUP205	KMT2E					UBE2H								PHC1			RAB11FIP1		POLR3K						DVL2			CDKN1C
	RIPK4	PIK3C2A	TMEM80	MAZ	CD151			PDZD8			COQ4	SRPK2					TEAD1								MAGOHB			EIF4EBP1		POMP						AMN1			SLC22A18
	PKNOX1	NUCB2	PDDC1	SEZ6L2	CHID1			SFXN4			CTC-444N24.11	PUS7					RSBN1L								LRP6			ASH2L		PON2						CAPZA2			PHLDA2
		FANCF	SLC25A22	SEPHS2	TOLLIP			PRDX3			C8orf59	RINT1					MAGEH1								MANSC1			LSM1		POP4						SOCS6			ART5
		CCDC34	PIDD1	ZNF689	MRPL23			TACC2			GIGYF1	DUS4L					MCRS1								GPR19			BAG4		POP5						MOSPD2			PGAP2
		IMMP1L	PNPLA2	GPT2	SLC22A18			PLEKHA1			KIF21A	BCAP29					EIF4EBP1								EPS8			DDHD2		POR						FNIP1			CAVIN3
		PRRG4	CRACR2B	DNAJA2	PHLDA2			OAT			CDKN1B	CBLL1					PMS2CL								MGST1			TM2D2		PPA1						MRPS11			SMPD1
		CD59	CD151	ITFG1	PGAP2			CTBP2			CDO1	DLD					CYHR1								C2CD5			ADAM9		PPA2						FEM1B			ARFIP2
		CAPRIN1	CHID1	PHKB	TRIM3			BCCIP			TIMP2	NRCAM					DNER								RP11-114G22.1			IDO1		PPCS						URB1-AS1			ILK
		EHF	MUC5B	ABCC12	ARFIP2			DHX32			TNFAIP1	PNPLA8					MORN2								LYRM5			TCIM		PPIC						TSEN15			TAF10
		APIP	MOB2	ABCC11	TAF10			CLRN3			FDPS	THAP5					MAPK12								PPFIBP1			POLB		PPIE						KIF16B			TPP1
		PDHX	DUSP8	LONP2	MRPL17			MKI67			CTTN	DNAJB9					TUBB4B								KLHL42			VDAC3		PPIL1						NRP2			MRPL17
		LDLRAD3	SYT8	TOX3	PPFIBP2			GLRX3			SOX2-OT	IMMP2L					FAM92A1								CCDC91			SMIM19		PPL						CDH2			PPFIBP2
		C11orf74	MRPL23	IRX3	SCUBE2			STK32C			NUDCD2	LRRN3					SRSF10								IPO8			RNF170		PPM1G						PRAF2			CYB5R2
		TP53I11	TSSC4	CRNDE	TMEM41B			PWWP2B			PPP1R35	C7orf60					S100A16								DENND5B			FNTA		PPME1						C4A			ST5
		MDK	NAP1L4	IRX5	IPO7			ZNF511			SSPN	ST7					ZDHHC9								YARS2			HGSNAT		PPP1R13L						ISOC2			AKIP1
		CKAP5	OSBPL5	PLLP	WEE1			PRAP1			SMIM10L1	TSPAN12					NOC2L								PKP2			SPIDR		PPP1R14B						DHX40			NRIP3
		C11orf49	PGAP2	COQ9	RNF141			FUOM			PHC1	ING3					ALKBH2								GXYLT1			CEBPD		PPP1R15A						IFT80			IPO7
		PACSIN3	STIM1	CSNK2A2	ZBED5-AS1			ECHS1			FKBP3	FAM3C					SF3B3								PUS7L			PRKDC		PPP1R1B						NAGA			WEE1
		NDUFS3	PRKCDBP	CNOT1	PARVA			B4GALNT3			RARRES3	PTPRZ1					S100A13								RP11-352M15.2			MCM4		PPP1R37						HSPA4L			SWAP70
		MTCH2	ARFIP2	CMTM4	TEAD1			ADIPOR2			UBE2D2	AASS					GSPT2								AMIGO2			UBE2V2		PPP2CB						PLXNC1			SBF2-AS1
		TNKS1BP1	CYB5R2	DYNC1LI2	NUCB2			FKBP4			LCMT1	WASL					IL1RAP								RPAP3			RB1CC1		PPP2R1A						C1orf21			SBF2
		SSRP1	ST5	PDP2	SAA2			TEAD4			SNHG9	RP11-390E23.6					RNF216P1								CACNB3			LYPLA1		PPP2R2A						TOM1L2			ADM
		TIMM10	WEE1	CES3	SAA1			NDUFA9			AHCYL1	POT1					IARS								TROAP			MRPL15		PPP2R3A						TMEM165			ZBED5
		MED19	GALNT18	ELMO3	TSG101			PLEKHG6			SMAD2	ZNF800					WDR5								NCKAP5L			TMEM68		PPP2R5A						KIAA1549L			ZBED5-AS1
		C11orf31	PARVA	TMEM208	NAV2			SCNN1A			MPST	ARF5					LONP1								RACGAP1			SDR16C5		PPP2R5E						PBRM1			GALNT18
		CTNND1	RASSF10	ENKD1	FANCF			LTBR			DDT	RBM28					SLC35F1								SMARCD1			IMPAD1		PPP4R1						RNF20			PARVA
		STX3	RRAS2	PSKH1	CCDC34			MRPL51			EIF1B	METTL2B					MYL6B								CERS5			RAB2A		PPP5C						SERINC2			TEAD1
		PRPF19	SOX6	NFATC3	IMMP1L			MLF2			UBE2N	RP11-212P7.2					ANAPC7								LIMA1			CHD7		PQBP1						UBL4A			RRAS2
		TMEM132A	NUCB2	ESRP2	RCN1			PTMS			IPO9	CALU					SLC6A9								LARP4			ASPH		PRDX1						VAPB			SOX6
		VPS37C	FIBIN	CDH1	PRRG4			ENO2			DUT	CCDC136					PLXNB2								TFCP2			GGH		PRDX2						PRUNE1			C11orf58
		TKFC	BBOX1	SNTB2	CSTF3			U47924.27			ARID1B	TNPO3					HDAC2								SCN8A			MTFR1		PRDX3						SDC4			PIK3C2A
		SYT7	LGR4	NQO1	CAPRIN1			EMG1			FAM84B	SMO					TCF4								KRT85			COPS5		PRDX4						WARS			HPS5
		FADS2	RCN1	DDX19A	EHF			MAGOHB			YKT6	SMKR1					HRH1								SPRYD4			LACTB2		PRDX5						PPP2CB			GTF2H1
		UQCC3	ELF5	COG4	APIP			BCL2L14			CLIP3	UBE2H					S100A2								HSD17B6			RDH10		PRDX6						B4GALT6			TSG101
		BSCL2	EHF	CMTR2	PDHX			LRP6			ARHGAP35	ZC3HC1					TLE1								NEMP1			STAU2		PRELID3B						EPRS			NAV2
		TMEM179B	CD44	MARVELD3	LDLRAD3			MANSC1			STARD7	KLHDC10					ARHGEF12								DDIT3			ELOC		PREPL						STK32A			IMMP1L
		HRASLS2	TTC17	AP1G1	C11orf74			GPRC5A			DLST	TMEM209					PDLIM7								AGAP2-AS1			AC011632.1		PRIM2						HSF4			RCN1
		PLA2G16	CD82	DHODH	HSD17B12			LINC01559			POLR2M	CEP41					FLNA								MARCH9			CASC9		PRKAB1						INTS10			EIF3M
		RTN3	GYLTL1B	WDR59	TP53I11			GUCY2C			SIGMAR1	MEST					SRGAP1								METTL1			PEX2		PRKCI						FAM168B			CAPRIN1
		MARK2	MDK	ZNRF1	GYLTL1B			H2AFJ			SIKE1	COPG2					FAM3C								AVIL			MRPS28		PRKCZ						HIRIP3			APIP
		MACROD1	PACSIN3	LDHD	CREB3L1			EPS8			COL9A3	MKLN1					SLC39A10								XRCC6BP1			TPD52		PRKRA						CTH			PDHX
		STIP1	CELF1	BCAR1	MDK			STRAP			ADSL	PODXL					LAGE3								C12orf56			ZBTB10		PRMT1						TECPR2			LDLRAD3
		TRPT1	TNKS1BP1	CFDP1	CKAP5			DERA			CIAPIN1	PLXNA4					METTL9								TBC1D30			ZFAND1		PRMT5						SLC4A2			COMMD9
		DNAJC4	SSRP1	WWOX	C11orf49			MGST1			TM2D3	CHCHD3					ANXA6								DYRK2			CHMP4C		PROS1						CRYBG3			C11orf74
		FKBP2	TIMM10	ATMIN	PACSIN3			PLEKHA5			GLRX5	EXOC4					PGAP1								MDM1			LRRCC1		PRPF19						RND3			HSD17B12
		BAD	CTNND1	GAN	PSMC3			CMAS			EMC7	SLC35B4					SND1								RP11-81H14.2			C8orf59		PRPF6						IL1RAP			ALKBH3
		GPR137	STX3	MPHOSPH6	NDUFS3			ETNK1			CDK4	BPGM					C6orf141								BEST3			WWP1		PRPSAP1						TJP1			C11orf96
		SAC3D1	TMEM132A	MLYCD	PTPMT1			ARNTL2			NTMT1	CALD1					MRPL21								PTPRR			RMDN1		PRPSAP2						ERLEC1			MDK
		ZFPL1	DDB1	MBTPS1	TNKS1BP1			MRPS35			KLF15	CNOT4					HNRNPAB								TBC1D15			CPNE3		PRR34-AS1						CTSD			ARHGAP1
		TM7SF2	TMEM138	ATP2C2	SSRP1			FAR2			MRPS36	MTPN					STMN3								E2F7			TRIQK		PRRC1						SEMA3B			C11orf49
		ZNHIT2	TMEM216	TLDC1	TIMM10			DDX11			SSB	TRIM24					PDGFA								PAWR			RBM12B		PRRC2B						GLI3			PACSIN3
		CAPN1	SYT7	KLHL36	MED19			FAM60A			UBA3	KIAA1549					RPF2								METTL25			ESRP1		PRRG4						OCIAD1			SLC39A13
		AP000769.1	FADS2	USP10	TMX2			PKP2			NCBP2	UBN2					C5orf42								TMTC2			DPY19L4		PRSS22						SPIN1			PSMC3
		SSSCA1	FADS1	GSE1	CTNND1			KIF21A			PRUNE2	C7orf55-LUC7L2					NMB								RP11-408B11.2			NDUFAF6		PRSS23						DCTN6			NDUFS3
		BANF1	FADS3	ZCCHC14	STX3			TWF1			ATP5HP4	HIPK2					PARVA								TMTC3			LAPTM4B		PRSS8						ETF1			PTPMT1
		RAB1B	AHNAK	KLHDC4	MRPL16			AMIGO2			BORCS8	SLC37A3					ATAD3A								DCN			RIDA		PSD3						SIAH1			MTCH2
		YIF1A	EEF1G	BANP	CCDC86			TMEM106C			EIF4G3	MKRN1					ADH5								NEDD1			STK3		PSMA1						SH2D4A			PTPRJ
		CTD-3074O7.5	GANAB	ZFPM1	PRPF19			PFKM			CNIH3	DENND2A					ZNF121								NUP37			GRHL2		PSMA2						MAGEC2			TNKS1BP1
		CTSF	UQCC3	MVD	TMEM132A			ADCY6			BAALC	MRPS33					MPZL1								PARPBP			AZIN1		PSMA3						STX3			SSRP1
		RHOD	TAF6L	TRAPPC2L	VPS37C			CACNB3			LAMTOR1	TMEM178B					VPS13A								NT5DC3			FZD6		PSMA4						SLC37A4			TIMM10
		SSH3	STX5	SPG7	DDB1			ARF3			NDFIP1	AGK					NOL8								TDG			CTHRC1		PSMA5						ZC3H13			SERPING1
		TMEM134	WDR74	GAS8	TKFC			TUBA1C			SCAMP5	CASP2					MRPL42								NFYB			DCAF13		PSMB1						RXRG			MED19
		NUDT8	CHRM1	CRK	SYT7			DNAJC22			DPY19L3	FAM131B					ZNF544								NUAK1			EMC2		PSMB2						BRD9			TMX2
		ALDH3B2	C11orf84	MYO1C	FEN1			TMBIM6			PET100	AC093673.5					ZNF770								RIC8B			NUDCD1		PSMB3						SLC11A2			CTNND1
		CHKA	MARK2	SGSM2	SCGB2A1			RACGAP1			AMER2	CUL1					MAN1A2								RP11-412D9.4			EBAG9		PSMB4						HSPA13			STX3
		KMT5B	RCOR2	CLUH	SCGB1D2			LIMA1			UBR7	EZH2					TFDP1								TMEM263			RAD21		PSMB5						TAF6			MRPL16
		LRP5	NAA40	ALOX15	SCGB2A2			LARP4			MT1XP1	PDIA4					DDX42								MTERF2			MED30		PSMB7						TUBB2A			CCDC86
		MTL5	MACROD1	ALOX15B	ASRGL1			SLC11A2			TMEM178A	ZNF786					PEG3								MMAB			EXT1		PSMC1						CSTF2			VPS37C
		ORAOV1	STIP1	USP43	B3GAT3			SMAGP			MYLK	ZNF212					SDAD1								MVK			SAMD12		PSMC2						SCPEP1			DDB1
		FADD	TRPT1	TRIM16	BSCL2			ACVR1B			PRKAR2A	ATP6V0E2					ASPH								FAM222A			MAL2		PSMC3						UGDH			TKFC
		PPFIA1	DNAJC4	SREBF1	TMEM223			KRT80			PHYHIPL	REPIN1					TCAF1								IFT81			MRPL13		PSMC4						PLCB1			CYB561A3
		SHANK2	PPP1R14B	EPN2	TMEM179B			KRT7			C9orf16	ZNF775					TXNRD1								ANAPC7			FAM83A		PSMC5						LOXL2			TMEM216
		DHCR7	PLCB3	CPD	PLA2G16			KRT6B			RUSC1	KCNH2					TMA16								FAM216A			TATDN1		PSMD1						XPNPEP1			TMEM258
		FAM86C1	BAD	CCT6B	RTN3			SMUG1			CNN3	ABCB8					GPN1								TCTN1			SQLE		PSMD10						CFI			FEN1
		NUMA1	MEN1	PNMT	MARK2			COPZ1			SARS	CDK5					TLK1								HECTD4			FAM84B		PSMD11						CYTL1			FADS1
		LRTOMT	CDC42BPG	ERBB2	MACROD1			METTL7B			CS	FASTK					COPS8								IQCD			MYC		PSMD12						SRPK2			FADS3
		LAMTOR1	EHD1	MPP3	TRPT1			ORMDL2			ITGAE	TMUB1					PPIAP22								TBX5			NDRG1		PSMD14						CALU			EEF1G
		ANAPC15	SAC3D1	PRR15L	NUDT22			ERBB3			MAGI1	ABCF2					MT-ND6								C12orf49			PTK2		PSMD2						RHOB			B3GAT3
		STARD10	ZFPL1	HOXB7	DNAJC4			NABP2			DPH7	CHPF2					IPO9								HRK			SLC45A4		PSMD3						KLHL22			GANAB
		PLEKHB1	VPS51	B4GALNT2	FKBP2			SLC39A5			STAMBP	SMARCD3					CEP290								WSB2			PSCA		PSMD4						PRKD1			UQCC3
		COA4	ZNHIT2	ZNF652	PPP1R14B			CS			MLST8	NUB1					ECI2								VSIG10			LY6K		PSMD5						SOX8			LRRN4CL
		PPME1	CAPN1	TOB1	BAD			CNPY2			GAP43	RHEB					MT-CYB								SUDS3			TOP1MT		PSMD7						TMEM94			BSCL2
		ARRB1	SCYL1	SCPEP1	ESRRA			SPRYD4			USP47	GALNT11					SLC5A3								PRKAB1			RHPN1		PSMD8						ICAM1			TMEM223
		TSKU	LTBP3	AKAP1	SAC3D1			MYO1A			RNF185	KMT2C					MT-ND2								CIT			TSTA3		PSME3						TRIM44			TMEM179B
		PAK1	SSSCA1	RNF43	ZFPL1			STAT6			TMX2	LINC01003					MT-ND5								PXN-AS1			FAM83H		PSMG3						ZFYVE26			SLC3A2
		AAMDC	FAM89B	MTMR4	TM7SF2			SHMT2			MCUR1	ACTR3B					CNOT7								GATC			SCRIB		PTGES2						ZEB2			PLA2G16
		RAB30-AS1	MAP3K11	CLTC	ZNHIT2			DDIT3			FUNDC1	DPP6					MT-CO1								NRAV			PLEC		PTGFRN						MTMR2			MACROD1
		SYTL2	SART1	PTRH2	MRPL49			PIP4K2C			MRPS33	PAXIP1-AS1					OPA1								COQ5			EXOSC4		PTGR1						USP48			TRPT1
		SESN3	SF3B2	CYB561	CAPN1			CDK4			PDCD2	LMBR1					MT-ND3								UNC119B			GPAA1		PTGS2						C1orf35			DNAJC4
		PGR	PACS1	CCDC47	AP000769.1			TSFM			AVL9	NOM1					CCDC152								SPPL3			CYC1		PTK2						SERPINE1			VEGFB
		YAP1	YIF1A	DDX42	SCYL1			XPOT			CHCHD10	WDR60					SMC5								RNF34			DGAT1		PTK6						CTBP2			FKBP2
		DCUN1D5	B4GAT1	SMARCD2	LTBP3			LLPH			DAXX	VIPR2					MT-ND1								LRRC43			SLC52A2		PTK7						WDR41			PPP1R14B
		C11orf1	MRPL11	TEX2	SSSCA1			DYRK2			FIS1	LINC00685					CAPZA2								B3GNT4			SLC39A4		PTMS						NCAPH2			BAD
		DIXDC1	CCS	PSMD12	SIPA1			CPSF6			POU3F2	DHRSX					MT-ATP6								ZCCHC8			CYHR1		PTOV1						HSPA1B			GPR137
		TIMM8B	RBM4	ABCA5	OVOL1			LYZ			ELP5	ZBED1					TOP1								KNTC1			PPP1R16A		PTP4A1						SLC39A11			ESRRA
		PTS	C11orf80	MAP2K6	FIBP			CCT2			PIK3CA	NLGN4X					PRC1								HIP1R			MFSD3		PTP4A3						LY6E			ARL2
		TTC12	RCE1	SOX9	FOSL1			RAB3IP			TIMM50	SHROOM2					POU3F3								ABCB9			C8orf33		PTPA						NRBP2			SAC3D1
		C11orf71	PC	SLC39A11	CST6			PTPRR			SMIM14	RAB9A					C9orf114								KMT5A			CBWD1		PTPMT1						CDC42BPB			ZFPL1
		PAFAH1B2	LRFN4	CDC42EP4	KLC2			PAWR			ARMC10	AP1S2					CCDC167								SNRNP35			VLDLR		PTPN13						SART3			VPS51
		MPZL2	SYT12	GPRC5C	RAB1B			POC1B			AK2	TXLNG					PJA2								DDX55			AK3		PTPN23						PAX3			AP000769.1
		TTC36	RHOD	C17orf77	YIF1A			NUDT4			CMSS1	RBBP7					RN7SK								GTF2H3			RCL1		PTPN3						YAP1			SCYL1
		TMEM25	KDM2A	SLC9A3R1	BRMS1			MRPL42			CCDC92	PDHA1					COX20								BRI3BP			INSL4		PTPRF						NNT			LTBP3
		IFT46	ANKRD13D	HID1	SLC29A2			NDUFA12			IMMP1L	EIF1AX					PCMTD2								AACS			PLGRKT		PTPRK						SEMA5A			SSSCA1
		HMBS	SSH3	CASKIN2	MRPL11			NR2C1			PNMA1	CNKSR2					FAM127B								SLC15A4			DMAC1		PTRHD1						XYLB			MAP3K11
		TRIM29	TMEM134	LLGL2	CTD-3074O7.5			FGD6			TNPO2	APOO					TCEAL5								STX2			LURAP1L		PTS						MORN2			KAT5
		ARHGEF12	NDUFV1	TEN1	DPP3			VEZT			TM7SF2	DMD					DAXX								POLE			NFIB		PTTG1IP						MFSD5			AP5B1
		EI24	NUDT8	ST6GALNAC1	CTSF			TMPO			ATXN7L3B	TMEM47					BMPR2								PXMP2			SNAPC3		PUF60						CERCAM			EFEMP2
		CDON	CHKA	MFSD11	C11orf80			SCYL2			C8orf33	SRPX					COL5A2								PGAM5			PSIP1		PURA						CARMIL1			FIBP
		ST3GAL4	KMT5B	TMC6	RHOD			ARL1			PLP1	TSPAN7					EHMT2								ZNF605			CNTLN		PXDN						C15orf38-AP3S2			CCDC85B
		ARHGAP32	LRP5	AFMID	SSH3			CHPT1			CRNDE	CASK					LAYN								ZNF140			RRAGA		PYCR1						AC118549.1			FOSL1
		APLP2	PPP6R3	CBX2	TMEM134			NUP37			MKLN1	MAOB					LSM2								ZNF268			HAUS6		PYCR2						RNF13			BANF1
		ST14	GAL	TBC1D16	NDUFV1			C12orf73			ZNF302	KRBOX4					VARS								N6AMT2			MTAP		PYGB						FUNDC2			YIF1A
		ZBTB44	MTL5	NPLOC4	NUDT8			TXNRD1			TOMM40	CHST7					DDR1								SKA3			PLAA		PYM1						PRR26			B4GAT1
		ADAMTS15	ANO1	OXLD1	ALDH3B2			SLC41A2			USP22	RBM10					TCTN1								SGCG			IFT74		QSOX1						FMNL2			MRPL11
		ZMYND11	CTTN	P4HB	CHKA			C12orf45			GATAD2B	UBA1					FAM216A								CENPJ			ACO1		RAB10						ALKBH3			AP002748.3
		NET1	SHANK2	ALYREF	KMT5B			APPL2			TRMT10C	CDK16					UQCC3								AMER2			DDX58		RAB11A						LIG3			CTSF
		ASB13	DHCR7	PCYT2	LRP5			UNG			TRIM37	USP11					SLC35B4								ATP8A2			NDUFB6		RAB11B						KDM3A			CCS
		GATA3-AS1	ANAPC15	MAFG	MTL5			MMAB			ATOX1	ELK1					ADGRG1								GPR12			APTX		RAB13						RETSAT			RHOD
		GATA3	FOLR1	LRRC45	MRPL21			MVK			COX7A2L	FTSJ1					IPO7								LNX2			SMU1		RAB14						PGM3			NDUFV1
		RP11-428L9.2	STARD10	DCXR	CCND1			ATP2A2			ATP5D	WDR13					MT1M								SLC7A1			B4GALT1		RAB18						SLC38A7			NUDT8
		ECHDC3	ARHGEF17	GPS1	ANO1			VPS29			SHMT2	HDAC6					CFI								KATNAL1			BAG1		RAB1A						HSPG2			NDUFS8
		DHTKD1	PLEKHB1	DUS1L	PPFIA1			ALDH2			SPTBN1	PCSK1N					HMGN1								USPL1			CHMP5		RAB1B						SLC52A2			CHKA
		NUDT5	COA4	FASN	CTTN			MAPKAPK5			NUCB2	PRAF2					RP9P								B3GLCT			AQP3		RAB25						SUCLA2			KMT5B
		PHYH	RNF169	CCDC57	SHANK2			NAA25			GTF2IRD2	GPKOW					C21orf62								MAB21L1			UBE2R2		RAB2A						RFTN2			C11orf24
		NEBL	KLHL35	FOXK2	DHCR7			PTPN11			MRFAP1L1	PLP2					MT-RNR1								CCNA1			UBAP2		RAB34						FUNDC1			GAL
		DNAJC1	SERPINH1	TBCD	FAM86C1			OAS1			KIAA1143	SYP					MT-ND4L								RFXAP			DCAF12		RAB3GAP2						AMD1			MRPL21
		BMI1	DGAT2	ZNF750	NUMA1			OAS3			LYPD1	NUDT11					ZNF580								SMAD9			UBAP1		RAB3IP						TRIB2			TPCN2
		MSRB2	PRKRIR	ENOSF1	LRTOMT			DDX54			ELP2	GSPT2					TCTEX1D2								PROSER1			NUDT2		RAB40B						DPY19L1			CCND1
		KIAA1217	TSKU	YES1	LAMTOR1			TPCN1			NTPCR	MAGED1					KLHL23								MRPS31			RPP25L		RAB40C						LMBR1			PPFIA1
		RAB18	CLNS1A	LINC00668	ANAPC15			C12orf49			SUZ12	WNK3					RP11-393N4.2								KBTBD7			SIGMAR1		RAB4A						UBXN2A			CTTN
		MPP7	RSF1	LAMA1	FOLR1			TESC			FAM208A	MAGED2					MLLT11								DGKH			VCP		RAB6B						BET1			LRTOMT
		WAC-AS1	KCTD14	PTPRM	STARD10			WSB2			TUFM	FAM104B					QTRT1								TSC22D1			PIGO		RABIF						TTC30A			LAMTOR1
		BAMBI	ALG8	RAB12	PLEKHB1			VSIG10			NDUFB4	MAGEH1					NDUFS3								NUFIP1			STOML2		RABL6						ZNF622			PLEKHB1
		ARHGAP12	NARS2	NAPG	RAB6A			SUDS3			C14orf132	RRAGB					PPP1CB								GPALPP1			CA9		RAD23B						CPLANE1			MRPL48
		KIF5B	CREBZF	GNAL	MRPL48			PRKAB1			ALKBH2	UBQLN2					S1PR3								GTF2F2			TPM2		RAD50						LRRC41			COA4
		PARD3	C11orf73	AFG3L2	COA4			GCN1			HMOX2	SPIN2B					CENPBD1P1								SIAH3			CREB3		RAI1						IFT122			PAAF1
		FZD8	PRSS23	SPIRE1	PPME1			PXN			PSMD3	ARHGEF9					REPIN1								RCBTB1			HINT2		RAI14						MET			PPME1
		ANKRD30A	TAF1D	ESCO1	POLD3			MLEC			HINT2	OPHN1					ARL16								DLEU1			ZCCHC7		RALA						COPS7A			SERPINH1
		LINC00993	C11orf54	ABHD3	KLHL35			ACADS			ARHGAP1	YIPF6					LYRM4								INTS6			GRHPR		RALGAPA2						RNF185			AP002360.1
		ZNF33A	MED17	MIB1	RP11-111M22.3			SPPL3			CETN3	EFNB1					ALG3								ALG11			TOMM5		RAN						TNS3			TSKU
		ZNF33B	MRE11A	GATA6	TSKU			HNF1A			HRAS	PJA1					LINC00998								UTP14C			EXOSC3		RANBP1						C4orf3			CLNS1A
		RET	AMOTL1	TMEM241	PAK1			MLXIP			COPRS	NLGN3					IFRD2								CKAP2			DCAF10		RANGAP1						ZFYVE1			AAMDC
		ZNF239	MTMR2	RIOK3	CLNS1A			DENR			IDH3G	NONO					METTL12								PCDH8			FXN		RAPGEF5						TEAD1			ALG8
		ZNF32	MAML2	NPC1	AAMDC			HIP1R			EIF2AK1	FTX					SEPT7P2								DIAPH3			TJP2		RAPH1						SNX33			GAB2
		TFAM	YAP1	IMPACT	NDUFC2			GTF2H3			PLPP5	ATRX					PHB2								TDRD3			RFK		RARRES3						UBA1			NARS2
		CCDC6	TMEM123	KCTD1	ALG8			ZNF664			ZMAT5	TAF9B					PLXNA4								SLAIN1			PSAT1		RARS						FOXK2			RAB30-AS1
		ANK3	DCUN1D5	CHST9	NARS2			SCARB1			TINF2	ZNF711					ZNF880								SLITRK1			TLE1		RASD1						FGGY			CCDC90B
		DNAJC12	SLC35F2	DSC3	RAB30-AS1			BRI3BP			FERMT2	KLHL4					CCNL2								RAP2A			RASEF		RASEF						GFPT2			TMEM126B
		SLC25A16	CUL5	DSC2	SYTL2			AACS			TMEM54	NAP1L3					LINC00152								KDELC1			UBQLN1		RASSF7						FAM98A			TMEM126A
		TSPAN15	DDX10	ZNF397	PRSS23			PUS1			EIF2S1	TSPAN6					SNHG14								BIVM			NAA35		RBBP7						SMUG1			HIKESHI
		C10orf35	C11orf1	ZNF24	TMEM135			FBRSL1			AK4	TMEM35					RP11-343H5.4								ING1			GOLM1		RBBP8						AP3M2			TMEM135
		H2AFY2	HSPB2	RPRD1A	RAB38			POLE			ALDOC	ARMCX1					RP11-270C12.3								MCF2L			ISCA1		RBCK1						FRS2			TYR
		PPA1	C11orf57	SLC14A1	C11orf54			PXMP2			EIF5A	ARMCX3					RP11-51O6.1								CDC16			DAPK1		RBFOX2						GMPR			TAF1D
		PCBD1	PTS	EPG5	PGR			PGAM5			DCUN1D1	ARMCX2					C17orf89								AL589743.1			CTSL		RBM42						ATXN7L3B			CWC15
		P4HA1	REXO2	PIAS2	YAP1			ANKLE2			NREP	TMSB15A					JPX								TTC5			SPIN1		RBM47						CCDC43			SRSF8
		MRPS16	ZPR1	ZBTB7C	MMP7			GJB2			POLR3F	ARMCX5					FAM195B								ZNF219			SPTLC1		RBM8A						SLC16A5			ENDOD1
		USP54	RNF214	MBD2	DCUN1D5			CRYL1			SRPRB	GPRASP2					DANCR								CHD8			IARS		RBMS2						CDIPT			MTMR2
		CHCHD1	CEP164	RAB27B	ACAT1			IFT88			NCAM2	TCEAL5					LINC00511								SALL2			NOL8		RBPMS						TMEM255A			YAP1
		KAT6B	TMPRSS13	ONECUT2	EXPH5			ZDHHC20			ABCD3	TCEAL1					C14orf132								MMP14			NINJ1		RBX1						PREP			DCUN1D5
		VDAC2	MPZL3	ATP8B1	C11orf1			MIPEP			MRPS10	MORC4					WDR46								PRMT5			FAM120AOS		RCC1						LCMT1			DYNC2H1
		COMTD1	MPZL2	NEDD4L	CRYAB			PARP4			RCHY1	PAK3					MT-ATP8								CDH24			FAM120A		RCC1L						TJAP1			ACAT1
		ZNF503	KMT2A	LMAN1	DIXDC1			NUP58			RP9	DCX					C19orf24								C14orf119			C9orf3		RCN1						CAVIN1			RDX
		KCNMA1	TMEM25	RNF152	DLAT			RNF6			STOML2	PLS3					DHFR								SLC22A17			CTSV		RCN2						COG1			C11orf1
		DLG5	DDX6	PIGN	C11orf57			CDK8			DYNC1LI2	KLHL13					CTB-63M22.1								EFS			NANS		RDH10						ALAD			TIMM8B
		ZMIZ1	BCL9L	CYB5A	SDHD			MTIF3			SOX6	PGRMC1					MTCO2P12								DHRS4-AS1			CORO2A		RDH11						GSTM4			PTS
		TMEM254	HYOU1	SOX12	PTS			LNX2			SUCLA2	UPF3B					NAMPTP1								EMC9			TGFBR1		RDH13						CDC42BPA			C11orf71
		FAM213A	HMBS	TBC1D20	C11orf71			POLR1D			FAM181B	TMEM255A					ACBD6								SCFD1			MSANTD3		RDX						SPTBN1			REXO2
		ADIRF	H2AFX	CSNK2A1	REXO2			ATP5EP2			CDH11	GRIA3					AC079250.1								STRN3			MRPL50		REEP3						USP32			IFT46
		MARCH5	HINFP	DDRGK1	MPZL2			CDX2			RHBDD2	THOC2					SC22CB-1E7.1								NUBPL			RNF20		REEP5						PRDX4			PHLDB1
		MYOF	MCAM	SLC4A11	TTC36			SLC7A1			ABHD14A	XIAP					LINC00665								ARHGAP5-AS1			SMC2		REPIN1						ABHD12			HMBS
		TBC1D12	PVRL1	ATRN	TMEM25			HSPH1			MRPL33	TENM1					SNHG7								BRMS1L			NIPSNAP3A		RER1						ABCF2			DPAGT1
		PDLIM1	TRIM29	CENPB	IFT46			ALG5			COPS3	SMARCA1					RP3-486I3.4								MBIP			SLC44A1		RETSAT						FGF1			MCAM
		SORBS1	POU2F3	MAVS	SLC37A4			PROSER1			COPS4	SLC25A14					LINC01158								MIPOL1			TMEM38B		REXO2						VPS25			TMEM136
		LCOR	TMEM136	RNF24	HMBS			COG6			RAB33A	RBMX2					AC007969.5								GEMIN2			RAD23B		RFK						SPART			ARHGEF12
		RRP12	ARHGEF12	GPCPD1	DPAGT1			WBP4			MT1M	GPC4					UQCRHL								PRPF39			FAM206A		RGS16						GPATCH2			PKNOX2
		ZDHHC16	CLMP	PLCB1	RNF26			DGKH			C1orf35	PHF6					MAGI2-AS3								MIS18BP1			CTNNAL1		RHBDF1						NQO2			FEZ1
		SCD	EI24	PLCB4	PVRL1			CCDC122			CDK5	MOSPD1					LINC00094								LRR1			TMEM245		RHEB						NEU1			EI24
		MRPL43	STT3A	KIF16B	TRIM29			SMIM2-AS1			NDUFS7	FAM127C					RP11-215A21.2								POLE2			PTPN3		RHOB						MAK16			STT3A
		LZTS2	CHEK1	RRBP1	TMEM136			TSC22D1			POM121C	FAM127A					CDKN2AIPNL								L2HGDH			ECPAS		RHOBTB3						TSN			RPUSD4
		TLX1	PUS3	SNX5	ARHGEF12			NUFIP1			FAM229B	FAM127B					ADSL								ATL1			PTGR1		RHOC						SPRY2			DCPS
		DPCD	CDON	OVOL2	SIAE			GPALPP1			NSMCE1	FHL1					PCDHGC3								SAV1			DNAJC25		RHOU						GMFB			GSEC
		NPM3	FOXRED1	NAA20	SPA17			GTF2F2			HP1BP3	HTATSF1					ZNF542P								GPR137C			PTBP3		RHPN2						NFYA			ST3GAL4
		NOLC1	DCPS	APMAP	EI24			TPT1-AS1			VPS26B	RP11-1114A5.4					PNMA2								DDHD1			HSDL2		RIMKLA						PIGF			APLP2
		CUEDC2	ST3GAL4	PYGB	STT3A			COG3			OCIAD1	LINC00632					KRBOX1								CDKN3			INIP		RING1						MCRIP2			DIP2C
		ARL3	ARHGAP32	TM9SF4	ST3GAL4			LRCH1			SPG11	LDOC1					YAE1D1								SOCS4			PRPF4		RIPK4						IFI27			GTPBP4
		SFXN2	BARX2	DNMT3B	ARHGAP32			SUCLA2			NT5C3B	HMGB3					CRCP								DLGAP5			RNF183		RIT1						VMP1			IDI2-AS1
		BORCS7	NFRKB	PXMP4	TMEM45B			NUDT15			ACAT2	ZNF275					ARPC1A								TMEM260			BSPRY		RNASE1						RELL1			PITRM1
		NEURL1	ST14	AHCY	APLP2			EBPL			COA1	SLC6A8					SNHG3								NAA30			HDHD3		RND1						KLHL21			NET1
		GSTO2	ZBTB44	NCOA6	ST14			SPRYD7			LINC00493	FLNA					RP11-234A1.1								DACT1			ALAD		RND3						RER1			GDI2
		MXI1	ZMYND11	ACSS2	ZMYND11			DLEU1			PCDH9	GDI1					MRPL20								SIX4			POLE3		RNF11						DLGAP1			KIN
		TRUB1	DIP2C	NDRG3	GTPBP4			ATP7B			TADA3	PLXNA3					MRPL33								TRMT5			CDK5RAP2		RNF126						LAMTOR3			ATP5F1C
		GFRA1	LARP4B	VSTM2L	NET1			UTP14C			MARCH9	LAGE3					PRAF2								SNAPC1			PSMD5		RNF145						HBP1			ECHDC3
		SHTN1	GTPBP4	ARHGAP40	ASB13			NEK3			FAM104A	UBL4A					C7orf73								RAB15			GSN		RNF181						PHGDH			PHYH
		PDZD8	IDI1	LPIN3	FAM208B			VPS36			MED31	DKC1					NME2								FNTB			NDUFA8		RNF187						C11orf49			HACD1
		CACUL1	PITRM1	SERINC3	KIN			CKAP2			ANKRD6	FUNDC2					MRPS6								FUT8			STRBP		RNF7						CLIP2			STAM
		FAM45A	AKR1E2	SDC4	GATA3-AS1			SUGT1			MRPL23	RAB39B					DDOST								ARG2			NEK6		RNH1						NCSTN			PIP4K2A
		SFXN4	NET1	ZMYND8	GATA3			DIS3			TSN	AGPAT5					LINC00461								EXD2			PSMB7		RNPEP						FOXRED1			MSRB2
		PRDX3	CALML5	ARFGEF2	USP6NL			KLF5			RARRES2	TNKS					MTND4P12								SLC39A9			HSPA5		ROCK2						SLC35B1			ANKRD26
		BAG3	ASB13	STAU1	ECHDC3			LMO7			FAIM2	MSRA					TMEM161B-AS1								ACOT2			SLC2A8		ROMO1						ACLY			BAMBI
		FGFR2	FAM208B	SPATA2	DHTKD1			RNF219			ILK	PINX1					NNT-AS1								DNAL1			FAM129B		RPA3						TMEM106C			ARHGAP12
		TACC2	ANKRD16	RNF114	SEPHS1			RBM26			IP6K2	MTMR9					MTATP6P1								FAM161B			PTRH1		RPF1						ZBTB47			PARD3
		ACADSB	FBXO18	TMEM189	HSPA14			NDFIP2			SRSF8	NEIL2					NPM1P27								COQ6			FPGS		RPH3AL						VEGFA			ZNF32
		OAT	RBM17	ADNP	RPP38			TGDS			ANXA6	LONRF1					PDCD6								ENTPD5			AK1		RPN1						CEP72			DEPP1
		LHPP	KIN	ATP9A	NEBL			GPR180			PSMB7	DLC1					TMEM158								BBOF1			DPM2		RPN2						PHYH			ZNF22
		CTBP2	GATA3	ZNF217	DNAJC1			DNAJC3-AS1			SMIM19	CNOT7					TUG1								ALDH6A1			PTGES2		RPP21						SPNS1			TIMM23
		BCCIP	USP6NL	BCAS1	COMMD3			UGGT2			ARL2BP	PCM1					EIF5AL1								LIN52			LCN2		RPRD1A						RALB			CISD1
		DHX32	ECHDC3	FAM210B	BMI1			IPO5			CAMK2N1	PSD3					PRKDC								TTLL5			CIZ1		RPRD2						TMEM205			TFAM
		DOCK1	UPF2	TFAP2C	MSRB2			FARP1			TSG101	LPL					ZNF260								IFT43			GOLGA2		RRAD						SEC61A1			ARID5B
		MGMT	DHTKD1	PMEPA1	KIAA1217			STK24			ELN	BMP1					RP11-395G23.3								POMT2			SWI5		RRAGA						TWSG1			NRBF2
		ECHS1	SEC61A2	GNAS	RAB18			UBAC2			SURF2	POLR3D					MEX3A								GSTZ1			TRUB2		RRAS						CRNDE			HNRNPH3
		FKBP4	NUDT5	NELFCD	MPP7			TM9SF2			ATAT1	SLC39A14					SNHG9								TMED8			COQ4		RRAS2						MKKS			SLC25A16
		TULP3	OPTN	PPP1R3D	WAC-AS1			CLYBL			RP11-382A20.3	PPP3CC					APOPT1								VIPAS39			SLC27A4		RRBP1						CD109			VPS26A
		DYRK4	SEPHS1	SS18L1	BAMBI			RP11-12G12.7			CFAP36	SORBS3					HMBS								ALKBH1			ODF2		RRM1						EFR3B			AIFM2
		CD9	PRPF18	MTG2	SVIL			PCCA			RBCK1	PDLIM2					SMIM10L1								GTF2A1			WDR34		RRP15						RMND5A			TYSND1
		SCNN1A	HSPA14	OSBPL2	ARHGAP12			GGACT			JAM2	CCAR2					LSM14A								EML5			SET		RSRC1						MAF1			PPA1
		LTBR	SUV39H2	COL9A3	KIF5B			TMTC4			GTF3C6	BIN3					RP11-611O2.5								TTC8			ZDHHC12		RTCB						NRN1			PCBD1
		CHD4	DCLRE1C	TCFL5	PARD3			TPP2			CLU	CHMP7					RP11-620J15.3								TRIP11			SH3GLB2		RTL8A						SLC44A3			DNAJB12
		COPS7A	RPP38	GID8	ANKRD30A			ERCC5			CMTR1	R3HCC1					INAFM1								CPSF2			PTPA		RTL8C						SDSL			P4HA1
		LRRC23	NMT2	YTHDF1	LINC00993			EFNB2			BTBD6	PPP2R2A					CNPY2								TMEM251			IER5L		RTRAF						MT1E			MRPS16
		ATN1	FAM171A1	EEF1A2	ZNF33A			IRS2			UFD1L	PNMA2					RP11-386G11.10								BTBD7			NTMT1		RUFY3						GOLGB1			CHCHD1
		U47924.27	NSUN6	PTK6	HNRNPF			RAB20			PDE8B	DPYSL2					RP11-553L6.5								IFI27L1			PTGES		RUNX1						NFKBIL1			VCL
		PHB2	ARL5B	SLC2A4RG	ZNF32			CARKD			EAPP	STMN4					SNHG19								GLRX5			GPR107		RUSC1						NAGLU			COMTD1
		PEX5	NEBL	ZNF512B	TIMM23			CARS2			OXCT1	SCARA3					BOP1								C14orf132			ASS1		RUVBL1						SERPINI1			LRMDA
		MAGOHB	CASC10	SHC2	MAPK8			ANKRD10			CCM2	CCDC25					MRPL12								RP11-872J21.3			FUBP3		RYK						HDHD3			ZMIZ1
		YBX3	MLLT10	CDC34	CISD1			ATP11A			MRPL17	ELP3					GTF2I								VRK1			EXOSC2		S100A13						TNPO1			ZCCHC24
		SMIM10L1	DNAJC1	GAMT	TFAM			MCF2L			BNIP3	ZNF395					SNHG25								CYP46A1			UCK1		S100A16						TWISTNB			NUTM2B-AS1
		LRP6	COMMD3	REEP6	CCDC6			CUL4A			C20orf24	FZD3					MRPS21								EML1			SPACA9		S100A2						NR4A1			TMEM254
		MANSC1	BMI1	MEX3D	ANK3			LAMP1			ACYP2	EXTL3					NDUFA7								SLC25A29			GTF3C5		SAE1						ARMC9			PRXL2A
		GPRC5A	MSRB2	SCAMP4	REEP3			GRTP1			MXI1	HMBOX1					CTC-444N24.11								RCOR1			SURF6		SAP18						UBE2O			GHITM
		HEBP1	KIAA1217	BTBD2	DNAJC12			TMCO3			ADAM22	DCTN6					FBXO17								CDC42BPB			SURF2		SAR1B						TOM1L1			LDB3
		PLBD1	PRTFDC1	TIMM13	SLC25A16			TFDP1			CCDC80	GTF2E2					NCBP2-AS2								APOPT1			SURF4		SARS						TMEM167A			BMPR1A
		H2AFJ	THNSL1	ZNF57	HK1			CDC16			LSM10	PPP2CB					NUDT3								XRCC3			VAV2		SAV1						RAB4A			ADIRF
		WBP11	ANKRD26	ZNF77	TSPAN15			UPF3A			ZNF462	MAK16					POM121C								ZFYVE21			BRD3		SBDS						CMAS			NUTM2A-AS1
		ERP27	YME1L1	GNA11	C10orf35			CCNB1IP1			SPCS1	DUSP26					CD24								KIF26A			WDR5		SCAMP1						CRIP2			LINC00863
		RERG	MASTL	NFIC	H2AFY2			PNP			PUF60	BRF2					RP3-428L16.2								C14orf79			RXRA		SCAMP3						CDK7			ATAD1
		DERA	RAB18	TJP3	USP54			ANG			NOP58	EIF4EBP1					WBSCR16								JAG2			MRPS2		SCAND1						CRELD1			PTEN
		MGST1	WAC	PIAS4	VCL			NDRG2			AFG3L1P	DDHD2					PPP4R3B								MTA1			UBAC1		SCARB2						APOC2			RNLS
		CMAS	BAMBI	STAP2	ADK			ZNF219			TP53TG1	WHSC1L1					UHRF1								MKRN3			TMEM250		SCCPDH						ADGRG1			PANK1
		LYRM5	SVIL	LRG1	KAT6B			PRMT5			MCM3	FGFR1					PCGF2								NDN			SEC16A		SCD						STXBP4			MARCH5
		RP11-707G18.1	MTPAP	TICAM1	COMTD1			AJUBA			CCT6P3	GOLGA7					ACACA								DKFZP434L187			EGFL7		SCFD1						PDHX			FRA10AC1
		ITPR2	EPC1	KDM4B	KCNMA1			PSMB5			DLG1	AP3M2					CDR1-AS								FAN1			AGPAT2		SCGB3A1						RHOJ			NOC3L
		STK38L	ITGB1	PTPRS	DLG5			AP1G2			MED24	PLAT					LLNLR-245B6.1								OTUD7A			TMEM141		SCGB3A2						C11orf74			PDLIM1
		MRPS35	PARD3	LONP1	PPIF			DHRS4			YEATS4	VDAC3													ARHGAP11A			RABL6		SCIN						ZMYM4			SORBS1
		AMN1	CUL2	MLLT1	EIF5AL1			DHRS4L2			MSANTD4	THAP1													KATNBL1			MAMDC4		SCNN1A						MAFG			ZDHHC16
		RP11-467L13.7	CCNY	ACER1	TMEM254			PCK2			PPP2R5E	RNF170													AQR			C8G		SCNN1B						CBX3			MMS19
		ZCRB1	ZNF248	KHSRP	FAM213A			EMC9			RP11-977G19.5	PRKDC													DPH6			PTGDS		SCOC						PDIA6			UBTD1
		TWF1	ZNF33A	SLC25A23	GHITM			IPO4			TMEM158	MCM4													C15orf41			MAN1B1		SCP2						TRIML2			AVPI1
		SLC38A1	ZNF37A	CRB3	ADIRF			KHNYN			LRP4	UBE2V2													FAM98B			SSNA1		SCPEP1						GSTZ1			MARVELD1
		TMEM106C	GPRIN2	INSR	MARCH5			STXBP6			ARHGAP5	RB1CC1													FSIP1			TMEM203		SCRIB						CELSR2			CRTAC1
		ADCY6	PTPN20	CAMSAP3	MYOF			ARHGAP5			MRPL9	ATP6V1H													BUB1B			TUBB4B		SCRN1						PTPMT1			R3HCC1L
		CACNB3	MAPK8	LRRC8E	PDLIM1			EGLN3			AKT2	TCEA1													KNSTRN			NELFB		SCYL1						MAGEA12			LOXL4
		RND1	ANK3	TGFBR3L	ALDH18A1			FAM177A1			CARHSP1	LYPLA1													BAHD1			TOR4A		SDC1						CRYL1			PYROXD2
		ARF3	TET1	CERS4	TM9SF3			FOXA1			SF3B2	MRPL15													CASC5			EXD3		SDCBP2						NMT1			HPS1
		TUBA1C	DDX21	ZNF121	ZDHHC16			FKBP3			KLHL24	TMEM68													RAD51			NSMF		SDF2L1						MVB12A			GOT1
		SPATS2	SUPV3L1	ZNF562	GOT1			SAV1			DNM3	TGS1													DNAJC17			ARRDC1		SDHA						VIPAS39			SCD
		PRPF40B	TSPAN15	DNM2	SCD			PYGL			GJC1	IMPAD1													SPINT1			BET1L		SDHC						RAB10			HIF1AN
		GALNT6	C10orf35	SMARCA4	OLMALINC			ABHD12B			MAGEH1	FAM110B													RHOV			RIC8A		SDR16C5						ACTN1			MRPL43
		NR4A1	H2AFY2	LDLR	MRPL43			ERO1A			MEST	RP11-25K19.1													OIP5			SIRT3		SDR39U1						MRPL36			LZTS2
		ATG101	TYSND1	RAB3D	KAZALD1			PSMC6			XPO1	RAB2A													NUSAP1			PSMD13		SEC13						DOCK7			SFXN3
		KRT18	PCBD1	TMEM205	DPCD			GNPNAT1			RAD17	CHD7													NDUFAF1			PGGHG		SEC23IP						WRB			DPCD
		EIF4B	CHST3	TNPO2	NPM3			BMP4			COMMD4	ASPH													MAPKBP1			PKP3		SEC24C						TTC4			POLL
		RP11-983P16.4	ANAPC16	HOOK2	NOLC1			CNIH1			REPIN1	NKAIN3													STARD9			HRAS		SEC61A1						MT2A			NPM3
		CSAD	CAMK2G	MRI1	CUEDC2			GMFB			C5orf24	ARMC1													LCMT2			RASSF7		SEC61G						HEXA			PPRC1
		SMUG1	VCL	SAMD1	ARL3			PSMA3			BABAM1	MTFR1													TUBGCP4			MIR210HG		SECISBP2L						MTFR1L			NOLC1
		CBX5	COMTD1	ILVBL	GSTO2			TMEM30B			CSE1L	RRS1													PPIP5K1			PHRF1		SELENBP1						AKT3			CUEDC2
		COPZ1	DLG5	WIZ	PLEKHS1			MTHFD1			RRP36	C8orf46													ELL3			DEAF1		SELENOH						UTP15			ARL3
		ZNF385A	TMEM254	SLC35E1	CCDC186			PLEKHG3			CRYAB	COPS5													MFAP1			EPS8L2		SELENOI						BAIAP2			BORCS7
		PYM1	FAM213A	SIN3B	TRUB1			RAB15			DDA1	CSPP1													WDR76			GATD1		SELENON						KCNS3			CNNM2
		RAB5B	CCSER2	CPAMD8	GFRA1			MPP5			ATRAID	TERF1													SORD			AP006621.3		SELENOP						ARFGAP1			NT5C2
		SUOX	BMPR1A	NR2F6	SHTN1			ATP6V1D			LIMK1	STAU2													SHF			SLC25A22		SELENOS						LYPLAL1			SH3PXD2A
		ERBB3	ADIRF	PGLS	CACUL1			EIF2S1			DMTF1	GDAP1													CEP152			PNPLA2		SELENOW						CHST3			GSTO1
		MYL6B	PAPSS2	GDF15	EIF3A			PLEK2			TMEM60	CRISPLD1													GALK2			CD151		SEM1						MFSD3			XPNPEP1
		NABP2	FRA10AC1	UPF1	FAM45A			SLC39A9			CYSTM1	ZFHX4													SLC27A2			CHID1		SEMA3B						DARS2			MXI1
		CNPY2	PDLIM1	DDX49	SFXN4			COX16			KIF5C	PEX2													TNFAIP8L3			TOLLIP		SEMA4B						DPH1			GPAM
		SPRYD4	TCTN3	SUGP2	PRDX3			SYNJ2BP			AEBP1	PKIA													TMOD2			SYT8		SEMA4C						BAIAP2L1			TCF7L2
		DDIT3	ZNF518A	TMEM161A	SEC23IP			PSEN1			ZMPSTE24	ZC2HC1A													DYX1C1			MRPL23		SEPT10						STT3A			NHLRC2
		MBD6	FRAT2	GATAD2A	NSMCE4A			DLST			RBM10	STMN2													TEX9			ASCL2		SEPT8						RIPOR1			TRUB1
		AGAP2-AS1	ZDHHC16	LPAR2	TACC2			MLH3			BRK1	HEY1													MNS1			KCNQ1OT1		SERBP1						PCMTD2			HSPA12A
		CDK4	MORN4	ATP13A1	PLEKHA1			ACYP1			MRPL24	MRPS28													CCNB2			CDKN1C		SERINC2						GPR107			FAM204A
		SRGAP1	MARVELD1	ZNF737	PSTK			C14orf1			JAM3	ZBTB10													MYO1E			SLC22A18		SERPINB5						SLC37A3			NANOS1
		SLC35E3	CRTAC1	ZNF626	ACADSB			GSTZ1			COLGALT2	ZNF704													FAM81A			PHLDA2		SERPINB6						LUC7L2			EIF3A
		RAB3IP	PYROXD2	ZNF66	OAT			AHSA1			CKAP5	LRRCC1													C2CD4B			PGAP2		SERPINH1						CHSY1			FAM45A
		KCNC2	LZTS2	ZNF91	LHPP			SPTLC2			TBX2-AS1	C8orf59													CSNK1G1			RRM1		SERTAD1						EXT2			SFXN4
		PAWR	MGEA5	LRP3	CTBP2			PSMC1			CHCHD3	CPNE3													KIAA0101			CAVIN3		SERTAD2						DOLK			PRDX3
		KITLG	LDB1	GPI	UROS			ITPK1			BRD8	MMP16													TRIP4			ARFIP2		SERTAD4						PTPRZ1			BAG3
		MRPL42	NOLC1	ZNF302	BCCIP			IFI27L1			PSMC5	TMEM55A													PDCD7			MRPL17		SESTD1						DIP2C			ATE1
		NTN4	OBFC1	KMT2B	DHX32			SERPINA1			PRRC2A	OTUD6B													VWA9			ST5		SETD5						TIMP3			TACC2
		SNRPF	GSTO2	SYNE4	FANK1			CLMN			KNOP1	FAM92A1													TIPIN			TMEM41B		SETD7						ABHD4			PLEKHA1
		ARL1	SMC3	CAPNS1	MGMT			SNHG10			PLPPR1	TMEM67													ZWILCH			IPO7		SEZ6L2						ARHGEF12			HTRA1
		CHPT1	PDCD4	SIPA1L3	GLRX3			GLRX5			DPY30	PDP1													AAGAB			WEE1		SF3B4						GLUD2			PSTK
		ASCL1	TCF7L2	PAK4	BNIP3			GSKIP			APC2	GEM													IQCH			ADM		SF3B5						SLC35F6			CPXM2
		C12orf73	CCDC186	SAMD4B	STK32C			SETD3			MSMO1	KIAA1429													SKOR1			RNF141		SF3B6						ITGB4			OAT
		APPL2	ABLIM1	EID2	PWWP2B			DEGS2			NDUFA7	NDUFAF6													CORO2B			ZBED5-AS1		SFN						YTHDF3			FAM53B
		RIC8B	VAX1	BLVRB	ZNF511			SLC25A29			ZNF738	SDC2													KIF23			PARVA		SFTPD						DNAJA4			CTBP2
		MTERF2	NANOS1	LTBP4	FKBP4			DIO3OS			SNW1	LAPTM4B													UACA			RRAS2		SFXN1						PARVA			UROS
		ALKBH2	SEC23IP	ITPKC	TULP3			ANKRD9			CDH2	MATN2													LARP6			COPB1		SGK1						BCL9			BCCIP
		UNG	TACC2	TMEM91	TSPAN9			RCOR1			MRPS12	HRSP12													THAP10			NUCB2		SGMS2						PLXNB1			DHX32
		MMAB	METTL10	CXCL17	DYRK4			AMN			PCNA	RP11-410L14.2													ARIH1			TSG101		SGPL1						MED8			ADAM12
		MVK	CTBP2	LYPD3	NDUFA9			CDC42BPB			SMARCE1	POLR2K													LOXL1			ZDHHC13		SH3BGRL2						RNF145			C10orf90
		IFT81	MGMT	CBLC	CD9			CKB			ZNF445	RNF19A													ISLR2			NAV2		SH3BP4						ZMYND8			DOCK1
		TCTN1	BNIP3	TRAPPC6A	SCNN1A			PPP1R13B			FHL1	ANKRD46													EDC3			HTATIP2		SH3PXD2A						ZNF670-ZNF695			MGMT
		HECTD4	STK32C	PPP1R13L	LTBR			INF2			POLR2G	NCALD													FAM219B			FANCF		SH3RF1						PRMT2			GLRX3
		RITA1	PWWP2B	RTN2	COPS7A			AKT1			RP13-39P12.3	BAALC													RPP25			SVIP		SH3YL1						BCL2L2			BNIP3
		SDSL	FKBP4	SLC1A5	PTMS			CEP170B			LYRM2	DCAF13													SNUPN			CCDC34		SHARPIN						TP53INP2			ZNF511
		TBX3	TSPAN9	ARHGAP35	ATN1			AHNAK2			PRRX1	LRP12													FBXO22			LGR4		SHC1						SNX10			ECHS1
		MED13L	PLEKHG6	LMTK3	U47924.27			NUDT14			ECI2	OXR1													HMG20A			LIN7C		SHMT2						POGK			ERC1
		FBXO21	ATN1	SULT2B1	EMG1			BTBD6			PIN4	EBAG9													LINGO1			IMMP1L		SHROOM3						NOL3			ADIPOR2
		VSIG10	C12orf57	C19orf73	LPCAT3			PACS2			TMEM129	SYBU													CIB2			RCN1		SHTN1						ASPH			FKBP4
		SUDS3	C1RL	PPFIA3	CD163L1			MTA1			COX20	UTP23													DNAJA4			PRRG4		SIAE						SLC43A3			TULP3
		HSPB8	CLSTN3	TRPM4	MAGOHB			CRIP1			MRPS26	RAD21													WDR61			QSER1		SIGMAR1						ILK			TEAD4
		PXN-AS1	CD163L1	PRRG2	LRP6			C14orf80			TNIK	MED30													PSMA4			CSTF3		SIPA1L2						KIAA1217			TSPAN9
		NRAV	SMIM10L1	KCNC3	MANSC1			CYFIP1			KAT5	MRPL13													CHRNA5			CAPRIN1		SIVA1						FZD7			DYRK4
		P2RX4	LRP6	ZNF577	GPRC5A			TJP1			RPF1	C8orf76													ARNT2			EHF		SIX1						CASTOR1			TNFRSF1A
		BCL7A	MANSC1	ZNF613	HEBP1			FMN1			SMARCB1	ZHX1													ABHD17C			APIP		SKA2						VLDLR			LTBR
		DENR	CDKN1B	ZNF649	H2AFJ			NOP10			ACTR10	WDYHV1													MEX3B			PDHX		SLC11A2						LGALS3BP			MRPL51
		CDK2AP1	GPRC5A	ZNF350	ERP27			LPCAT4			MCM6	FBXO32													EFTUD1			C11orf74		SLC12A2						LZTS1			COPS7A
		TMED2	EMP1	TMC4	RERG			C15orf52			GCDH	TATDN1													GOLGA6L9			HSD17B12		SLC12A7						EGLN1			MLF2
		ZNF664	H2AFJ	CDC42EP5	DERA			GCHFR			LIFR	SQLE													CPEB1			EXT2		SLC16A1						ATP6AP1			PTMS
		BRI3BP	ERP27	RDH13	PIK3C2G			PPP1R14D			ARL3	FAM84B													AP3B2			SLC35C1		SLC16A9						PDK2			LRRC23
		AACS	PLEKHA5	EPS8L1	PLEKHA5			RP11-532F12.5			BDH2	MYC													HOMER2			CKAP5		SLC19A2						SLC38A2			ATN1
		ULK1	ST8SIA1	TMEM238	CMAS			SPINT1			FBXO21	ASAP1													NTRK3			C11orf49		SLC1A5						ADAM9			PEX5
		PXMP2	PPFIBP1	ISOC2	LYRM5			RHOV			MAGOH	PHF20L1													MRPL46			PACSIN3		SLC20A1						PKP4			RIMKLB
		ZNF605	FAM60A	ZNF667	ASUN			CHP1			FAT1	KHDRBS3													AEN			PSMC3		SLC20A2						GPRC5A			A2M
		RP11-61K9.3	KIF21A	SLC27A5	TM7SF3			TMEM87A			TRMT112	COL22A1													MFGE8			PTPMT1		SLC22A18						TGFBR1			MAGOHB
		N6AMT2	GXYLT1	CECR2	MRPS35			TMEM62			HOXA7	PTK2													FANCI			MTCH2		SLC22A23						UACA			YBX3
		SAP18	PRICKLE1	SLC25A18	FAM60A			CKMT1B			RCN2	ARC													KIF7			TNKS1BP1		SLC22A31						POMGNT1			LRP6
		MRPL57	SLC38A1	BCL2L13	PKP2			CKMT1A			PTRH2	LY6H													BLM			SSRP1		SLC25A1						COL4A3BP			HEBP1
		MTIF3	TMEM106C	PEX26	ZCRB1			EIF3J			ST3GAL5	GLI4													MAN2A2			SLC43A3		SLC25A23						SEMA7A			EMP1
		DCLK1	ADCY6	SLC25A1	TWF1			SORD			DHX9	TOP1MT													RCCD1			TIMM10		SLC25A25						RIMKLB			H2AFJ
		KBTBD7	CACNB3	TXNRD2	SLC38A1			SHF			B4GALT5	SCRIB													PRC1			MED19		SLC25A29						GNL1			EPS8
		TSC22D1	SPATS2	COMT	TMEM106C			GALK2			ZNF292	PUF60													SLCO3A1			TMX2		SLC25A36						DEPP1			STRAP
		NUDT15	MCRS1	BCR	CACNB3			MAPK6			LUC7L2	NRBP2													FAM174B			SELENOH		SLC25A39						PCDHGA12			DERA
		CAB39L	SMARCD1	CHCHD10	RND1			MYO5C			LEO1	EXOSC4													NR2F2			CTNND1		SLC25A4						NFIC			MGST1
		DACH1	CSRNP2	GSTT2B	ARF3			GCNT3			TPM1	CYC1													IGF1R			STX3		SLC25A5						DYNC2H1			PLEKHA5
		MZT1	SMAGP	DDT	TUBA1C			HACD3			DCAF16	HSF1													SYNM			TCN1		SLC2A1						SEH1L			PDE3A
		KLF5	KRT6B	GUCD1	SPATS2			RAB11A			VPS45	SLC52A2													RAB11FIP3			CCDC86		SLC30A1						SHMT1			CMAS
		UCHL3	KRT5	GGT1	SLC11A2			SMAD3			TRIM52-AS1	CYHR1													PIGQ			PRPF19		SLC35A2						FBXL2			ETFRF1
		UGGT2	CSAD	KIAA1671	SMAGP			CALML4			FAM134B	KIFC2													RAB40C			DDB1		SLC35A3						ARHGEF40			BHLHE41
		FARP1	RARG	THOC5	GALNT6			GLCE			MTCH2	PPP1R16A													WDR90			FEN1		SLC35B1						DHX9			SSPN
		TM9SF2	HOXC13	SEC14L2	ATG101			NEO1			TCF4	MFSD3													JMJD8			ASRGL1		SLC35B2						NCKAP1			TM7SF3
		RP11-12G12.7	HOXC11	MORC2	KRT5			NPTN			G6PC3	LRRC24													METRN			GANAB		SLC35F5						PKN2			PPFIBP1
		TMTC4	HOXC10	ISX	RP11-983P16.4			RPP25			MYEF2	C8orf82													NARFL			TMEM223		SLC37A3						DALRD3			MRPS35
		MCF2L	HOXC6	HMGXB4	CSAD			COMMD4			USP54	ZNF7													CHTF18			ATL3		SLC37A4						CREB3L2			FAR2
		GRTP1	HOXC9	MB	RARG			TSPAN3			TXNL1	ZNF250													TELO2			RTN3		SLC39A1						BBS2			TMTC1
		TMCO3	HOXC8	RBFOX2	C12orf10			DNAJA4			HEPACAM	ZNF16													IFT140			MARK2		SLC39A11						GRB10			AC024940.1
		TFDP1	SMUG1	H1F0	HOXC10			TMED3			NMB	C8orf33													CRAMP1			MACROD1		SLC39A14						LATS2			DENND5B
		UPF3A	GTSF1	MAFF	HOXC9			ABHD17C			YWHAG	RFX3													HAGH			STIP1		SLC39A4						TYW3			AMN1
		APEX1	ERBB3	SYNGR1	SMUG1			CEMIP			EXOC5	GLIS3													FAHD1			TRPT1		SLC39A6						MAOB			BICD1
		RNASE4	MYL6B	FAM83F	COPZ1			NMB			PAK1IP1	CDC37L1													TBL3			FKBP2		SLC39A8						BMPR2			FGD4
		ZNF219	SMARCC2	XPNPEP3	ZNF385A			MRPL46			FAM127B	AK3													SLC9A3R2			PPP1R14B		SLC39A9						IFI6			CPNE8
		HNRNPC	CNPY2	SREBF2	ORMDL2			ABHD2			CRCP	GLDC													TSC2			BAD		SLC3A2						FRMD8			KIF21A
		MRPL52	NXPH4	SERHL2	PYM1			SEMA4B			TRAPPC2P1	MPDZ													PKD1			ESRRA		SLC41A3						CERS5			ZCRB1
		PRMT5	CDK4	PACSIN2	RAB5B			CIB1			CPNE1	NFIB													PGP			SAC3D1		SLC43A3						MTMR9LP			TWF1
		HAUS4	TSFM	BIK	ERBB3			RCCD1			EMC6	SNAPC3													E4F1			ZFPL1		SLC44A1						PREB			TMEM117
		PSMB5	XRCC6BP1	TTLL12	MYL6B			ARRDC4			HILPDA	PSIP1													ECI1			TM7SF2		SLC48A1						NME7			ANO6
		HOMEZ	LRIG3	WNT7B	NABP2			SNRPA1			KPNA6	RRAGA													C16orf59			ZNHIT2		SLC50A1						CDK2AP1			TMEM106C
		SLC22A17	XPOT	PPARA	CNPY2			RHBDF1			DHRS1	MLLT3													TBC1D24			SYVN1		SLC52A2						PPME1			PFKM
		EFS	CAND1	ZBED4	SPRYD4			FAM234A			LSM1	KLHL9													KCTD5			MRPL49		SLC6A14						ITIH6			PRKAG1
		THTPA	NUP107	NRIP1	PIP4K2C			AXIN1			RPA2	ELAVL2													PKMYT1			CAPN1		SLC6A8						PLAG1			TUBA1C
		DHRS4-AS1	CCT2	N6AMT1	AGAP2-AS1			TMEM8A			DCTN6	NDUFB6													PAQR4			SCYL1		SLC7A11						WIPI1			SPATS2
		DHRS4	ATXN7L3B	LTN1	CDK4			DECR2			TTC1	FAM219A													CLDN9			LTBP3		SLC7A8						WDR35			LIMA1
		DHRS4L2	PHLDA1	CLDN8	METTL1			CAPN15			VPS72	ENHO													ZNF205			SSSCA1		SLC9A3R1						FADS3			LARP4
		DCAF11	CSRP2	URB1	TSFM			RAB40C			MUM1	CNTFR													TIGD7			FAM89B		SLIRP						AZGP1			DIP2B
		EMC9	PAWR	PAXBP1	TMEM5			C16orf13			FEZ1	RPP25L													CLUAP1			SIPA1		SLK						PHETA2			SLC11A2
		DHRS1	CCDC59	RUNX1	SRGAP1			FAM195A			ATN1	DCTN3													DNAJA3			EFEMP2		SMAD3						CX3CL1			LETMD1
		NOVA1	MRPL42	CBR3	TMBIM4			MSLN			ASCL1	SIGMAR1													NMRAL1			BANF1		SMAD5						GADD45GIP1			NR4A1
		ARHGAP5	NTN4	DOP1B	YEATS4			WDR24			METTL23	RP11-195F19.5													ANKS3			CST6		SMAGP						IGF1R			ATG101
		SPTSSA	TMPO	HLCS	CCT2			HAGHL			C19orf43	DNAJB5													GLYR1			KLC2		SMARCA4						CAV1			AC068888.1
		FAM177A1	NUP37	PIGP	RAB3IP			HN1L			DPY19L1	STOML2													UBN1			RAB1B		SMARCD2						NLGN1			TNS2
		MIPOL1	C12orf73	TTC3	ATXN7L3B			MRPS34			KEAP1	TPM2													TMEM186			YIF1A		SMARCE1						HMGCL			RARG
		FOXA1	TDG	BRWD1	PAWR			FAHD1			HNRNPA0	CREB3													USP7			MRPL11		SMC4						MSI2			MFSD5
		TTC6	CKAP4	TMPRSS2	KITLG			MSRB1			CYHR1	HINT2													EMP2			CCS		SMC6						ABCD1			C12orf10
		FKBP3	MTERF2	C2CD2	MRPL42			NOXO1			GCAT	RNF38													DEXI			C11orf80		SMG7						SPARCL1			AAAS
		ATP5S	PWP1	ZBTB21	VEZT			GFER			RNF157	ZCCHC7													RMI2			RCE1		SMIM15						KIAA1191			TARBP2
		TXNDC16	ALKBH2	TFF3	NTN4			NTHL1			RUFY3	POLR1E													GSPT1			PC		SMIM4						CHD4			SMUG1
		GNPNAT1	UNG	SLC37A1	ACTR6			SNHG19			DHX36	DCAF10													SHISA9			LRFN4		SMIM7						TSEN34			CBX5
		GMFB	KCTD10	AGPAT3	ARL1			TRAF7			IDH3B	RP11-262H14.4													ERCC4			RHOD		SMPD4						DYNC1I1			COPZ1
		TIMM9	MMAB	PFKL	MYBPC1			MLST8			PJA1	SMC5													NPIPA1			SSH3		SMPDL3B						SPON2			CDK2
		DAAM1	MVK	UBE2G2	CHPT1			PGP			TMCO1	RFK													ARL6IP1			CLCF1		SMS						EIF2AK4			RAB5B
		PPM1A	TCTN1	FTCD	C12orf73			ECI1			POLB	CEP78													GDE1			TMEM134		SMUG1						LBX2-AS1			ERBB3
		TMEM30B	ATXN2	LSS	TXNRD1			ZG16B			VGLL4	PSAT1													GPRC5B			PITPNM1		SMYD2						OTUD7B			PA2G4
		HSPA2	PTPN11	PCNT	CKAP4			PRSS22			AP1S1	TLE1													ERI2			NUDT8		SNAPIN						BSCL2			MYL6B
		PLEKHG3	RITA1	MT-ATP8	TMEM263			PAQR4			FOXG1	FRMD3													AC004381.6			UNC93B1		SNF8						UBQLN1			NABP2
		MPP5	MED13L	MT-ND4L	MTERF2			TNFRSF12A			CDS2	UBQLN1													C16orf52			ALDH3B1		SNHG16						CD320			CS
		ATP6V1D	C12orf49	MT-ND5	PWP1			CCDC64B			CYB5D2	GKAP1													USP31			NDUFS8		SNHG19						INSR			CNPY2
		VTI1B	HRK	MT-ND6	ALKBH2			DNASE1			TNC	NTRK2													UBFD1			C11orf24		SNHG3						CARD19			SPRYD4
		ACTN1	FBXO21		UNG			TRAP1			CLPX	NAA35													PLK1			LRP5		SNHG8						UBXN6			NAB2
		EXD2	VSIG10		MMAB			PPL			LAGE3	GOLM1													SBK1			MRPL21		SNRNP25						IER3IP1			SHMT2
		SLC39A9	SUDS3		MVK			USP7			TSEN15	ISCA1													PAGR1			CCND1		SNRNP70						RASAL2			DDIT3
		COX16	MSI1		GLTP			EMP2			SMPD1	GAS1													KCTD13			CTTN		SNRPA1						ARHGEF17			MBD6
		SYNJ2BP	TRIAP1		IFT81			RSL1D1			MSANTD3	CDK20													HIRIP3			DHCR7		SNRPC						TCF7L2			DCTN2
		TTC9	CAMKK2		GPN3			GSPT1			DNAJC8	SECISBP2													YPEL3			FOLR1		SNRPD1						SCUBE2			AGAP2-AS1
		ACOT2	TMEM120B		TCTN1			PLA2G10			GADD45G	GADD45G													TBC1D10B			STARD10		SNRPD3						QSER1			TSPAN31
		ACOT4	BCL7A		ALDH2			NPIPA1			FAHD2A	DIRAS2													ZNF48			MRPL48		SNRPE						NRCAM			CDK4
		DNAL1	MLXIP		RITA1			NOMO1			C11orf96	IARS													ZNF768			COA4		SNRPF						ZNF462			METTL1
		ENTPD5	CLIP1		TBX3			PDXDC1			NDUFAB1	NOL8													ZNF764			PPME1		SNRPG						RPGR			AC084033.3
		BBOF1	DENR		VSIG10			RRN3			RP11-410L14.2	C9orf3													RP11-146F11.1			PGM2L1		SNTB1						TMX2			PPM1H
		ALDH6A1	HIP1R		SUDS3			FOPNL			COPS5	ERCC6L2													CCDC189			POLD3		SNU13						PON2			RXYLT1
		TMED10	VPS37B		HSPB8			ARL6IP1			EXOC4	HABP4													ZNF629			SERPINH1		SNX12						PTP4A1			RASSF3
		TTLL5	CDK2AP1		TRIAP1			SMG1			IFT43	TMOD1													HSD3B7			TSKU		SNX24						COL6A1			GNS
		C14orf1	SBNO1		SRSF9			TMC7			LRRC58	TSTD2													ORC6			PAK1		SNX30						SGCE			SLC35E3
		IFT43	DDX55		NRAV			TMC5			RAB9A	XPA													BRD7			AAMDC		SNX4						YKT6			MDM2
		IRF2BPL	ZNF664		MLEC			GDE1			DAAM1	MRPL50													TOX3			NDUFC2		SOCS2						SPARC			CCT2
		CIPC	FAM101A		BCL7A			KNOP1			MRPL28	RNF20													RPGRIP1L			RAB30-AS1		SOCS7						GTF3C1			ATXN7L3B
		GSTZ1	SCARB1		DENR			LYRM1			NDUFA10	SMC2													CRNDE			PRSS23		SOD1						FOXO3			LIN7A
		AHSA1	AACS		CDK2AP1			TMEM159			FADS1	TMEM38B													IRX5			RAB38		SORBS2						CTHRC1			SLC6A15
		ZC3H14	PUS1		ZNF664			ANKS4B			CCDC53	ZNF462													IRX6			C11orf54		SORT1						VTA1			ALX1
		TTC8	FBRSL1		AACS			UQCRC2			MRPS7	RAD23B													RSPRY1			YAP1		SOWAHC						DAPK1			MRPL42
		EFCAB11	PXMP2		PXMP2			ERN2			TMEM178B	CTNNAL1													CIAPIN1			MMP7		SOX2						SELENBP1			PLXNC1
		TC2N	PGAM5		IFT88			NSMCE1			LHFP	DNAJC25													COQ9			RDX		SOX2-OT						TMED4			METAP2
		NDUFB1	GOLGA3		N6AMT2			XPO6			TMEM128	INIP													KATNB1			COLCA2		SOX4						B3GAT3			GAS2L3
		TMEM251	MPHOSPH8		MRPL57			CLN3			PAQR4	ZNF883													CFAP20			PPP2R1B		SOX9						GPC1			ARL1
		IFI27L1	PSPC1		MIPEP			ATXN2L			LAMTOR2	PRPF4													GINS3			C11orf1		SP1						TCEAL1			CHPT1
		SERPINA11	ZMYM5		SHISA2			TUFM			PTPRA	POLE3													NDRG4			PTS		SPAST						ABHD16A			GNPTAB
		SERPINA5	ZMYM2		MTIF3			SH2B1			EMC4	RGS3													SETD6			TMPRSS4		SPATS2L						ARHGAP5-AS1			NT5DC3
		SERPINA3.1	GJB2		ATP5EP2			RP11-345J4.5			MAGED2	PSMD5-AS1													CDH8			MPZL2		SPCS2						PRADC1			C12orf45
		GSC	GJB6		SLC7A1			QPRT			CDK14	RAB14													NAE1			BCL9L		SPECC1L						PELI2			ALDH1L2
		DICER1	IFT88		RFC3			MAZ			SQLE	RBM18													KIAA0895L			SLC37A4		SPIN1						B9D1			CKAP4
		CLMN	N6AMT2		TSC22D1			AC009133.12			PFN2	STRBP													PLEKHG4			HYOU1		SPINK5						CSTF1			TMEM263
		SNHG10	LATS2		TPT1-AS1			MVP			CLEC11A	NEK6													CTCF			HMBS		SPINT1						TTC37			MTERF2
		DEGS2	MICU2		SUCLA2			SEZ6L2			MRPS11	ARPC5L													PARD6A			TRIM29		SPINT1-AS1						PCOLCE			PWP1
		SLC25A29	FGF9		NUDT15			ASPHD1			EPM2AIP1	SCAI													GFOD2			ARHGEF12		SPPL2B						PCYT2			CORO1C
		MOK	MIPEP		CAB39L			TMEM219			NOL7	RABEPK													CDH3			EI24		SPRED1						ARHGAP21			ALKBH2
[truncated: 1,750 more rows]

## Sheet: Table S3
Table S3. The genelist of FSS.
Gene
IGFBP1
NFKBIA
MST1
TAGLN
DAO
PRKCH
DUSP1
BHLHE40
DLC1
IFI16
CEBPB
ITGB3
MAD1L1
MVP
TGFBI
SELENBP1
GADD45G
DHRS2
KLF4
BCL2L2
CAPNS1
HSPA9
GNMT
CREG1
ARID4B
SREBF1
TMEM9B
BCLAF1
SPARC
PPP2R1A
YPEL3
PEA15
HIPK2
NDRG1
NOTCH3
RBP1
SRSF1
WNT5A
SFN
IRF7
HTRA1
ABI3
JUNB
MT1G
ERBB2
PROX1
PPP2R5A
HNRNPC
PINX1
ATRX
KDM6B
MNX1
PEX19
PITX1
MAP2K6
SPIN1
SMAD5
BMP4
PGR
BMPR2
HDAC1
MINK1
ING5
CDKN2B
PEBP1
FOXA1
STAT6
TIGAR
RBM38
ARRB1
RRP8
FGFR3
TP53
PURB
FGFR1
ZCCHC10
SALL1
RTN4
LY6D
EGLN1
FBXO22
PNPT1
CDKN1C
UBTD1
TBPL1
CD82
NRSN2
SMAD1
METTL14
RELA
NINJ1
SOX2
SOX5
CHEK1
HEPACAM
CDK5
RBL2
ATRAID
GEMIN2
SMARCB1
MARCKS
CDK5R1
ATG10
TOP3A
GRIK2
BTG1
PHB
PDZD2
CDC6

## Sheet: Table S4
Table S4. The AUC value of FSS and other published signatures among different datasets.
	Testing Cohort	Hugo_SKCM_Cohort	Van_SKCM_Cohort	Kim_GC_Cohort	Zhao_GBM_Cohort	Synder_UC_Cohort	Mariathasan_UC_Cohort	Auslander_SKCM_Cohort
FSS	0.79	0.68	0.65	0.67	0.69	0.7	0.68	0.63
INFG_sig	0.67	0.53	0.54	0.66	0.53	0.54	0.67	0.38
Tcell_sig	0.67	0.57	0.63	0.68	0.51	0.6	0.63	0.59
PDL1_sig	0.65	0.52	0.56	0.79	0.46	0.51	0.66	0.68
CAF_sig	0.62	0.6	0.52	0.56	0.63	0.61	0.67	0.65
NLRP3_sig	0.61	0.46	0.62	0.62	0.64	0.46	0.64	0.38
Cytotoxic_sig	0.43	0.43	0.29	0.77	0.57	0.49	0.64	0.66

## Sheet: Table S5
Table S5. The 15 MLs in SurvBenchmark.
No	Method name	Method name in paper	R function	R package	Parameters (default)
1	Lasso cox	Lasso_Cox	glmnet	glmnet	alpha=1, nfolds = 5,type.measure = "C"
2	Ridge cox	Ridge_Cox	glmnet	glmnet	alpha=0, nfolds = 5,type.measure = "C"
3	Elastic net cox	EN_Cox	glmnet	glmnet	alpha=0.5, nfolds = 5,type.measure = "C"
4	Random survival forest	RSF	rfsrc	RandomSurvivalForest	ntree = 1000 ,mtry = 10
5	Multi task logistic regression method	MTLR	mtlr	MTLR	C1=1
6	DNNSurv (Deep learning survival model)	DNNSurv	all functions required	DNNSurv	Default (https://github.com/lilizhaoUM/DNNSurv)
7	Boosting cox model	CoxBoost	coxboost	CoxBoost	stepnumber=10,penaltynumber=100
8	Cox model with genetic algorithm as feature selection method	Cox_GA	GenAlg	GenAlgo	n.features=10 (for omics) , n.features=4 (for clinical) , generation_num=20
9	Multi task logistic regression model with genetic algorithm as feature selection method	MTLR_GA	GenAlg	GenAlgo	n.features=10 (for omics) , n.features=4 (for clinical) ,generation_num=20
10	Boosting cox model with genetic algorithm as feature selection method	CoxBoost_GA	GenAlg	GenAlgo	n.features=10 (for omics) , n.features=4 (for clinical) , generation_num=20
11	Multi task logistic regression model with ranking based method as feature selection method	MTLR_DE	lmFit,eBayes	limma	n.features=10 (for omics) , n.features=4 (for clinical)
12	Boosting cox model with ranking based method as feature selection method	CoxBoost_DE	lmFit,eBayes	limma	n.features=10 (for omics) , n.features=4 (for clinical)
13	Survival support vector machine	SurvivalSVM	survivalsvm	survivalsvm	Default: sgf.sv = 5, sigf = 7, maxiter = 20, margin = 0.05, bound = 10, eig.tol = 1e-06,conv.tol = 1e-07, posd.tol = 1e-08
14	DeepSurv (Deep learning survival model)	DeepSurv	deepsurv	survivalmodels	Default: frac = 0.3, activation = "relu", num_nodes = c(4L, 8L, 4L, 2L), dropout = 0.1, early_stopping = TRUE, epochs = 100L, batch_size = 32L
15	DeepHit (Deep learning survival model)	DeepHit	deephit	survivalmodels	Default: frac = 0.3, activation = "relu", num_nodes = c(4L, 8L, 4L, 2L), dropout = 0.1, early_stopping = TRUE, epochs = 100L, batch_size = 32L

## Sheet: Table S6
Table S6. Top 15 compounds identified from high-throughput virtual screening.
No	Compounds	Molecular Weight	Rotatable Bonds	H-bond Acceptors	H-bond Donors	Docking Score
1	NHC-diphosphate (triammonium)	416.156	10	10	4	-12.775
2	Carboxyaminoimidazole ribotide	336.177	7	6	3	-12.500
3	Kinetin triphosphate (tetrasodium)	583.241	13	13	3	-12.212
4	Gemcitabine triphosphate (trisodium)	499.111	9	10	2	-12.029
5	Gln-AMS	474.455	12	9	5	-11.895
6	Caftaric acid	310.219	10	5	3	-11.785
7	Adefovir	272.182	6	5	1	-11.783
8	Orotidine 5′-monophosphate (trisodium)	365.172	7	7	3	-11.748
9	Cytarabine triphosphate (trisodium)	479.129	10	11	3	-11.716
10	Stafib-2	640.441	15	8	2	-11.686
11	Cytidine 5′-diphosphoethanolamine	445.242	11	10	4	-11.682
12	UDP-glucosamine (disodium)	564.317	14	14	7	-11.624
13	2'-Deoxyadenosine 5'-di-phos-phate (disodium)	408.183	7	9	2	-11.581
14	Cidofovir diphosphate tri(triethylamine)	435.119	11	9	2	-11.494
15	UDP-rhamnose	548.294	13	14	6	-11.437

## Sheet: Table S7
Table S7. The enrolled pan-cancer bulk RNA-seq cohorts in this study.
No	﻿Dataset (Training and Validation set)	Patients		No	﻿Dataset (Testing set)	Patients		No	﻿Dataset (In-house set)	Patients
1	TCGA-ACC	79		1	﻿E-MTAB-6134	288		1	RJ_Cohort	185
2	TCGA-BLCA	406		2	CGGA-693	657
3	TCGA-BRCA	1088		3	CGGA-301	285
4	TCGA-CESC	293		4	METABRIC	1935
5	TCGA-CHOL	36		5	prad-su2c-2019	71
6	TCGA-COAD	434		6	GSE13507	165
7	TCGA-ESCA	185		7	GSE17538	232
8	TCGA-GBM	166		8	GSE30219	274
9	TCGA-HNSC	521		9	GSE72094	398
10	TCGA-KICH	65		10	GSE138866	129
11	TCGA-KIRC	532			overall	4434
12	TCGA-KIRP	288
13	TCGA-LGG	525
14	TCGA-LIHC	367
15	TCGA-LUAD	504
16	TCGA-LUSC	494
17	TCGA-MESO	85
18	TCGA-OV	307
19	TCGA-PAAD	178
20	TCGA-PCPG	184
21	TCGA-PRAD	498
22	TCGA-READ	154
23	TCGA-SARC	263
24	TCGA-SKCM	456
25	TCGA-STAD	389
26	TCGA-TGCT	139
27	TCGA-THCA	512
28	TCGA-UCEC	531
29	TCGA-UCS	56
30	TCGA-UVM	80
	overall	9815

## Sheet: Table S8
Table S8. The enrolled pan-cancer ICI RNA-seq cohorts in this study.
Cohorts	Cancer	Treatment	Patients	Response
				R	NR
Training and Validation set
RCC_﻿Braun_Cohort	RCC	aPD-1	181	39	142
UC_﻿Mariathasan_Cohort	UC	aPD-L1	348	68	280
SKCM_﻿Liu_Cohort	SKCM	aPD-1	121	47	74
SKCM_﻿Gide_Cohort	SKCM	aPD-1﻿and aCTLA4	73	33	40
SKCM_﻿Riaz_Cohort	SKCM	aPD-1	49	8	41
SKCM_Puch_Cohort	SKCM	aPD-1	49	14	35
Testing set
SKCM_﻿Hugo_Cohort	SKCM	aPD-1	26	12	14
SKCM_﻿Van_Cohort	SKCM	aCTLA4	36	14	22
GC_Kim_Cohort	GC	﻿aPD-1	45	12	33
GBM_﻿Zhao_Cohort	GBM	aPD-1	17	10	7
UC_Snyder_Cohort	UC	aPD-2	25	6	19
NSCLC_Jung_Cohort	NSCLC	﻿aPD-1	27	8	19
SKCM_Auslander_ Cohort	SKCM	aPD-1﻿and aCTLA4	14	1	13
In-house set
RJ_ICI_Cohort	PC	﻿aPD-1	41	6	35

## Sheet: Table S9
Table S9. The enrolled pan-cancer CRISPR/Cas9 cohorts in this study.
﻿CRISPR dataset	﻿Condition	﻿Cancer	﻿Model cell
﻿Freeman	﻿NK	﻿Melanoma	﻿B16
	﻿OT1	﻿Melanoma	﻿B16
﻿Kearney	﻿NK	﻿Colon	﻿MC38
	﻿OT1+IgG	﻿Colon	﻿MC38
	﻿OT1+PD1	﻿Colon	﻿MC38
﻿Manguso	﻿GVAX	﻿Melanoma	﻿B16
	﻿GVAX+PD1	﻿Melanoma	﻿B16
﻿Pan	﻿OT1	﻿Melanoma	﻿B16
	﻿Pmel-1_T	﻿Melanoma	﻿B16
﻿Patel	﻿NY-ESO-1_MART-1 _T	﻿Melanoma	﻿Mel624
﻿Vredevoogd	﻿MART1_T	﻿Melanoma	﻿D10 IFNGR1
﻿Lawson	﻿Mid_CTL	﻿Breast	﻿EMT6HA
	﻿Mid_CTL	﻿Breast	﻿X4T1HA
	﻿Mid_CTL	﻿Colon	﻿CT26HA
	﻿Mid_CTL	﻿Colon	﻿MC38OVA
	﻿Mid_CTL	﻿Melanoma	﻿B16OVA
	﻿Mid_CTL	﻿Renal	﻿RencaHA
﻿NK: natural killer cells; OT1: ovalbumin-specific transgenic CD8 T cells; OT1+IgG: OT1 + immunoglobulin; OT1+PD1: OT1 + anti–PD-1 antibody; Mid_CTL: cytotoxic cells at mid time point (defined as the population of cells following 1 or 2 treatment rounds); GVAX: a granulocyte-macrophage colony-stimulating factor (GM-CSF)-secreting, irradiated tumor cell vaccine; GVAX+PD1: GVAX + anti–PD-1 antibody…

## Sheet: Table S10
Table S10. ﻿Primers in qRT-PCR analysis.
Name	Forward Primer	Reverse Primer
CDC6	CCAGGCACAGGCTACAATCAG	AACAGGTTACGGTTTGGACATT
CD206	TCCGGGTGCTGTTCTCCTA	CCAGTCTGTTTTTGATGGCACT
CD163	TTTGTCAACTTGAGTCCCTTCAC	TCCCGCTACACTTGTTTTCAC
TGFB	GGCCAGATCCTGTCCAAGC	GTGGGTTTCCACCATTAGCAC
ARG1	GTGGAAACTTGCATGGACAAC	AATCCTGGCACATCGGGAATC
IL1A	TGGTAGTAGCAACCAACGGGA	ACTTTGATTGAGGGCGTCATTC
IL1B	ATGATGGCTTATTACAGTGGCAA	GTCGGAGATTCGTAGCTGGA
CD80	AAACTCGCATCTACTGGCAAA	GGTTCTTGTACTCGGGCCATA
IFNG	TCGGTAACTGACTTGAATGTCCA	TCGCTTCCCTGTTTTAGCTGC
GZMB	CCCTGGGAAAACACTCACACA	GCACAACTCAATGGTACTGTCG
PDCD1	CCAGGATGGTTCTTAGACTCCC	TTTAGCACGAAGCTCTCCGAT
CTLA4	GCCCTGCACTCTCCTGTTTTT	GGTTGCCGCACAGACTTCA
IL6	ACTCACCTCTTCAGAACGAATTG	CCATCTTTGGAAGGTTCAGGTTG
TNFA	CCTCTCTCTAATCAGCCCTCTG	GAGGACCTGGGAGTAGATGAG
CCL2	CAGCCAGATGCAATCAATGCC	TGGAATCCTGAACCCACTTCT
CCL5	CCAGCAGTCGTCTTTGTCAC	CTCTGGGTTGGCACACACTT
CDKN2A	GATCCAGGTGGGTAGAAGGTC	CCCCTGCAAACTTCGTCCT
CDKN1A	TGTCCGTCAGAACCCATGC	AAAGTCGAAGTTCCATCGCTC

[truncated: 1 more sheets: Table S11]
